# Supplementary material for: RpoN/Sfa2-dependent activation of the Pseudomonas aeruginosa H2-T6SS and its cognate arsenal of antibacterial toxins
Source: Nucleic Acids Res. 2021 Dec 20;50(1):227–43. doi: 10.1093/nar/gkab1254 (PMC8855297; doi:10.1093/nar/gkab1254)
Supplement: gkab1254_Supplemental_Files [file gkab1254_Supplemental_Files.zip]

Archive with 4 entries (4 files):
- Allsopp et al Sup Fig 1-11.pdf
- Allsopp et al Tables S1 - S3.pdf
- Allsopp et al Tables S4 - S8.xlsx
- NAR-03535-X-2021 Allsopp Sup Tables List.docx
