# Supplementary material for: RpoN/Sfa2-dependent activation of the Pseudomonas aeruginosa H2-T6SS and its cognate arsenal of antibacterial toxins
Source: Nucleic Acids Res. 2021 Dec 20;50(1):227–43. doi: 10.1093/nar/gkab1254 (PMC8855297; doi:10.1093/nar/gkab1254)
Supplement: gkab1254_Supplemental_Files [file gkab1254_Supplemental_Files.zip › Allsopp et al Tables S4 - S8.xlsx]

## Sheet: Table S4 RNAseq rsmA v PA14
Table S4	rowname	baseMean	log2FoldChange	lfcSE	stat	pvalue	padj	old_locus_tag	symbol	flagella_motility	vgrG_hcp	T6SS	Protein_function	P.S. value and >0	P.S. value and <0	P.S. value and >0.58	P.S. value and <-0.58
1	PA14_RS23760	6021.19	2.79751	0.0971367	28.7997	2.16184e-182	1.23182e-178	PA14_58250	NA	NA	NA	NA	alpha-2-macroglobulin family protein	TRUE	FALSE	TRUE	FALSE
2	PA14_RS23755	1710.86	2.94646	0.124629	23.6418	1.43448e-123	4.08683e-120	PA14_58240	NA	NA	NA	NA	DUF2300 domain-containing protein	TRUE	FALSE	TRUE	FALSE
3	PA14_RS23750	1572.25	2.84854	0.12537	22.7211	2.76881e-114	5.2589e-111	PA14_58230	NA	NA	NA	NA	YfaP family protein	TRUE	FALSE	TRUE	FALSE
4	PA14_RS00210	3041.3	2.27799	0.101316	22.484	5.95847e-112	8.48785e-109	PA14_00510	NA	NA	NA	NA	filamentous hemagglutinin N-terminal domain-containing protein	TRUE	FALSE	TRUE	FALSE
5	PA14_RS23765	1317.98	2.73848	0.122159	22.4175	2.6598e-111	3.03111e-108	PA14_58260	NA	NA	NA	NA	DUF1175 domain-containing protein	TRUE	FALSE	TRUE	FALSE
6	PA14_RS07610	1670.97	3.92516	0.185322	21.1802	1.45484e-99	1.38161e-96	PA14_18970	pldA	NA	NA	pldA	phospholipase	TRUE	FALSE	TRUE	FALSE
7	PA14_RS00460	1352.41	3.02967	0.145844	20.7733	7.55253e-96	6.14776e-93	PA14_01110	vgrG1a	NA	vgrG1a	vgrG1a	type VI secretion system tip protein VgrG	TRUE	FALSE	TRUE	FALSE
8	PA14_RS23770	2430.01	2.52269	0.123517	20.4239	1.02592e-92	7.30711e-90	PA14_58270	NA	NA	NA	NA	DUF2138 domain-containing protein	TRUE	FALSE	TRUE	FALSE
9	PA14_RS07605	434.057	4.1683	0.205018	20.3314	6.78318e-92	4.29451e-89	PA14_18960	tli5a	NA	NA	tli5a	hypothetical protein	TRUE	FALSE	TRUE	FALSE
10	PA14_RS01485	970.744	4.60572	0.231063	19.9328	2.11383e-88	1.20446e-85	PA14_03610	NA	NA	NA	NA	M48 family metallopeptidase	TRUE	FALSE	TRUE	FALSE
11	PA14_RS06485	6724.13	1.88452	0.0970291	19.4222	5.00767e-84	2.59397e-81	PA14_16190	NA	NA	NA	NA	AAA domain-containing protein	TRUE	FALSE	TRUE	FALSE
12	PA14_RS06545	4295.03	2.0923	0.109819	19.0522	6.296e-81	2.98955e-78	PA14_16330	NA	NA	NA	NA	WG repeat-containing protein	TRUE	FALSE	TRUE	FALSE
13	PA14_RS07615	1043.71	3.7006	0.197523	18.7351	2.56376e-78	1.12372e-75	PA14_18985	vgrG4b	NA	vgrG4b	vgrG4b	type VI secretion system tip protein VgrG	TRUE	FALSE	TRUE	FALSE
14	PA14_RS00455	1880.48	2.75411	0.149672	18.401	1.29039e-75	4.90175e-73	PA14_01100	tssH/ClpV1	NA	NA	tssH/ClpV1	type VI secretion system ATPase TssH	TRUE	FALSE	TRUE	FALSE
15	PA14_RS08625	1149.68	3.65072	0.198366	18.404	1.22075e-75	4.90175e-73	PA14_21450	vgrG4a	NA	vgrG4a	vgrG4a	type VI secretion system tip protein VgrG	TRUE	FALSE	TRUE	FALSE
16	PA14_RS12980	828.403	2.21866	0.12266	18.0879	3.97118e-73	1.41424e-70	PA14_31720	NA	NA	NA	NA	bifunctional alpha/beta hydrolase/class I SAM-dependent methyltransferase	TRUE	FALSE	TRUE	FALSE
17	PA14_RS27430	734.675	3.38244	0.187182	18.0703	5.46208e-73	1.83076e-70	PA14_67230	vgrG5	NA	vgrG5	vgrG5	type VI secretion system tip protein VgrG	TRUE	FALSE	TRUE	FALSE
18	PA14_RS30125	2721.66	2.14865	0.122441	17.5485	6.10765e-69	1.93341e-66	PA14_13360	tseT	NA	NA	tseT	hypothetical protein	TRUE	FALSE	TRUE	FALSE
19	PA14_RS13000	536.104	2.56411	0.147461	17.3884	1.01062e-67	3.03079e-65	PA14_31760	NA	NA	NA	NA	phosphatidate cytidylyltransferase	TRUE	FALSE	TRUE	FALSE
20	PA14_RS08630	222.503	3.78283	0.225946	16.7422	6.45418e-63	1.8388e-60	PA14_21460	tap4a	NA	NA	tap4a	DUF4123 domain-containing protein	TRUE	FALSE	TRUE	FALSE
21	PA14_RS27425	722.495	2.78606	0.166538	16.7293	8.01635e-63	2.1751e-60	PA14_67220	pldB	NA	NA	pldB	hypothetical protein	TRUE	FALSE	TRUE	FALSE
22	PA14_RS01305	1450.9	2.13448	0.128619	16.5954	7.52317e-62	1.9485e-59	PA14_03220	vgrG2b	NA	vgrG2b	vgrG2b	type VI secretion system tip protein VgrG	TRUE	FALSE	TRUE	FALSE
23	PA14_RS05385	1383.19	2.05057	0.125646	16.3202	7.08946e-60	1.75634e-57	PA14_13380	tecT	NA	NA	tecT	DUF4123 domain-containing protein	TRUE	FALSE	TRUE	FALSE
24	PA14_RS11460	352.972	2.46751	0.155935	15.8239	2.12851e-56	5.05344e-54	PA14_28220	NA	NA	NA	NA	hypothetical protein	TRUE	FALSE	TRUE	FALSE
25	PA14_RS12985	417.487	2.64761	0.168284	15.733	8.98941e-56	2.04887e-53	PA14_31730	NA	NA	NA	NA	phosphatase PAP2/dual specificity phosphatase family protein	TRUE	FALSE	TRUE	FALSE
26	PA14_RS13520	1780.83	2.63183	0.173723	15.1496	7.62484e-52	1.67101e-49	PA14_33170	NA	NA	NA	NA	LysR family transcriptional regulator	TRUE	FALSE	TRUE	FALSE
27	PA14_RS00430	3655.96	3.29042	0.217298	15.1424	8.49937e-52	1.79368e-49	PA14_01030	hcp1	NA	hcp1	hcp1	type VI secretion system tube protein Hcp	TRUE	FALSE	TRUE	FALSE
28	PA14_RS13370	17823.1	2.03906	0.139559	14.6108	2.39703e-48	4.87795e-46	PA14_32790	cdiI	NA	NA	NA	filamentous hemagglutinin N-terminal domain-containing protein	TRUE	FALSE	TRUE	FALSE
29	PA14_RS05380	1483.71	2.13931	0.14691	14.562	4.89847e-48	9.62466e-46	PA14_13370	co-tecT	NA	NA	co-tecT	hypothetical protein	TRUE	FALSE	TRUE	FALSE
30	PA14_RS18250	620.426	1.99111	0.136952	14.5387	6.88898e-48	1.30845e-45	PA14_44900	vgrG2a	NA	vgrG2a	vgrG2a	type VI secretion system tip protein VgrG	TRUE	FALSE	TRUE	FALSE
31	PA14_RS17250	249.557	-2.28821	0.157908	-14.4908	1.3859e-47	2.54738e-45	PA14_42500	NA	NA	NA	NA	EscV/YscV/HrcV family type III secretion system export apparatus protein	FALSE	TRUE	FALSE	TRUE
32	PA14_RS17430	265.83	3.45736	0.239031	14.464	2.04415e-47	3.63986e-45	PA14_42910	tssL2	NA	NA	tssL2	DotU family type IV/VI secretion system protein	TRUE	FALSE	TRUE	FALSE
33	PA14_RS11420	462.853	4.29129	0.302685	14.1774	1.26381e-45	2.18219e-43	PA14_28130	NA	NA	NA	NA	helix-turn-helix transcriptional regulator	TRUE	FALSE	TRUE	FALSE
34	PA14_RS30240	718.689	4.16456	0.297626	13.9926	1.73003e-44	2.89933e-42	PA14_21470	tli1b	NA	NA	tli1b	DUF3304 domain-containing protein	TRUE	FALSE	TRUE	FALSE
35	PA14_RS00450	630.324	2.8205	0.203014	13.8932	6.96814e-44	1.1029e-41	PA14_01080	tssG1	NA	NA	tssG1	type VI secretion system baseplate subunit TssG	TRUE	FALSE	TRUE	FALSE
36	PA14_RS17475	782.421	3.78894	0.2727	13.8942	6.86995e-44	1.1029e-41	PA14_43020	tssE2	NA	NA	tssE2	type VI secretion system baseplate subunit TssE	TRUE	FALSE	TRUE	FALSE
37	PA14_RS01310	218.712	3.92589	0.284405	13.8039	2.41572e-43	3.72022e-41	PA14_03240	hcpC	NA	hcpC	hcpC	Hcp family type VI secretion system effector	TRUE	FALSE	TRUE	FALSE
38	PA14_RS17485	1454.25	3.42506	0.248182	13.8006	2.52805e-43	3.79075e-41	PA14_43040	tssB2	NA	NA	tssB2	type VI secretion system contractile sheath small subunit	TRUE	FALSE	TRUE	FALSE
39	PA14_RS17460	732.403	2.87197	0.210729	13.6287	2.70296e-42	3.9491e-40	PA14_42980	clpV2/tssH2	NA	NA	clpV2/tssH2	type VI secretion system ATPase TssH	TRUE	FALSE	TRUE	FALSE
40	PA14_RS00425	2766.79	2.34771	0.172467	13.6125	3.37434e-42	4.80675e-40	PA14_01020	tssC1	NA	NA	tssC1	type VI secretion system contractile sheath large subunit	TRUE	FALSE	TRUE	FALSE
41	PA14_RS17455	279.07	3.06984	0.225948	13.5865	4.81816e-42	6.69607e-40	PA14_42970	sfa2	NA	NA	sfa2	sigma-54-dependent Fis family transcriptional regulator	TRUE	FALSE	TRUE	FALSE
42	PA14_RS18245	224.391	4.041	0.299153	13.5082	1.39964e-41	1.89885e-39	PA14_44890	hcpA	NA	hcpA	hcpA	Hcp family type VI secretion system effector	TRUE	FALSE	TRUE	FALSE
43	PA14_RS00505	750.784	2.15183	0.159625	13.4805	2.03676e-41	2.69894e-39	PA14_01200	tse7	NA	NA	tse7	DUF4150 domain-containing protein	TRUE	FALSE	TRUE	FALSE
44	PA14_RS00445	1002.98	2.73955	0.204722	13.3818	7.72309e-41	1.00014e-38	PA14_01070	tssF1	NA	NA	tssF1	type VI secretion system baseplate subunit TssF	TRUE	FALSE	TRUE	FALSE
45	PA14_RS22050	2932.36	2.57611	0.193579	13.3078	2.08504e-40	2.64012e-38	PA14_54170	putA	NA	NA	NA	bifunctional proline dehydrogenase/L-glutamate gamma-semialdehyde dehydrogenase PutA	TRUE	FALSE	TRUE	FALSE
46	PA14_RS20525	3981.6	2.25083	0.171106	13.1546	1.60173e-39	1.98405e-37	PA14_50570	NA	NA	NA	NA	hypothetical protein	TRUE	FALSE	TRUE	FALSE
47	PA14_RS06490	889.674	2.35927	0.181234	13.0178	9.6891e-39	1.15018e-36	PA14_16200	NA	NA	NA	NA	nuclease	TRUE	FALSE	TRUE	FALSE
48	PA14_RS20530	1276.86	1.84204	0.1415	13.018	9.67252e-39	1.15018e-36	PA14_50590	NA	NA	NA	NA	histidine kinase	TRUE	FALSE	TRUE	FALSE
49	PA14_RS00420	1202.3	2.32599	0.179	12.9944	1.31685e-38	1.53131e-36	PA14_01010	tssB1	NA	NA	tssB1	type VI secretion system contractile sheath small subunit	TRUE	FALSE	TRUE	FALSE
50	PA14_RS00355	2343.82	1.98498	0.153608	12.9224	3.3665e-38	3.83647e-36	PA14_00820	tagQ	NA	NA	tagQ	hypothetical protein	TRUE	FALSE	TRUE	FALSE
51	PA14_RS01300	313.169	2.3721	0.184245	12.8747	6.24731e-38	6.97984e-36	PA14_03210	NA	NA	NA	NA	hypothetical protein	TRUE	FALSE	TRUE	FALSE
52	PA14_RS17220	143.474	-2.96506	0.231277	-12.8204	1.26046e-37	1.38118e-35	PA14_42440	NA	NA	NA	NA	type III secretion system translocon subunit PopD	FALSE	TRUE	FALSE	TRUE
53	PA14_RS11360	373.529	2.37222	0.185854	12.7639	2.60926e-37	2.8052e-35	PA14_28010	NA	NA	NA	NA	hypothetical protein	TRUE	FALSE	TRUE	FALSE
54	PA14_RS17480	2595.31	3.43982	0.274855	12.5151	6.17643e-36	6.51728e-34	PA14_43030	tssC2	NA	NA	tssC2	type VI secretion system contractile sheath large subunit	TRUE	FALSE	TRUE	FALSE
55	PA14_RS07205	1166.46	3.01178	0.241971	12.4469	1.45383e-35	1.50617e-33	PA14_17930	NA	NA	NA	NA	glycerol-3-phosphate dehydrogenase	TRUE	FALSE	TRUE	FALSE
56	PA14_RS12995	301.171	2.28979	0.184603	12.4039	2.48977e-35	2.53334e-33	PA14_31750	NA	NA	NA	NA	1-acyl-sn-glycerol-3-phosphate acyltransferase	TRUE	FALSE	TRUE	FALSE
57	PA14_RS02935	1807.09	1.67353	0.135215	12.3768	3.48987e-35	3.48865e-33	PA14_07330	NA	NA	NA	NA	DUF805 domain-containing protein	TRUE	FALSE	TRUE	FALSE
58	PA14_RS05370	4629.17	2.14765	0.175229	12.2563	1.5552e-34	1.52785e-32	PA14_13350	tsiT	NA	NA	tsiT	hypothetical protein	TRUE	FALSE	TRUE	FALSE
59	PA14_RS08635	473.556	3.99708	0.330207	12.1048	9.96481e-34	9.62364e-32	PA14_21480	tli1a	NA	NA	tli1a	DUF3304 domain-containing protein	TRUE	FALSE	TRUE	FALSE
60	PA14_RS17425	733.721	2.65986	0.221754	11.9946	3.79016e-33	3.59939e-31	PA14_42900	tssM2	NA	NA	tssM2	type VI secretion system membrane subunit TssM	TRUE	FALSE	TRUE	FALSE
61	PA14_RS30245	142.268	4.36974	0.3671	11.9034	1.13647e-32	1.06157e-30	PA14_21470.1	tli1c	NA	NA	tli1c	DUF3304 domain-containing protein	TRUE	FALSE	TRUE	FALSE
62	PA14_RS19795	738.629	2.52513	0.212625	11.876	1.57777e-32	1.45002e-30	PA14_48760	NA	NA	NA	NA	hydrolase	TRUE	FALSE	TRUE	FALSE
63	PA14_RS11415	314.825	3.3441	0.283872	11.7803	4.93039e-32	4.45926e-30	NA	NA	NA	NA	NA	NA	TRUE	FALSE	TRUE	FALSE
64	PA14_RS28350	197.437	2.6417	0.22825	11.5737	5.60198e-31	4.98751e-29	PA14_69560	hcpB	NA	hcpB	hcpB	Hcp family type VI secretion system effector	TRUE	FALSE	TRUE	FALSE
65	PA14_RS00435	482.565	2.56081	0.221416	11.5656	6.156e-31	5.39644e-29	PA14_01040	tagJ1	NA	NA	tagJ1	tetratricopeptide repeat protein	TRUE	FALSE	TRUE	FALSE
66	PA14_RS27550	2858.2	1.40774	0.123542	11.3949	4.43451e-30	3.82846e-28	PA14_67530	NA	NA	NA	NA	DUF2339 domain-containing protein	TRUE	FALSE	TRUE	FALSE
67	PA14_RS27540	2612.48	1.31749	0.116672	11.2923	1.43246e-29	1.21823e-27	PA14_67510	NA	NA	NA	NA	autotransporter domain-containing protein	TRUE	FALSE	TRUE	FALSE
68	PA14_RS27545	1871.12	1.88106	0.166739	11.2815	1.62039e-29	1.35779e-27	PA14_67520	NA	NA	NA	NA	DUF3999 domain-containing protein	TRUE	FALSE	TRUE	FALSE
69	PA14_RS11355	907.468	1.55251	0.138158	11.2372	2.6776e-29	2.21115e-27	PA14_28000	NA	NA	NA	NA	hypothetical protein	TRUE	FALSE	TRUE	FALSE
70	PA14_RS01295	1179.18	2.13031	0.189719	11.2287	2.94625e-29	2.39824e-27	PA14_03200	tle3	NA	NA	tle3	DUF3274 domain-containing protein	TRUE	FALSE	TRUE	FALSE
71	PA14_RS16795	654.226	1.29649	0.115617	11.2136	3.49702e-29	2.80648e-27	PA14_41420	NA	NA	NA	NA	hypothetical protein	TRUE	FALSE	TRUE	FALSE
72	PA14_RS17500	115.735	2.99916	0.267896	11.1952	4.30201e-29	3.40456e-27	PA14_43080	vgrG14	NA	vgrG14	vgrG14	type VI secretion system tip protein VgrG	TRUE	FALSE	TRUE	FALSE
73	PA14_RS28345	126.988	3.05658	0.28169	10.8509	1.97559e-27	1.54204e-25	PA14_69550	VgrG6	NA	VgrG6	VgrG6	type VI secretion system tip protein VgrG	TRUE	FALSE	TRUE	FALSE
74	PA14_RS00440	294.764	2.53331	0.234752	10.7914	3.77828e-27	2.90928e-25	PA14_01060	tssE1	NA	NA	tssE1	type VI secretion system baseplate subunit TssE	TRUE	FALSE	TRUE	FALSE
75	PA14_RS17495	150.946	2.4717	0.229118	10.7878	3.9288e-27	2.98484e-25	PA14_43070	hcp2	NA	hcp2	hcp2	Hcp family type VI secretion system effector	TRUE	FALSE	TRUE	FALSE
76	PA14_RS00390	1369.19	1.86335	0.173243	10.7557	5.57168e-27	4.17729e-25	PA14_00910	tssM1	NA	NA	tssM1	type VI secretion system membrane subunit TssM	TRUE	FALSE	TRUE	FALSE
77	PA14_RS17280	44.7707	-3.33023	0.311913	-10.6768	1.30741e-26	9.67481e-25	PA14_42570	NA	NA	NA	NA	EscN/YscN/HrcN family type III secretion system ATPase	FALSE	TRUE	FALSE	TRUE
78	PA14_RS29950	348.776	2.44802	0.229954	10.6457	1.82605e-26	1.33396e-24	NA	NA	NA	NA	NA	NA	TRUE	FALSE	TRUE	FALSE
79	PA14_RS00380	244.933	1.95063	0.183529	10.6285	2.19704e-26	1.58465e-24	PA14_00890	pppA	NA	NA	pppA	serine/threonine-protein phosphatase	TRUE	FALSE	TRUE	FALSE
80	PA14_RS17295	38.7447	-4.3927	0.424589	-10.3458	4.37382e-25	3.11526e-23	PA14_42610	NA	NA	NA	NA	YscQ/HrcQ family type III secretion apparatus protein	FALSE	TRUE	FALSE	TRUE
81	PA14_RS17490	5138.6	2.17862	0.213199	10.2187	1.63512e-24	1.15023e-22	PA14_43050	tssA2	NA	NA	tssA2	type VI secretion system protein TssA	TRUE	FALSE	TRUE	FALSE
82	PA14_RS17470	1376.01	3.0561	0.299382	10.208	1.82512e-24	1.26823e-22	PA14_43000	tssF2	NA	NA	tssF2	type VI secretion system baseplate subunit TssF	TRUE	FALSE	TRUE	FALSE
83	PA14_RS17225	192.489	-2.73166	0.268217	-10.1845	2.32515e-24	1.57723e-22	PA14_42450	NA	NA	NA	NA	type III secretion system translocon subunit PopB	FALSE	TRUE	FALSE	TRUE
84	PA14_RS17445	121.761	2.61216	0.256463	10.1853	2.30598e-24	1.57723e-22	PA14_42950	fha2/tagH	NA	NA	fha2	type VI secretion system-associated FHA domain protein TagH	TRUE	FALSE	TRUE	FALSE
85	PA14_RS17465	806.197	3.16917	0.311343	10.179	2.4601e-24	1.64913e-22	PA14_42990	tssG2	NA	NA	tssG2	type VI secretion system baseplate subunit TssG	TRUE	FALSE	TRUE	FALSE
86	PA14_RS00640	783.124	2.99838	0.295892	10.1333	3.9302e-24	2.60399e-22	PA14_01540	NA	NA	NA	NA	hypothetical protein	TRUE	FALSE	TRUE	FALSE
87	PA14_RS25000	1548.18	1.55362	0.154089	10.0826	6.59602e-24	4.32001e-22	PA14_61200	NA	NA	NA	NA	filamentous hemagglutinin N-terminal domain-containing protein	TRUE	FALSE	TRUE	FALSE
88	PA14_RS00515	192.575	1.96429	0.1949	10.0784	6.88221e-24	4.45623e-22	PA14_01230	NA	NA	NA	NA	TIGR02270 family protein	TRUE	FALSE	TRUE	FALSE
89	PA14_RS00510	587.623	1.79217	0.178198	10.0572	8.53679e-24	5.46546e-22	PA14_01220	tsi7	NA	NA	tsi7	hypothetical protein	TRUE	FALSE	TRUE	FALSE
90	PA14_RS00375	943.068	1.76532	0.177559	9.94213	2.72928e-23	1.72794e-21	PA14_00875	ppkA	NA	NA	ppkA	protein kinase	TRUE	FALSE	TRUE	FALSE
91	PA14_RS17185	378.429	-1.91133	0.192579	-9.92491	3.24405e-23	2.03128e-21	PA14_42350	NA	NA	NA	NA	EscC/YscC/HrcC family type III secretion system outer membrane ring protein	FALSE	TRUE	FALSE	TRUE
92	PA14_RS13525	365.127	2.17226	0.219737	9.88573	4.80092e-23	2.97344e-21	PA14_33190	NA	NA	NA	NA	FUSC family protein	TRUE	FALSE	TRUE	FALSE
93	PA14_RS00230	386.607	-2.16483	0.223209	-9.69865	3.05529e-22	1.87194e-20	PA14_00560	exoT	NA	NA	NA	T3SS effector bifunctional cytotoxin exoenzyme T	FALSE	TRUE	FALSE	TRUE
94	PA14_RS11455	642.884	1.57409	0.1628	9.66885	4.08943e-22	2.47889e-20	PA14_28210	tse4	NA	NA	tse4	hypothetical protein	TRUE	FALSE	TRUE	FALSE
95	PA14_RS17230	36.0592	-3.80007	0.394635	-9.62933	6.01203e-22	3.60595e-20	PA14_42460	NA	NA	NA	NA	CesD/SycD/LcrH family type III secretion system chaperone	FALSE	TRUE	FALSE	TRUE
96	PA14_RS12535	847.521	1.3874	0.144196	9.62161	6.48067e-22	3.84655e-20	PA14_30730	NA	NA	NA	NA	hypothetical protein	TRUE	FALSE	TRUE	FALSE
97	PA14_RS11765	1052.14	1.13225	0.118616	9.54556	1.3537e-21	7.95193e-20	PA14_28895	NA	NA	NA	NA	DUF4011 domain-containing protein	TRUE	FALSE	TRUE	FALSE
98	PA14_RS17420	110.582	2.34187	0.245671	9.53254	1.53476e-21	8.92351e-20	PA14_42890	stp1	NA	NA	stp1	serine/threonine-protein phosphatase	TRUE	FALSE	TRUE	FALSE
99	PA14_RS17440	112.647	2.65604	0.280004	9.48572	2.40717e-21	1.38546e-19	PA14_42940	tssJ2	NA	NA	tssJ2	type VI secretion system lipoprotein TssJ	TRUE	FALSE	TRUE	FALSE
100	PA14_RS31155	234.487	3.02531	0.31917	9.47869	2.57487e-21	1.46716e-19		paar5	NA	NA	paar5	hypothetical protein	TRUE	FALSE	TRUE	FALSE
101	PA14_RS17240	29.8448	-3.55955	0.37601	-9.46664	2.88984e-21	1.63033e-19	PA14_42480	lcrG	NA	NA	NA	type III secretion protein LcrG	FALSE	TRUE	FALSE	TRUE
102	PA14_RS17300	46.9586	-2.81656	0.297979	-9.45221	3.31738e-21	1.85318e-19	PA14_42620	NA	NA	NA	NA	EscR/YscR/HrcR family type III secretion system export apparatus protein	FALSE	TRUE	FALSE	TRUE
103	PA14_RS00235	1086.98	1.53343	0.163144	9.39924	5.49574e-21	3.04027e-19	PA14_00570	NA	NA	NA	NA	curli production assembly protein CsgG	TRUE	FALSE	TRUE	FALSE
104	PA14_RS00500	115.761	2.14841	0.230275	9.32974	1.06129e-20	5.81465e-19	PA14_01190	NA	NA	NA	NA	3-oxoacyl-ACP synthase	TRUE	FALSE	TRUE	FALSE
105	PA14_RS07215	1764.24	2.14044	0.229447	9.32871	1.07166e-20	5.81554e-19	PA14_17960	glpK	NA	NA	NA	glycerol kinase GlpK	TRUE	FALSE	TRUE	FALSE
106	PA14_RS17050	896.903	-0.973876	0.104437	-9.32504	1.10946e-20	5.96386e-19	PA14_42010	NA	NA	NA	NA	amidotransferase	FALSE	TRUE	FALSE	TRUE
107	PA14_RS13365	829.548	1.19619	0.129463	9.23965	2.47298e-20	1.31692e-18	PA14_32780	NA	NA	NA	NA	two-partner secretion system transporter TpsB1	TRUE	FALSE	TRUE	FALSE
108	PA14_RS17235	125.62	-3.12294	0.338243	-9.23283	2.6357e-20	1.39058e-18	PA14_42470	NA	NA	NA	NA	type III secretion protein	FALSE	TRUE	FALSE	TRUE
109	PA14_RS00205	592.438	1.39948	0.152532	9.17498	4.51666e-20	2.33963e-18	PA14_00490	NA	NA	NA	NA	two-partner secretion system transporter TpsB2	TRUE	FALSE	TRUE	FALSE
110	PA14_RS12990	76.188	2.66906	0.290889	9.17554	4.49326e-20	2.33963e-18	PA14_31740	NA	NA	NA	NA	hypothetical protein	TRUE	FALSE	TRUE	FALSE
111	PA14_RS17435	357.817	2.27713	0.249096	9.1416	6.15332e-20	3.15871e-18	PA14_42920	tssK2	NA	NA	tssK2	type VI secretion system baseplate subunit TssK	TRUE	FALSE	TRUE	FALSE
112	PA14_RS00365	192.869	1.96263	0.216929	9.04738	1.46444e-19	7.45034e-18	PA14_00850	tagS	NA	NA	tagS	ABC transporter permease	TRUE	FALSE	TRUE	FALSE
113	PA14_RS27420	634.044	1.64558	0.183485	8.96847	3.00665e-19	1.5161e-17	PA14_67200	tli5b2	NA	NA	tli5b2	sel1 repeat family protein	TRUE	FALSE	TRUE	FALSE
114	PA14_RS21670	566.12	1.0783	0.120378	8.95766	3.31648e-19	1.65766e-17	PA14_53220	NA	NA	NA	NA	class II fumarate hydratase	TRUE	FALSE	TRUE	FALSE
115	PA14_RS11365	76.5543	2.61803	0.293062	8.93337	4.13234e-19	2.04748e-17	PA14_28020	NA	NA	NA	NA	hypothetical protein	TRUE	FALSE	TRUE	FALSE
116	PA14_RS00485	2297.75	1.41938	0.160626	8.83654	9.87257e-19	4.84948e-17	PA14_01160	vgrG1b	NA	vgrG1b	vgrG1b	type VI secretion system tip protein VgrG	TRUE	FALSE	TRUE	FALSE	129
117	PA14_RS00495	188.224	1.91714	0.217498	8.81451	1.20211e-18	5.84452e-17	PA14_01180	NA	NA	NA	NA	DUF2169 domain-containing protein	TRUE	FALSE	TRUE	FALSE
118	PA14_RS27415	382.269	1.64788	0.186968	8.81374	1.21034e-18	5.84452e-17	PA14_67190	tli5b3	NA	NA	tli5b3	sel1 repeat family protein	TRUE	FALSE	TRUE	FALSE
119	PA14_RS00475	1028.32	1.75936	0.199838	8.80393	1.32101e-18	6.32531e-17	PA14_01140	tse6/tas1	NA	NA	tse6/tas1	T6SS immunity factor Tis1	TRUE	FALSE	TRUE	FALSE
120	PA14_RS22905	2482.9	1.04956	0.119428	8.7882	1.51981e-18	7.21658e-17	PA14_56130	NA	NA	NA	NA	DUF4129 domain-containing protein	TRUE	FALSE	TRUE	FALSE
121	PA14_RS17205	273.813	-1.87964	0.214155	-8.77703	1.67849e-18	7.90417e-17	PA14_42400	yscW	NA	NA	NA	type III secretion system chaperone YscW	FALSE	TRUE	FALSE	TRUE
122	PA14_RS17145	64.8495	-2.00237	0.229396	-8.72886	2.57257e-18	1.20152e-16	PA14_42260	NA	NA	NA	NA	type III secretion system sorting platform protein PscK	FALSE	TRUE	FALSE	TRUE
123	PA14_RS11895	104.321	2.6528	0.304705	8.70615	3.14376e-18	1.45635e-16	PA14_29190	tsi2	NA	NA	tsi2	hypothetical protein	TRUE	FALSE	TRUE	FALSE
124	PA14_RS07620	156.666	1.84016	0.211855	8.68594	3.75624e-18	1.72605e-16	PA14_19010	tsi3	NA	NA	tsi3	hypothetical protein	TRUE	FALSE	TRUE	FALSE
125	PA14_RS07625	454.815	1.4456	0.167375	8.63694	5.77401e-18	2.63203e-16	PA14_19020	tse3	NA	NA	tse3	hypothetical protein	TRUE	FALSE	TRUE	FALSE
126	PA14_RS08420	706.437	2.77645	0.322412	8.61149	7.21197e-18	3.26141e-16	PA14_20950	NA	NA	NA	NA	ketoacyl-ACP synthase III	TRUE	FALSE	TRUE	FALSE
127	PA14_RS24995	561.253	1.3149	0.153391	8.57226	1.01478e-17	4.55292e-16	PA14_61190	NA	NA	NA	NA	two-partner secretion system transporter CdrB	TRUE	FALSE	TRUE	FALSE
128	PA14_RS17275	31.0245	-3.60025	0.421836	-8.53473	1.40489e-17	6.25396e-16	PA14_42550	NA	NA	NA	NA	YopN family type III secretion system gatekeeper subunit	FALSE	TRUE	FALSE	TRUE
129	PA14_RS17160	84.8304	-1.96143	0.229995	-8.52811	1.48753e-17	6.57051e-16	PA14_42290	NA	NA	NA	NA	YopR family type III secretion effector	FALSE	TRUE	FALSE	TRUE
130	PA14_RS23930	2284.99	-1.20877	0.142136	-8.50435	1.8262e-17	8.00439e-16	PA14_58690	NA	NA	NA	NA	DUF1631 domain-containing protein	FALSE	TRUE	FALSE	TRUE
131	PA14_RS06480	4607.81	1.78534	0.210135	8.49613	1.96024e-17	8.5263e-16	PA14_16180	NA	NA	NA	NA	flotillin family protein	TRUE	FALSE	TRUE	FALSE
132	PA14_RS22920	883.11	1.22	0.144631	8.43528	3.30414e-17	1.42629e-15	PA14_56170	NA	NA	NA	NA	DUF58 domain-containing protein	TRUE	FALSE	TRUE	FALSE
133	PA14_RS17215	642.579	-1.79802	0.213368	-8.42687	3.55045e-17	1.52109e-15	PA14_42430	NA	NA	NA	NA	type III secretion system regulatory chaperone ExsC	FALSE	TRUE	FALSE	TRUE
134	PA14_RS08450	3060.42	1.94038	0.232316	8.35233	6.69302e-17	2.84603e-15	PA14_21020	NA	NA	NA	NA	non-ribosomal peptide synthetase	TRUE	FALSE	TRUE	FALSE
135	PA14_RS00245	368.8	1.63763	0.196378	8.33918	7.48095e-17	3.15752e-15		NA	NA	NA	NA	DUF799 domain-containing protein	TRUE	FALSE	TRUE	FALSE
136	PA14_RS08405	458.314	2.71007	0.32673	8.29453	1.09015e-16	4.56739e-15	PA14_20900	NA	NA	NA	NA	MFS transporter	TRUE	FALSE	TRUE	FALSE
137	PA14_RS07225	701.951	1.41424	0.17203	8.22092	2.01954e-16	8.39952e-15	PA14_17990	ybaK	NA	NA	NA	Cys-tRNA(Pro) deacylase	TRUE	FALSE	TRUE	FALSE
138	PA14_RS14550	2566.7	2.34855	0.286252	8.20448	2.31593e-16	9.56244e-15	PA14_35780	NA	NA	NA	NA	hypothetical protein	TRUE	FALSE	TRUE	FALSE
139	PA14_RS17315	71.8319	-2.09769	0.255905	-8.19716	2.46129e-16	1.00895e-14	PA14_42660	NA	NA	NA	NA	EscU/YscU/HrcU family type III secretion system export apparatus switch protein	FALSE	TRUE	FALSE	TRUE
140	PA14_RS16485	81.6945	2.99023	0.365787	8.17478	2.96406e-16	1.20637e-14	PA14_40660	tse1	NA	NA	tse1	type VI secretion system effector peptidoglycanhydrolase Tse1	TRUE	FALSE	TRUE	FALSE
141	PA14_RS21600	4568.91	1.55737	0.191313	8.14044	3.93834e-16	1.59154e-14	PA14_53040	NA	NA	NA	NA	lysozyme inhibitor	TRUE	FALSE	TRUE	FALSE
142	PA14_RS30640	21.8129	-3.57929	0.442319	-8.0921	5.86446e-16	2.35322e-14	PA14_42600	NA	NA	NA	NA	type III secretion system needle length determinant	FALSE	TRUE	FALSE	TRUE
143	PA14_RS22220	389.144	1.25355	0.155103	8.08205	6.36894e-16	2.53778e-14	PA14_54600	NA	NA	NA	NA	vancomycin resistance protein	TRUE	FALSE	TRUE	FALSE
144	PA14_RS27660	988.11	0.950071	0.117773	8.06697	7.20624e-16	2.85147e-14	PA14_67830	NA	NA	NA	NA	hypothetical protein	TRUE	FALSE	TRUE	FALSE
145	PA14_RS25280	197.045	-1.26138	0.157077	-8.0303	9.72361e-16	3.82104e-14	PA14_61870	NA	NA	NA	NA	hypothetical protein	FALSE	TRUE	FALSE	TRUE
146	PA14_RS08410	375.253	2.72753	0.342782	7.95702	1.76227e-15	6.87767e-14	PA14_20920	NA	NA	NA	NA	class I SAM-dependent methyltransferase	TRUE	FALSE	TRUE	FALSE
147	PA14_RS00240	635.549	1.7691	0.222507	7.95074	1.85398e-15	7.18636e-14	PA14_00580	NA	NA	NA	NA	DUF4810 domain-containing protein	TRUE	FALSE	TRUE	FALSE
148	PA14_RS17190	49.631	-2.20332	0.277226	-7.94774	1.89943e-15	7.3128e-14	PA14_42360	NA	NA	NA	NA	YscB family type III secretion system chaperone	FALSE	TRUE	FALSE	TRUE
149	PA14_RS16480	69.3247	2.64266	0.334904	7.8908	3.00255e-15	1.14822e-13	PA14_40650	tsi1	NA	NA	tsi1	hypothetical protein	TRUE	FALSE	TRUE	FALSE
150	PA14_RS30250	1907.19	1.93583	0.248408	7.79295	6.54611e-15	2.48665e-13	PA14_21490	tle1	NA	NA	tle1	DUF2235 domain-containing protein	TRUE	FALSE	TRUE	FALSE
151	PA14_RS08430	906.171	2.29706	0.296345	7.75132	9.09426e-15	3.43173e-13	PA14_20970	NA	NA	NA	NA	cytochrome P450	TRUE	FALSE	TRUE	FALSE
152	PA14_RS08415	564.658	2.85061	0.368855	7.72827	1.09015e-14	4.08663e-13	PA14_20940	NA	NA	NA	NA	acyl carrier protein	TRUE	FALSE	TRUE	FALSE
153	PA14_RS18550	707.045	1.23733	0.160331	7.71736	1.18762e-14	4.42291e-13	PA14_45700	NA	NA	NA	NA	YgcG family protein	TRUE	FALSE	TRUE	FALSE
154	PA14_RS12870	662.984	1.23747	0.160629	7.70389	1.31984e-14	4.88341e-13	PA14_31420	NA	NA	NA	NA	hypothetical protein	TRUE	FALSE	TRUE	FALSE
155	PA14_RS17450	50.3797	3.56803	0.470597	7.58194	3.40438e-14	1.2515e-12	PA14_42960	orfX	NA	NA	orfX	hypothetical protein	TRUE	FALSE	TRUE	FALSE
156	PA14_RS00470	477.813	1.57139	0.207872	7.55942	4.04878e-14	1.47884e-12	PA14_01130	tis1	NA	NA	tis1	hypothetical protein	TRUE	FALSE	TRUE	FALSE
157	PA14_RS11990	1031.97	1.12505	0.150207	7.49	6.88739e-14	2.49964e-12	PA14_29400	tse5/rhsP1	NA	NA	tse5/rhsP1	RHS repeat protein	TRUE	FALSE	TRUE	FALSE
158	PA14_RS14775	2063.91	1.49252	0.200668	7.43777	1.02402e-13	3.69297e-12	PA14_36320	hcnB	NA	NA	NA	cyanide-forming glycine dehydrogenase subunit HcnB	TRUE	FALSE	TRUE	FALSE
159	PA14_RS11985	1360.85	1.14037	0.154107	7.39983	1.36358e-13	4.85605e-12	PA14_29390	vgrG1c	NA	vgrG1c	vgrG1c	type VI secretion system tip protein VgrG	TRUE	FALSE	TRUE	FALSE
160	PA14_RS24785	255.705	1.83303	0.247708	7.39999	1.36197e-13	4.85605e-12	PA14_60670	NA	NA	NA	NA	RNA 3'-terminal phosphate cyclase	TRUE	FALSE	TRUE	FALSE
161	PA14_RS17285	17.656	-4.1338	0.558874	-7.39666	1.39652e-13	4.94247e-12	PA14_42580	NA	NA	NA	NA	type III secretion system central stalk protein PscO	FALSE	TRUE	FALSE	TRUE
162	PA14_RS07220	1550.31	1.35628	0.184292	7.35939	1.84746e-13	6.49803e-12	PA14_17980	NA	NA	NA	NA	aquaporin	TRUE	FALSE	TRUE	FALSE
163	PA14_RS28180	1346.53	1.29818	0.177138	7.32864	2.32507e-13	8.12778e-12	PA14_69130	glpT	NA	NA	NA	glycerol-3-phosphate transporter	TRUE	FALSE	TRUE	FALSE
164	PA14_RS17195	420.748	-1.68623	0.232296	-7.25898	3.90027e-13	1.3551e-11	PA14_42380	NA	NA	NA	NA	T3SS regulon anti-activator ExsD	FALSE	TRUE	FALSE	TRUE
165	PA14_RS17180	120.799	-1.7525	0.242418	-7.22928	4.85574e-13	1.67685e-11	PA14_42340	NA	NA	NA	NA	EscD/YscD/HrpQ family type III secretion system inner membrane ring protein	FALSE	TRUE	FALSE	TRUE
166	PA14_RS12460	114.431	2.0563	0.284551	7.22646	4.95739e-13	1.69145e-11	PA14_30560	NA	NA	NA	NA	quorum threshold expression protein QteE	TRUE	FALSE	TRUE	FALSE
167	PA14_RS14545	2166.02	1.83064	0.253299	7.22717	4.93175e-13	1.69145e-11	PA14_35770	NA	NA	NA	NA	EamA family transporter	TRUE	FALSE	TRUE	FALSE
168	PA14_RS22915	699.02	0.962764	0.133356	7.21951	5.21767e-13	1.76966e-11	PA14_56160	NA	NA	NA	NA	MoxR family ATPase	TRUE	FALSE	TRUE	FALSE
169	PA14_RS17170	86.0964	-1.75516	0.243765	-7.20022	6.01141e-13	2.02681e-11	PA14_42310	NA	NA	NA	NA	EscF/YscF/HrpA family type III secretion system needle major subunit	FALSE	TRUE	FALSE	TRUE
170	PA14_RS17200	555.046	-1.68742	0.234484	-7.19632	6.18583e-13	2.07334e-11	PA14_42390	NA	NA	NA	NA	T3SS regulon transcriptional activator ExsA	FALSE	TRUE	FALSE	TRUE
171	PA14_RS08495	123.717	1.52033	0.21357	7.11868	1.08969e-12	3.63103e-11	PA14_21120	NA	NA	NA	NA	hypothetical protein	TRUE	FALSE	TRUE	FALSE
172	PA14_RS30770	1879.47	1.20354	0.169967	7.08102	1.43095e-12	4.74045e-11	PA14_49480	NA	NA	NA	NA	AAA family ATPase	TRUE	FALSE	TRUE	FALSE
173	PA14_RS08440	650.758	2.50552	0.353927	7.07919	1.44995e-12	4.7756e-11	PA14_21000	NA	NA	NA	NA	hypothetical protein	TRUE	FALSE	TRUE	FALSE
174	PA14_RS22910	1067.47	1.07994	0.152596	7.07715	1.47153e-12	4.81883e-11	PA14_56140	NA	NA	NA	NA	DUF4350 domain-containing protein	TRUE	FALSE	TRUE	FALSE
175	PA14_RS20945	173.886	1.14593	0.162841	7.0371	1.96288e-12	6.39115e-11	PA14_51500	NA	NA	NA	NA	hypothetical protein	TRUE	FALSE	TRUE	FALSE
176	PA14_RS30515	3506.86	1.88007	0.269254	6.9825	2.89981e-12	9.38813e-11	PA14_35790	NA	NA	NA	NA	homospermidine synthase	TRUE	FALSE	TRUE	FALSE
177	PA14_RS17305	26.1943	-2.45926	0.353649	-6.95396	3.55166e-12	1.14335e-10	PA14_42630	NA	NA	NA	NA	EscS/YscS/HrcS family type III secretion system export apparatus protein	FALSE	TRUE	FALSE	TRUE
178	PA14_RS17270	43.9704	-2.19664	0.316166	-6.94773	3.71205e-12	1.18827e-10	PA14_42540	NA	NA	NA	NA	TyeA family type III secretion system gatekeeper subunit	FALSE	TRUE	FALSE	TRUE
179	PA14_RS00490	104.841	2.1135	0.304984	6.92986	4.21261e-12	1.34097e-10	PA14_01170	NA	NA	NA	NA	hypothetical protein	TRUE	FALSE	TRUE	FALSE
180	PA14_RS00400	435.441	1.5076	0.217949	6.91719	4.60677e-12	1.4583e-10	PA14_00940	tssK1	NA	NA	tssK1	type VI secretion system baseplate subunit TssK	TRUE	FALSE	TRUE	FALSE
181	PA14_RS17310	39.0722	-2.15548	0.311686	-6.91555	4.66058e-12	1.46718e-10	PA14_42640	NA	NA	NA	NA	EscT/YscT/HrcT family type III secretion system export apparatus protein	FALSE	TRUE	FALSE	TRUE
182	PA14_RS21675	291.42	1.10412	0.160093	6.89673	5.32133e-12	1.66599e-10	PA14_53230	NA	NA	NA	NA	NAD(P)H-dependent oxidoreductase	TRUE	FALSE	TRUE	FALSE
183	PA14_RS11450	529.12	1.10841	0.161282	6.8725	6.30844e-12	1.96424e-10	PA14_28200	tsi4	NA	NA	tsi4	DUF3592 domain-containing protein	TRUE	FALSE	TRUE	FALSE
184	PA14_RS00370	66.3192	2.06692	0.301925	6.84581	7.60464e-12	2.35496e-10	PA14_00860	tagT	NA	NA	tagT	ABC transporter ATP-binding protein	TRUE	FALSE	TRUE	FALSE
185	PA14_RS13420	706.225	-1.6644	0.244014	-6.82094	9.04489e-12	2.78582e-10	PA14_32890	NA	NA	NA	NA	YgdI/YgdR family lipoprotein	FALSE	TRUE	FALSE	TRUE
186	PA14_RS17415	197.134	1.33965	0.196509	6.81726	9.27956e-12	2.84274e-10	PA14_42880	stk1	NA	NA	stk1	serine/threonine protein kinase	TRUE	FALSE	TRUE	FALSE
187	PA14_RS22045	1295.07	1.57476	0.231678	6.7972	1.06672e-11	3.25036e-10	PA14_54150	putP	NA	NA	NA	sodium/proline symporter PutP	TRUE	FALSE	TRUE	FALSE
188	PA14_RS31055	828.977	1.85158	0.272586	6.79266	1.10083e-11	3.33644e-10	PA14_67210	tli5b1	NA	NA	tli5b1	sel1 repeat family protein	TRUE	FALSE	TRUE	FALSE
189	PA14_RS30380	67.6074	2.05495	0.303509	6.77065	1.28205e-11	3.86513e-10		NA	NA	NA	NA	hypothetical protein	TRUE	FALSE	TRUE	FALSE
190	PA14_RS11760	296.287	1.17713	0.173952	6.76699	1.31489e-11	3.94329e-10	PA14_28880	NA	NA	NA	NA	hypothetical protein	TRUE	FALSE	TRUE	FALSE
191	PA14_RS06475	1581.23	1.32397	0.196012	6.75454	1.43285e-11	4.27454e-10	PA14_16160	NA	NA	NA	NA	hypothetical protein	TRUE	FALSE	TRUE	FALSE
192	PA14_RS17150	263.598	-1.51226	0.225661	-6.70145	2.06363e-11	6.12425e-10	PA14_42270	NA	NA	NA	NA	EscJ/YscJ/HrcJ family type III secretion inner membrane ring protein	FALSE	TRUE	FALSE	TRUE
193	PA14_RS05675	548.155	0.992591	0.148288	6.69369	2.17616e-11	6.42475e-10	PA14_14210	NA	NA	NA	NA	hypothetical protein	TRUE	FALSE	TRUE	FALSE
194	PA14_RS18555	574.06	0.859241	0.129319	6.64437	3.04523e-11	8.94418e-10	PA14_45710	NA	NA	NA	NA	YgcG family protein	TRUE	FALSE	TRUE	FALSE
195	PA14_RS07230	583.306	1.22603	0.185661	6.60361	4.0127e-11	1.17253e-09	PA14_18010	glpK	NA	NA	NA	glycerol kinase GlpK	TRUE	FALSE	TRUE	FALSE
196	PA14_RS01280	1254.89	1.00435	0.153155	6.55773	5.46345e-11	1.5883e-09	PA14_03170	NA	NA	NA	NA	IS3 family transposase	TRUE	FALSE	TRUE	FALSE
197	PA14_RS11900	117.338	1.58173	0.24172	6.54365	6.00336e-11	1.7364e-09	PA14_29200	tse2	NA	NA	tse2	type VI secretion system effector Tse2	TRUE	FALSE	TRUE	FALSE
198	PA14_RS08445	459.093	2.27742	0.348941	6.52666	6.72522e-11	1.93537e-09	PA14_21010	NA	NA	NA	NA	FAD-dependent monooxygenase	TRUE	FALSE	TRUE	FALSE
199	PA14_RS11410	57.051	3.46455	0.534872	6.47735	9.3345e-11	2.67276e-09	PA14_28110	NA	NA	NA	NA	hypothetical protein	TRUE	FALSE	TRUE	FALSE
200	PA14_RS00395	280.861	1.50453	0.233834	6.43419	1.24133e-10	3.53656e-09	PA14_00925	tssL1	NA	NA	tssL1	DotU family type VI secretion system protein	TRUE	FALSE	TRUE	FALSE
201	PA14_RS13535	182.077	1.75545	0.272946	6.43149	1.26363e-10	3.58217e-09	PA14_33220	NA	NA	NA	NA	HlyD family secretion protein	TRUE	FALSE	TRUE	FALSE
202	PA14_RS24710	6557.49	0.969426	0.151286	6.40789	1.47546e-10	4.16197e-09	PA14_60490	NA	NA	NA	NA	c-type cytochrome	TRUE	FALSE	TRUE	FALSE
203	PA14_RS05975	333.454	0.88523	0.139157	6.36139	1.99935e-10	5.61196e-09	PA14_15000	NA	NA	NA	NA	hypothetical protein	TRUE	FALSE	TRUE	FALSE
204	PA14_RS00465	362.376	1.2173	0.19384	6.27991	3.3877e-10	9.46231e-09	PA14_01120	tsi6	NA	NA	tsi6	hypothetical protein	TRUE	FALSE	TRUE	FALSE
205	PA14_RS31050	836.375	1.55097	0.248743	6.23521	4.51176e-10	1.25405e-08	PA14_67180	tli5b4	NA	NA	tli5b4	sel1 repeat family protein	TRUE	FALSE	TRUE	FALSE
206	PA14_RS00385	146.199	1.63748	0.265015	6.17882	6.45839e-10	1.7864e-08	PA14_00900	tagF	NA	NA	tagF	type VI secretion system-associated protein TagF	TRUE	FALSE	TRUE	FALSE
207	PA14_RS00260	164.154	1.92313	0.311301	6.17772	6.50338e-10	1.79016e-08	PA14_00630	NA	NA	NA	NA	hypothetical protein	TRUE	FALSE	TRUE	FALSE
208	PA14_RS17210	47.8704	-2.08104	0.337118	-6.17303	6.69927e-10	1.83521e-08	PA14_42410	NA	NA	NA	NA	T3SS regulon translocated regulator ExsE	FALSE	TRUE	FALSE	TRUE
209	PA14_RS29250	1848.7	0.531308	0.0863611	6.15217	7.64308e-10	2.08374e-08	PA14_71840	NA	NA	NA	NA	hypothetical protein	TRUE	FALSE	FALSE	FALSE
210	PA14_RS14185	742.883	0.844046	0.137336	6.14587	7.95279e-10	2.15786e-08	PA14_34840	NA	NA	NA	NA	non-ribosomal peptide synthetase	TRUE	FALSE	TRUE	FALSE
211	PA14_RS08435	347.288	1.85103	0.305145	6.06607	1.31076e-09	3.53967e-08	PA14_20980	NA	NA	NA	NA	SDR family NAD(P)-dependent oxidoreductase	TRUE	FALSE	TRUE	FALSE
212	PA14_RS10135	422.29	1.84786	0.304707	6.0644	1.32451e-09	3.55994e-08	PA14_24990	NA	NA	NA	NA	lysozyme inhibitor LprI family protein	TRUE	FALSE	TRUE	FALSE
213	PA14_RS13515	169.637	1.53402	0.253781	6.04466	1.49722e-09	4.00525e-08	PA14_33160	NA	NA	NA	NA	hypothetical protein	TRUE	FALSE	TRUE	FALSE
214	PA14_RS00360	2336.94	0.92769	0.15354	6.04202	1.522e-09	4.05251e-08	PA14_00830	tagR	NA	NA	tagR	SUMF1/EgtB/PvdO family nonheme iron enzyme	TRUE	FALSE	TRUE	FALSE
215	PA14_RS28340	93.9518	1.70166	0.283716	5.99776	2.00052e-09	5.30185e-08	PA14_69540	NA	NA	NA	NA	DUF4123 domain-containing protein	TRUE	FALSE	TRUE	FALSE
216	PA14_RS00405	166.022	1.41273	0.235806	5.99106	2.08472e-09	5.49942e-08	PA14_00960	tssJ1	NA	NA	tssJ1	type VI secretion system lipoprotein TssJ	TRUE	FALSE	TRUE	FALSE
217	PA14_RS20200	889.389	0.756064	0.126848	5.96039	2.5163e-09	6.60732e-08	PA14_49740	NA	NA	NA	NA	hypothetical protein	TRUE	FALSE	TRUE	FALSE
218	PA14_RS13405	184.789	1.16511	0.196838	5.91913	3.23652e-09	8.45949e-08	PA14_32850	NA	NA	NA	NA	RHS repeat protein	TRUE	FALSE	TRUE	FALSE
219	PA14_RS29245	494.849	0.934084	0.158465	5.89458	3.75643e-09	9.77358e-08	PA14_71830	NA	NA	NA	NA	DUF3142 domain-containing protein	TRUE	FALSE	TRUE	FALSE
220	PA14_RS17140	97.7903	-1.44763	0.246243	-5.87886	4.13101e-09	1.06993e-07	PA14_42250	NA	NA	NA	NA	HrpE/YscL family type III secretion apparatus protein	FALSE	TRUE	FALSE	TRUE
221	PA14_RS00880	346.526	0.891661	0.154714	5.7633	8.24866e-09	2.12674e-07	PA14_02150	NA	NA	NA	NA	SpoIIE family protein phosphatase	TRUE	FALSE	TRUE	FALSE
222	PA14_RS08655	199.606	1.08722	0.189379	5.74098	9.41324e-09	2.41607e-07	PA14_21520	NA	NA	NA	NA	cysteine hydrolase family protein	TRUE	FALSE	TRUE	FALSE
223	PA14_RS12465	1439.5	1.08427	0.190307	5.69747	1.216e-08	3.10706e-07	PA14_30570	NA	NA	NA	NA	polyamine ABC transporter substrate-binding protein	TRUE	FALSE	TRUE	FALSE
224	PA14_RS08425	454.355	1.98386	0.351869	5.63807	1.71966e-08	4.37438e-07	PA14_20960	NA	NA	NA	NA	nuclear transport factor 2 family protein	TRUE	FALSE	TRUE	FALSE
225	PA14_RS13170	197.234	1.00264	0.178497	5.61712	1.94164e-08	4.91708e-07	PA14_32290	NA	NA	NA	NA	ankyrin repeat domain-containing protein	TRUE	FALSE	TRUE	FALSE
226	PA14_RS17600	197.315	1.16867	0.208367	5.60871	2.03836e-08	5.13918e-07	PA14_43310	NA	NA	NA	NA	DUF4893 domain-containing protein	TRUE	FALSE	TRUE	FALSE
227	PA14_RS02800	466.562	0.69214	0.124427	5.56261	2.65776e-08	6.64326e-07	PA14_06980	NA	NA	NA	NA	YgcG family protein	TRUE	FALSE	TRUE	FALSE
228	PA14_RS23185	2046.06	0.802805	0.144323	5.56257	2.65824e-08	6.64326e-07	PA14_56890	mexW	NA	NA	NA	multidrug efflux RND transporter permease subunit MexW	TRUE	FALSE	TRUE	FALSE
229	PA14_RS14770	1073.53	1.30959	0.236092	5.54697	2.90671e-08	7.21561e-07	PA14_36310	hcnC	NA	NA	NA	cyanide-forming glycine dehydrogenase subunit HcnC	TRUE	FALSE	TRUE	FALSE
230	PA14_RS19545	278.979	-1.02184	0.184227	-5.54661	2.91258e-08	7.21561e-07	PA14_48100	NA	NA	NA	NA	HlyD family type I secretion periplasmic adaptor subunit	FALSE	TRUE	FALSE	TRUE
231	PA14_RS03845	116.591	2.24071	0.407041	5.50487	3.6945e-08	9.1131e-07	PA14_09480	NA	NA	NA	NA	phenazine biosynthesis protein	TRUE	FALSE	TRUE	FALSE
232	PA14_RS02365	88.5611	-1.38097	0.251081	-5.50009	3.79591e-08	9.32287e-07	PA14_05860	NA	NA	NA	NA	acyl-CoA thioesterase	FALSE	TRUE	FALSE	TRUE
233	PA14_RS22900	1464.11	0.853377	0.156172	5.46435	4.64605e-08	1.13619e-06	PA14_56110	NA	NA	NA	NA	stage II sporulation protein M	TRUE	FALSE	TRUE	FALSE
234	PA14_RS13575	625.952	0.954589	0.174969	5.45576	4.87638e-08	1.18742e-06	PA14_33300	cas6f	NA	NA	NA	type I-F CRISPR-associated endoribonuclease Cas6/Csy4	TRUE	FALSE	TRUE	FALSE
235	PA14_RS06560	115.79	-1.11136	0.204266	-5.44072	5.30652e-08	1.28666e-06	PA14_16360	NA	NA	NA	NA	NAD(P)/FAD-dependent oxidoreductase	FALSE	TRUE	FALSE	TRUE
236	PA14_RS13390	473.172	1.36928	0.251948	5.43479	5.48605e-08	1.32456e-06	PA14_32790.12	cdiI	NA	NA	NA	hypothetical protein	TRUE	FALSE	TRUE	FALSE
237	PA14_RS02845	1259.43	-0.648683	0.120128	-5.39993	6.66673e-08	1.60283e-06	PA14_07070	NA	NA	NA	NA	reductase	FALSE	TRUE	FALSE	TRUE
238	PA14_RS07630	1284.62	-0.956562	0.177504	-5.38897	7.08622e-08	1.69652e-06	PA14_19030	NA	NA	NA	NA	DUF4349 domain-containing protein	FALSE	TRUE	FALSE	TRUE
239	PA14_RS00605	408.681	-0.881238	0.164685	-5.35105	8.74473e-08	2.07856e-06	PA14_01460	NA	NA	NA	NA	C4-dicarboxylate transporter DctA	FALSE	TRUE	FALSE	TRUE
240	PA14_RS14780	464.235	1.30297	0.243528	5.35039	8.7764e-08	2.07856e-06	PA14_36330	hcnA	NA	NA	NA	cyanide-forming glycine dehydrogenase subunit HcnA	TRUE	FALSE	TRUE	FALSE
241	PA14_RS17245	21.163	-2.1168	0.395658	-5.35008	8.79138e-08	2.07856e-06	PA14_42490	lcrR	NA	NA	NA	type III secretion system regulator LcrR	FALSE	TRUE	FALSE	TRUE
242	PA14_RS16800	491.192	0.716647	0.134498	5.3283	9.91352e-08	2.33418e-06	PA14_41430	NA	NA	NA	NA	tRNA-(ms[2]io[6]A)-hydroxylase	TRUE	FALSE	TRUE	FALSE
243	PA14_RS09920	255.18	0.93298	0.175194	5.32541	1.00724e-07	2.36183e-06	PA14_24490	pelB	NA	NA	NA	tetratricopeptide repeat protein	TRUE	FALSE	TRUE	FALSE
244	PA14_RS06470	1708.16	0.93305	0.175419	5.31897	1.04355e-07	2.43694e-06	PA14_16150	NA	NA	NA	NA	PspA/IM30 family protein	TRUE	FALSE	TRUE	FALSE
245	PA14_RS13915	150.696	0.984794	0.185473	5.30964	1.09845e-07	2.55468e-06	PA14_34130	tssM3	NA	NA	tssM3	type VI secretion system membrane subunit	TRUE	FALSE	TRUE	FALSE
246	PA14_RS11185	46.9661	2.21211	0.427645	5.17277	2.30654e-07	5.34255e-06	PA14_27630	NA	NA	NA	NA	RebB family R body protein	TRUE	FALSE	TRUE	FALSE
247	PA14_RS22895	467.57	0.866305	0.168963	5.1272	2.94082e-07	6.78412e-06	PA14_56100	NA	NA	NA	NA	RDD family protein	TRUE	FALSE	TRUE	FALSE
248	PA14_RS29795	446.332	0.64224	0.125376	5.12253	3.01465e-07	6.9264e-06	PA14_73190	NA	NA	NA	NA	DeoR family transcriptional regulator	TRUE	FALSE	TRUE	FALSE
249	PA14_RS00910	236.265	0.936219	0.18332	5.10702	3.27281e-07	7.48934e-06	PA14_02250	cheA.1	cheA.1	NA	NA	chemotaxis protein CheA.1	TRUE	FALSE	TRUE	FALSE
250	PA14_RS07210	534.233	1.03161	0.20364	5.06584	4.06594e-07	9.26709e-06	PA14_17940	NA	NA	NA	NA	DeoR/GlpR family transcriptional regulator	TRUE	FALSE	TRUE	FALSE
251	PA14_RS13385	336.549	1.26987	0.250841	5.06245	4.13905e-07	9.39614e-06	PA14_32790.6	cdiI	NA	NA	NA	ribonuclease toxin immunity protein CdiI	TRUE	FALSE	TRUE	FALSE
252	PA14_RS19425	160.977	-0.92364	0.183913	-5.02216	5.10941e-07	1.15529e-05	PA14_47810	NA	NA	NA	NA	FUSC family protein	FALSE	TRUE	FALSE	TRUE
253	PA14_RS13600	559.257	0.719255	0.143648	5.00707	5.5266e-07	1.24469e-05	PA14_33350	cas1f	NA	NA	NA	type I-F CRISPR-associated endonuclease Cas1	TRUE	FALSE	TRUE	FALSE
254	PA14_RS17155	94.3055	-1.20222	0.240378	-5.00135	5.69303e-07	1.27712e-05	PA14_42280	NA	NA	NA	NA	EscI/YscI/HrpB family type III secretion system inner rod protein	FALSE	TRUE	FALSE	TRUE
255	PA14_RS22960	274.627	0.911014	0.182753	4.98494	6.19813e-07	1.38498e-05	PA14_56260	NA	NA	NA	NA	iron-sulfur-binding ferredoxin reductase	TRUE	FALSE	TRUE	FALSE
256	PA14_RS13475	39.6549	1.85804	0.374189	4.9655	6.85249e-07	1.52521e-05	PA14_33050	NA	NA	NA	NA	hypothetical protein	TRUE	FALSE	TRUE	FALSE
257	PA14_RS17175	29.0866	-1.58492	0.31976	-4.9566	7.17372e-07	1.5905e-05	PA14_42320	NA	NA	NA	NA	EscE/YscE/SsaE family type III secretion system needle protein co-chaperone	FALSE	TRUE	FALSE	TRUE
258	PA14_RS18255	1089.48	0.811845	0.164153	4.94565	7.58894e-07	1.67604e-05	PA14_44910	tle4	NA	NA	tle4	membrane protein	TRUE	FALSE	TRUE	FALSE
259	PA14_RS15975	2289.49	-0.674763	0.136652	-4.93782	7.90007e-07	1.73802e-05	PA14_39350	NA	NA	NA	NA	sugar ABC transporter substrate-binding protein	FALSE	TRUE	FALSE	TRUE
260	PA14_RS28150	196.484	-0.81989	0.167496	-4.89497	9.83197e-07	2.15471e-05	PA14_69050	NA	NA	NA	NA	EVE domain-containing protein	FALSE	TRUE	FALSE	TRUE
261	PA14_RS17165	49.7141	-1.33057	0.275835	-4.8238	1.4085e-06	3.07495e-05	PA14_42300	NA	NA	NA	NA	YscG family type III secretion protein	FALSE	TRUE	FALSE	TRUE
262	PA14_RS27205	4685.78	-0.611338	0.127298	-4.80241	1.56765e-06	3.40933e-05	PA14_66660	pilM	NA	NA	NA	pilus assembly protein PilM	FALSE	TRUE	FALSE	TRUE
263	PA14_RS09935	58.6861	1.24945	0.260444	4.79737	1.60763e-06	3.483e-05	PA14_24530	NA	NA	NA	NA	hypothetical protein	TRUE	FALSE	TRUE	FALSE
264	PA14_RS11560	106.672	1.16495	0.243847	4.7774	1.77575e-06	3.83266e-05	PA14_28430	NA	NA	NA	NA	PACE efflux transporter	TRUE	FALSE	TRUE	FALSE
265	PA14_RS22835	580.487	-0.841511	0.176817	-4.75922	1.94346e-06	4.1788e-05	PA14_55960	NA	NA	NA	NA	methyl-accepting chemotaxis protein	FALSE	TRUE	FALSE	TRUE
266	PA14_RS17575	57.6324	1.17876	0.248136	4.75048	2.02929e-06	4.34696e-05	PA14_43250	NA	NA	NA	NA	GFA family protein	TRUE	FALSE	TRUE	FALSE
267	PA14_RS27890	3093.61	0.867665	0.182864	4.74485	2.08659e-06	4.45295e-05	PA14_68400	lysM	NA	NA	NA	peptidoglycan-binding protein LysM	TRUE	FALSE	TRUE	FALSE
268	PA14_RS15690	200.88	-0.795925	0.167894	-4.74065	2.13039e-06	4.52946e-05	PA14_38610	NA	NA	NA	NA	short-chain fatty acid transporter	FALSE	TRUE	FALSE	TRUE
269	PA14_RS28040	2967.35	0.435434	0.0919916	4.73342	2.20772e-06	4.67643e-05	PA14_68780	NA	NA	NA	NA	inorganic phosphate transporter	TRUE	FALSE	FALSE	FALSE
270	PA14_RS18725	62.3218	-1.1864	0.254027	-4.67038	3.0065e-06	6.34483e-05	PA14_46140	NA	NA	NA	NA	FAD-binding oxidoreductase	FALSE	TRUE	FALSE	TRUE
271	PA14_RS24765	64.9111	1.37635	0.295131	4.66352	3.10852e-06	6.53592e-05	PA14_60620	tRNA-Arg	NA	NA	NA	tRNA-Arg	TRUE	FALSE	TRUE	FALSE
272	PA14_RS30445	113.332	1.4923	0.322235	4.63108	3.63771e-06	7.62046e-05	PA14_32790.5	cdiI	NA	NA	NA	hypothetical protein	TRUE	FALSE	TRUE	FALSE
273	PA14_RS00220	467.526	0.800625	0.172947	4.62932	3.66865e-06	7.65713e-05	PA14_00530	NA	NA	NA	NA	hypothetical protein	TRUE	FALSE	TRUE	FALSE
274	PA14_RS19875	78.6602	-0.972385	0.210468	-4.6201	3.83558e-06	7.97632e-05	PA14_48940	NA	NA	NA	NA	phage capsid protein	FALSE	TRUE	FALSE	TRUE
275	PA14_RS11850	156.9	-0.89112	0.193389	-4.60792	4.06712e-06	8.39655e-05	PA14_29070	NA	NA	NA	NA	DMT family transporter	FALSE	TRUE	FALSE	TRUE
276	PA14_RS14100	735.106	-0.717667	0.155724	-4.60857	4.05439e-06	8.39655e-05	PA14_34660	NA	NA	NA	NA	LacI family DNA-binding transcriptional regulator	FALSE	TRUE	FALSE	TRUE
277	PA14_RS14540	1935.68	1.31281	0.285849	4.59269	4.37578e-06	9.00115e-05	PA14_35760	NA	NA	NA	NA	GNAT family N-acetyltransferase	TRUE	FALSE	TRUE	FALSE
278	PA14_RS20625	820.612	0.694147	0.152076	4.56447	5.00768e-06	0.00010264	PA14_50790	NA	NA	NA	NA	hypothetical protein	TRUE	FALSE	TRUE	FALSE
279	PA14_RS18265	188.201	0.956482	0.209829	4.55839	5.15472e-06	0.000105275	PA14_44930	NA	NA	NA	NA	PAAR domain-containing protein	TRUE	FALSE	TRUE	FALSE
280	PA14_RS01905	265.596	-1.10581	0.243265	-4.54569	5.47551e-06	0.000111427	PA14_04690	NA	NA	NA	NA	hypothetical protein	FALSE	TRUE	FALSE	TRUE
281	PA14_RS27510	91.4152	-1.01512	0.223501	-4.54192	5.57448e-06	0.000113037	PA14_67440	NA	NA	NA	NA	formimidoylglutamate deiminase	FALSE	TRUE	FALSE	TRUE
282	PA14_RS05390	431.99	0.710119	0.156725	4.53099	5.87073e-06	0.000118622	PA14_13390	paar4	NA	NA	paar4	hypothetical protein	TRUE	FALSE	TRUE	FALSE
283	PA14_RS11470	75.2379	1.08014	0.238851	4.52224	6.11877e-06	0.000123197	PA14_28240	NA	NA	NA	NA	hypothetical protein	TRUE	FALSE	TRUE	FALSE
284	PA14_RS03840	156.161	1.92939	0.426819	4.5204	6.17234e-06	0.000123838	PA14_09470	NA	NA	NA	NA	phenazine biosynthesis protein	TRUE	FALSE	TRUE	FALSE
285	PA14_RS08455	3413.02	1.20677	0.267132	4.51749	6.25761e-06	0.000125108	PA14_21030	NA	NA	NA	NA	ATP-dependent Clp protease proteolytic subunit	TRUE	FALSE	TRUE	FALSE
286	PA14_RS29980	1035.96	0.821933	0.182987	4.49176	7.06376e-06	0.000140732	PA14_03190	tli3	NA	NA	tli3	DUF2875 domain-containing protein	TRUE	FALSE	TRUE	FALSE
287	PA14_RS21410	2220.65	-1.06598	0.237565	-4.48711	7.21963e-06	0.000143336	PA14_52570	rsmA/csrA	NA	NA	NA	carbon storage regulator CsrA	FALSE	TRUE	FALSE	TRUE
288	PA14_RS13570	367.608	0.644667	0.143721	4.48553	7.27317e-06	0.000143898		NA	NA	NA	NA	hypothetical protein	TRUE	FALSE	TRUE	FALSE
289	PA14_RS09905	632.597	0.684424	0.152665	4.48318	7.35401e-06	0.000144994		NA	NA	NA	NA	hypothetical protein	TRUE	FALSE	TRUE	FALSE
290	PA14_RS29455	86.3208	-1.17694	0.262965	-4.47565	7.61781e-06	0.000149677	PA14_72370	NA	NA	NA	NA	DUF1328 domain-containing protein	FALSE	TRUE	FALSE	TRUE
291	PA14_RS00865	184.588	0.992299	0.221834	4.47316	7.70727e-06	0.000150914	PA14_02110	NA	NA	NA	NA	GGDEF domain-containing protein	TRUE	FALSE	TRUE	FALSE
292	PA14_RS06465	3031.35	0.795277	0.178212	4.46254	8.09924e-06	0.000158046		NA	NA	NA	NA	YjfI family protein	TRUE	FALSE	TRUE	FALSE
293	PA14_RS22965	1276.48	0.689379	0.15456	4.46027	8.1857e-06	0.000159188	PA14_56280	NA	NA	NA	NA	GGDEF domain-containing protein	TRUE	FALSE	TRUE	FALSE
294	PA14_RS27590	489.324	-0.56997	0.128397	-4.43911	9.03306e-06	0.000175069	PA14_67640	NA	NA	NA	NA	DUF4124 domain-containing protein	FALSE	TRUE	FALSE	FALSE
295	PA14_RS28160	11495.6	0.495036	0.111549	4.43783	9.08703e-06	0.000175518	PA14_69070	NA	NA	NA	NA	ribosome-associated ATPase/putative transporter RbbA	TRUE	FALSE	FALSE	FALSE
296	PA14_RS14765	582.547	0.835799	0.189086	4.4202	9.86097e-06	0.000189824	PA14_36300	NA	NA	NA	NA	TetR/AcrR family transcriptional regulator	TRUE	FALSE	TRUE	FALSE
297	PA14_RS19535	1122.62	-1.03961	0.235541	-4.41373	1.01604e-05	0.000194929	PA14_48060	NA	NA	NA	NA	serralysin family metalloprotease AprA	FALSE	TRUE	FALSE	TRUE
298	PA14_RS19540	212.021	-0.984429	0.223598	-4.40268	1.0692e-05	0.00020444	PA14_48090	NA	NA	NA	NA	alkaline protease secretion protein AprF	FALSE	TRUE	FALSE	TRUE
299	PA14_RS03810	314.886	1.58859	0.365463	4.3468	1.38136e-05	0.000263244	PA14_09400	NA	NA	NA	NA	flavin-dependent oxidoreductase	TRUE	FALSE	TRUE	FALSE
300	PA14_RS02105	1332.94	-0.406707	0.0940223	-4.32564	1.52089e-05	0.000288867	PA14_05190	pilU	NA	NA	NA	PilT/PilU family type 4a pilus ATPase	FALSE	TRUE	FALSE	FALSE
301	PA14_RS13595	1043.44	0.632463	0.146248	4.3246	1.52812e-05	0.000289277	PA14_33340	cas3f	NA	NA	NA	type I-F CRISPR-associated helicase Cas3	TRUE	FALSE	TRUE	FALSE
302	PA14_RS13380	454.583	1.35453	0.313342	4.32286	1.54019e-05	0.000290597	PA14_32790.4	cdiI	NA	NA	NA	hypothetical protein	TRUE	FALSE	TRUE	FALSE
303	PA14_RS09930	138.839	0.907199	0.210627	4.30713	1.65385e-05	0.000311011	PA14_24510	pelD	NA	NA	NA	GAF domain-containing protein	TRUE	FALSE	TRUE	FALSE
304	PA14_RS13375	228.873	1.56232	0.363546	4.29746	1.72769e-05	0.000323828	PA14_32790.3	cdiI	NA	NA	NA	hypothetical protein	TRUE	FALSE	TRUE	FALSE
305	PA14_RS08385	593.827	0.720509	0.167944	4.29017	1.78538e-05	0.000333544	PA14_20860	fimV	NA	NA	NA	FimV family protein	TRUE	FALSE	TRUE	FALSE
306	PA14_RS22315	232.111	0.651638	0.152213	4.28109	1.85983e-05	0.000346316	PA14_54810	NA	NA	NA	NA	"L,D-transpeptidase"	TRUE	FALSE	TRUE	FALSE
307	PA14_RS06515	321.202	0.924668	0.216118	4.27854	1.88123e-05	0.000349161	PA14_16270	NA	NA	NA	NA	hypothetical protein	TRUE	FALSE	TRUE	FALSE
308	PA14_RS24000	503.776	-0.56929	0.133093	-4.2774	1.89093e-05	0.000349821	PA14_58840	NA	NA	NA	NA	DUF1780 domain-containing protein	FALSE	TRUE	FALSE	FALSE
309	PA14_RS00200	1936.1	0.866311	0.203101	4.26543	1.9952e-05	0.000367917	PA14_00480	NA	NA	NA	NA	DUF1161 domain-containing protein	TRUE	FALSE	TRUE	FALSE
310	PA14_RS30685	1529.39	1.00752	0.236363	4.26257	2.02088e-05	0.00037145	NA	NA	NA	NA	NA	NA	TRUE	FALSE	TRUE	FALSE
311	PA14_RS21665	220.426	0.869609	0.205369	4.23437	2.29196e-05	0.000419922	PA14_53210	NA	NA	NA	NA	DUF2804 domain-containing protein	TRUE	FALSE	TRUE	FALSE
312	PA14_RS00035	355.179	0.871975	0.206136	4.23009	2.33601e-05	0.000426622	PA14_00080	NA	NA	NA	NA	hypothetical protein	TRUE	FALSE	TRUE	FALSE
313	PA14_RS18845	409.062	0.625985	0.148074	4.2275	2.363e-05	0.000430171	PA14_46430	NA	NA	NA	NA	hypothetical protein	TRUE	FALSE	TRUE	FALSE
314	PA14_RS14325	331.055	-0.838675	0.198641	-4.22207	2.42067e-05	0.000439267	PA14_35190	NA	NA	NA	NA	penicillin-binding protein 2	FALSE	TRUE	FALSE	TRUE
315	PA14_RS07235	374.866	0.751241	0.178558	4.20727	2.58476e-05	0.000467555	PA14_18020	NA	NA	NA	NA	PhzF family phenazine biosynthesis protein	TRUE	FALSE	TRUE	FALSE
316	PA14_RS30455	109.883	1.37428	0.328005	4.18981	2.79191e-05	0.000503428	PA14_32790.8	cdiI	NA	NA	NA	hypothetical protein	TRUE	FALSE	TRUE	FALSE
317	PA14_RS10920	419.568	0.536449	0.128263	4.18242	2.88428e-05	0.000518443	PA14_26990	NA	NA	NA	NA	terminase small subunit	TRUE	FALSE	FALSE	FALSE
318	PA14_RS12080	2566.45	0.733893	0.176244	4.16408	3.1261e-05	0.000560143	PA14_29590	NA	NA	NA	NA	H-NS histone family protein	TRUE	FALSE	TRUE	FALSE
319	PA14_RS12975	375.081	0.619227	0.149316	4.14708	3.36741e-05	0.00060149	PA14_31700	NA	NA	NA	NA	CDP-alcohol phosphatidyltransferase family protein	TRUE	FALSE	TRUE	FALSE
320	PA14_RS25935	436.565	0.569596	0.138048	4.12608	3.69002e-05	0.000657055	PA14_63390	NA	NA	NA	NA	AAA family ATPase	TRUE	FALSE	FALSE	FALSE
321	PA14_RS18335	254.797	0.941769	0.228873	4.11481	3.87506e-05	0.000687854	PA14_45100	muiA	NA	NA	NA	mucoidy inhibitor MuiA	TRUE	FALSE	TRUE	FALSE
322	PA14_RS07670	758.383	0.552675	0.134676	4.10373	4.06544e-05	0.000719407	PA14_19140	NA	NA	NA	NA	transporter substrate-binding domain-containing protein	TRUE	FALSE	FALSE	FALSE
323	PA14_RS30460	138.213	1.57293	0.383386	4.10272	4.08316e-05	0.000720304	PA14_32790.9	cdiI	NA	NA	NA	hypothetical protein	TRUE	FALSE	TRUE	FALSE
324	PA14_RS07665	3479.38	0.503009	0.122639	4.10153	4.10433e-05	0.000721804	PA14_19130	NA	NA	NA	NA	GNAT family N-acetyltransferase	TRUE	FALSE	FALSE	FALSE
325	PA14_RS30925	95.9947	1.05005	0.256445	4.09464	4.22818e-05	0.000741297		NA	NA	NA	NA	hypothetical protein	TRUE	FALSE	TRUE	FALSE
326	PA14_RS18715	131.701	-1.02235	0.250255	-4.08523	4.40329e-05	0.000769631	PA14_46110	NA	NA	NA	NA	sodium:solute symport protein	FALSE	TRUE	FALSE	TRUE
327	PA14_RS00415	1027.02	0.836178	0.205712	4.0648	4.80733e-05	0.00083768	PA14_00990	tssA1	NA	NA	tssA1	type VI secretion system protein TssA	TRUE	FALSE	TRUE	FALSE
328	PA14_RS23450	1610.45	0.45068	0.110979	4.06093	4.88772e-05	0.000849092	PA14_57520	NA	NA	NA	NA	ClpXP protease specificity-enhancing factor	TRUE	FALSE	FALSE	FALSE
329	PA14_RS23790	635.931	0.802934	0.19793	4.05665	4.97823e-05	0.000862187	PA14_58330	NA	NA	NA	NA	DUF541 domain-containing protein	TRUE	FALSE	TRUE	FALSE
330	PA14_RS28465	321.048	0.714035	0.176404	4.04772	5.17188e-05	0.000893011	PA14_69840	NA	NA	NA	NA	YifB family Mg chelatase-like AAA ATPase	TRUE	FALSE	TRUE	FALSE
331	PA14_RS13395	437.247	0.728157	0.180299	4.0386	5.37707e-05	0.000922849	PA14_32830	NA	NA	NA	NA	RHS repeat protein	TRUE	FALSE	TRUE	FALSE
332	PA14_RS19785	276.367	0.684177	0.16939	4.03908	5.36622e-05	0.000922849	PA14_48740	NA	NA	NA	NA	NAD(P)H-dependent oxidoreductase	TRUE	FALSE	TRUE	FALSE
333	PA14_RS29425	325.28	-0.875228	0.217045	-4.03248	5.51917e-05	0.000944392	PA14_72280	NA	NA	NA	NA	MFS transporter	FALSE	TRUE	FALSE	TRUE
334	PA14_RS28585	74.4688	-0.853743	0.213094	-4.00643	6.16446e-05	0.00105165	PA14_70170	NA	NA	NA	NA	cupin domain-containing protein	FALSE	TRUE	FALSE	TRUE
335	PA14_RS01800	722.965	0.441127	0.110167	4.00417	6.22366e-05	0.00105543	PA14_04420	NA	NA	NA	NA	sensor domain-containing diguanylate cyclase	TRUE	FALSE	FALSE	FALSE
336	PA14_RS13480	29.6528	1.5187	0.379271	4.00425	6.22138e-05	0.00105543	PA14_33060	NA	NA	NA	NA	polysaccharide deacetylase family protein	TRUE	FALSE	TRUE	FALSE
337	PA14_RS00130	920.451	-0.424436	0.106259	-3.99435	6.48728e-05	0.00109687	PA14_00300	NA	NA	NA	NA	phospholipase	FALSE	TRUE	FALSE	FALSE
338	PA14_RS01915	471.588	0.957361	0.24011	3.98718	6.68643e-05	0.0011272	PA14_04710	NA	NA	NA	NA	hypothetical protein	TRUE	FALSE	TRUE	FALSE
339	PA14_RS08000	59.2393	1.05117	0.265044	3.96601	7.30863e-05	0.00122845	PA14_19990	NA	NA	NA	NA	RNA polymerase sigma factor	TRUE	FALSE	TRUE	FALSE
340	PA14_RS22955	173.398	0.63435	0.160144	3.96111	7.46021e-05	0.00125024	PA14_56250	NA	NA	NA	NA	enoyl-CoA hydratase	TRUE	FALSE	TRUE	FALSE
341	PA14_RS10865	553.832	-0.598493	0.151223	-3.95769	7.56795e-05	0.00126458	PA14_26860	NA	NA	NA	NA	LysR family transcriptional regulator	FALSE	TRUE	FALSE	TRUE
342	PA14_RS02850	2008.98	0.683007	0.173014	3.94769	7.89076e-05	0.00131083	PA14_07090	NA	NA	NA	NA	methionine adenosyltransferase	TRUE	FALSE	TRUE	FALSE
343	PA14_RS08500	243.573	0.667858	0.169147	3.94839	7.86795e-05	0.00131083	PA14_21130	NA	NA	NA	NA	hypothetical protein	TRUE	FALSE	TRUE	FALSE
344	PA14_RS14785	141.773	-1.17455	0.297834	-3.94362	8.02613e-05	0.00132944	PA14_36345	exoY	NA	NA	NA	type III secretion system adenylate cyclase effector ExoY	FALSE	TRUE	FALSE	TRUE
345	PA14_RS02855	1669.55	0.733432	0.186129	3.94045	8.13292e-05	0.00134323	PA14_07110	NA	NA	NA	NA	metalloregulator ArsR/SmtB family transcription factor	TRUE	FALSE	TRUE	FALSE
346	PA14_RS03870	100.226	-1.41794	0.360009	-3.93861	8.19535e-05	0.00134963	PA14_09540	mexG	NA	NA	NA	multidrug efflux RND transporter inhibitory subunit MexG	FALSE	TRUE	FALSE	TRUE
347	PA14_RS22325	502.706	0.586954	0.149112	3.93633	8.27388e-05	0.00135813	PA14_54830	NA	NA	NA	NA	alpha/beta hydrolase	TRUE	FALSE	TRUE	FALSE
348	PA14_RS22845	286.45	-0.578759	0.147053	-3.93572	8.29465e-05	0.00135813	PA14_56000	NA	NA	NA	NA	methyl-accepting chemotaxis protein	FALSE	TRUE	FALSE	FALSE
349	PA14_RS03835	63.7246	1.71203	0.435154	3.9343	8.34382e-05	0.00136227	PA14_09460	NA	NA	NA	NA	phospho-2-dehydro-3-deoxyheptonate aldolase	TRUE	FALSE	TRUE	FALSE
350	PA14_RS09940	138.216	0.747366	0.190335	3.92658	8.61619e-05	0.00140272	PA14_24550	NA	NA	NA	NA	DUF3492 domain-containing protein	TRUE	FALSE	TRUE	FALSE
351	PA14_RS08765	861.712	0.499157	0.127474	3.91575	9.01243e-05	0.00146304	PA14_21750	NA	NA	NA	NA	MFS transporter	TRUE	FALSE	FALSE	FALSE
352	PA14_RS21820	498.46	0.559618	0.143142	3.90953	9.24749e-05	0.00149694	PA14_53580	NA	NA	NA	NA	hypothetical protein	TRUE	FALSE	FALSE	FALSE
353	PA14_RS08715	979.731	0.913661	0.233913	3.90598	9.38438e-05	0.00151479	PA14_21640	NA	NA	NA	NA	SDR family oxidoreductase	TRUE	FALSE	TRUE	FALSE
354	PA14_RS12405	1825.53	1.32111	0.338387	3.90414	9.45594e-05	0.00152203	PA14_30420	NA	NA	NA	NA	tRNA-Ser	TRUE	FALSE	TRUE	FALSE
355	PA14_RS07455	346.575	0.595977	0.153205	3.89007	0.000100214	0.0016085	PA14_18620	NA	NA	NA	NA	hypothetical protein	TRUE	FALSE	TRUE	FALSE
356	PA14_RS06550	107.436	0.838924	0.216612	3.87293	0.000107536	0.00172118	PA14_16340	NA	NA	NA	NA	hypothetical protein	TRUE	FALSE	TRUE	FALSE
357	PA14_RS07650	1538.85	1.12192	0.290835	3.85758	0.000114514	0.00182774	PA14_19100	NA	NA	NA	NA	alpha/beta hydrolase	TRUE	FALSE	TRUE	FALSE
358	PA14_RS23355	7950.27	0.555144	0.144841	3.83278	0.000126702	0.00201662	PA14_57290	ftsA	NA	NA	NA	cell division protein FtsA	TRUE	FALSE	FALSE	FALSE
359	PA14_RS29270	1420.17	-0.581593	0.152197	-3.82133	0.000132735	0.00210675	PA14_71890	NA	NA	NA	NA	acetyl-CoA hydrolase/transferase family protein	FALSE	TRUE	FALSE	TRUE
360	PA14_RS02760	1002.8	-0.988101	0.258626	-3.82057	0.000133141	0.00210733	PA14_06890	NA	NA	NA	NA	MOSC domain-containing protein	FALSE	TRUE	FALSE	TRUE
361	PA14_RS26915	138.884	-0.839634	0.220282	-3.81163	0.000138053	0.00217902	PA14_65940	NA	NA	NA	NA	FAD-dependent oxidoreductase	FALSE	TRUE	FALSE	TRUE
362	PA14_RS18710	120.831	-1.10271	0.289556	-3.80827	0.00013994	0.0022027	PA14_46100	NA	NA	NA	NA	cytosine permease	FALSE	TRUE	FALSE	TRUE
363	PA14_RS06965	272.635	0.817028	0.214834	3.80307	0.000142915	0.00224264	PA14_17350	yedF	NA	NA	NA	sulfurtransferase-like selenium metabolism protein YedF	TRUE	FALSE	TRUE	FALSE
364	PA14_RS24235	457.481	0.731557	0.19239	3.80246	0.000143264	0.00224264	PA14_59400	NA	NA	NA	NA	DUF3577 domain-containing protein	TRUE	FALSE	TRUE	FALSE
365	PA14_RS24950	265.023	-0.658868	0.173499	-3.79753	0.000146143	0.00228143	PA14_61080	NA	NA	NA	NA	DctP family TRAP transporter solute-binding subunit	FALSE	TRUE	FALSE	TRUE
366	PA14_RS25170	215.663	-0.642059	0.169578	-3.78621	0.000152962	0.00238137	PA14_61600	NA	NA	NA	NA	NAD(P)/FAD-dependent oxidoreductase	FALSE	TRUE	FALSE	TRUE
367	PA14_RS25940	270.361	0.697482	0.184402	3.78239	0.000155327	0.00240504	PA14_63410	NA	NA	NA	NA	class I SAM-dependent methyltransferase	TRUE	FALSE	TRUE	FALSE
368	PA14_RS27150	49.7514	1.04892	0.277314	3.78243	0.000155306	0.00240504	PA14_66540	NA	NA	NA	NA	hypothetical protein	TRUE	FALSE	TRUE	FALSE
369	PA14_RS22780	136.367	-0.754866	0.200731	-3.76059	0.000169512	0.00261756	PA14_55810	NA	NA	NA	NA	response regulator transcription factor	FALSE	TRUE	FALSE	TRUE
370	PA14_RS14720	63.0534	1.00417	0.267193	3.75823	0.000171121	0.00263526	PA14_36190	NA	NA	NA	NA	hypothetical protein	TRUE	FALSE	TRUE	FALSE
371	PA14_RS29515	3256.14	-0.54092	0.143967	-3.75726	0.000171785	0.00263836	PA14_72500	NA	NA	NA	NA	DUF2782 domain-containing protein	FALSE	TRUE	FALSE	FALSE
372	PA14_RS21765	3457.96	0.529657	0.141336	3.7475	0.000178605	0.00273573	PA14_53480	NA	NA	NA	NA	phosphate acetyltransferase	TRUE	FALSE	FALSE	FALSE
373	PA14_RS11995	117.789	0.864734	0.231302	3.73855	0.000185084	0.00282737		tsi5/rhsI1	NA	NA	tsi5/rhsI1	hypothetical protein	TRUE	FALSE	TRUE	FALSE
374	PA14_RS14555	1883.29	0.769034	0.205845	3.73598	0.000186984	0.00284876	PA14_35800	tcmP	NA	NA	NA	three-Cys-motif partner protein TcmP	TRUE	FALSE	TRUE	FALSE
375	PA14_RS09140	315.508	-0.946692	0.254054	-3.72635	0.000194276	0.00295196	PA14_22560	NA	NA	NA	NA	DMT family transporter	FALSE	TRUE	FALSE	TRUE
376	PA14_RS01360	1095.73	0.627904	0.168769	3.72048	0.000198841	0.00301329	PA14_03320	NA	NA	NA	NA	hypothetical protein	TRUE	FALSE	TRUE	FALSE
377	PA14_RS24170	278.936	0.946703	0.254699	3.71696	0.000201638	0.00303951	PA14_59220	NA	NA	NA	NA	pyocin S5	TRUE	FALSE	TRUE	FALSE
378	PA14_RS26565	662.457	-0.989754	0.266242	-3.7175	0.000201205	0.00303951	PA14_64960	pncB	NA	NA	NA	nicotinate phosphoribosyltransferase	FALSE	TRUE	FALSE	TRUE
379	PA14_RS05345	1085.83	0.556357	0.14984	3.71301	0.00020481	0.00307107	PA14_13290	NA	NA	NA	NA	U32 family peptidase	TRUE	FALSE	FALSE	FALSE
380	PA14_RS30855	297.263	0.857069	0.230826	3.71306	0.000204768	0.00307107		NA	NA	NA	NA	adenylyltransferase/cytidyltransferase family protein	TRUE	FALSE	TRUE	FALSE
381	PA14_RS11655	67.9046	-1.21401	0.327126	-3.71113	0.000206336	0.00308584	PA14_28620	NA	NA	NA	NA	hypothetical protein	FALSE	TRUE	FALSE	TRUE
382	PA14_RS26730	490.181	-0.727635	0.196111	-3.71033	0.000206989	0.0030875	PA14_65400	queG	NA	NA	NA	tRNA epoxyqueuosine(34) reductase QueG	FALSE	TRUE	FALSE	TRUE
383	PA14_RS10060	39.7105	-1.03226	0.278413	-3.70765	0.000209194	0.00311225	PA14_24830	NA	NA	NA	NA	glutathione S-transferase	FALSE	TRUE	FALSE	TRUE
384	PA14_RS07190	553.853	-0.606968	0.16377	-3.70621	0.000210382	0.00312177	PA14_17900	NA	NA	NA	NA	LysR family transcriptional regulator	FALSE	TRUE	FALSE	TRUE
385	PA14_RS15695	184.618	-0.861336	0.232604	-3.70302	0.000213048	0.00315312	PA14_38630	NA	NA	NA	NA	acetyl-CoA C-acetyltransferase	FALSE	TRUE	FALSE	TRUE
386	PA14_RS01775	261.478	0.56357	0.152471	3.69625	0.000218804	0.0032299	PA14_04350	NA	NA	NA	NA	DUF2269 domain-containing protein	TRUE	FALSE	FALSE	FALSE
387	PA14_RS23520	1213.08	-0.468179	0.126931	-3.68845	0.000225622	0.00332194	PA14_57690	NA	NA	NA	NA	YhcB family protein	FALSE	TRUE	FALSE	FALSE
388	PA14_RS28580	213.79	-0.616066	0.167313	-3.68213	0.000231298	0.00339674	PA14_70160	NA	NA	NA	NA	aspartate aminotransferase family protein	FALSE	TRUE	FALSE	TRUE
389	PA14_RS14240	978.329	0.435824	0.118409	3.68067	0.000232624	0.00340744	PA14_34990	NA	NA	NA	NA	TonB-dependent receptor	TRUE	FALSE	FALSE	FALSE
390	PA14_RS01365	393.066	0.749612	0.203761	3.67888	0.000234258	0.00342256	PA14_03330	NA	NA	NA	NA	histidinol-phosphatase	TRUE	FALSE	TRUE	FALSE
391	PA14_RS05735	584.641	0.612441	0.167284	3.66109	0.000251142	0.00365987	PA14_14340	rlmF	NA	NA	NA	23S rRNA (adenine(1618)-N(6))-methyltransferase RlmF	TRUE	FALSE	TRUE	FALSE
392	PA14_RS13360	503.258	0.556345	0.152143	3.65672	0.000255459	0.00371328	PA14_32770	NA	NA	NA	NA	hypothetical protein	TRUE	FALSE	FALSE	FALSE
393	PA14_RS15325	104.29	-1.1847	0.324208	-3.65413	0.000258055	0.00374147		NA	NA	NA	NA	hypothetical protein	FALSE	TRUE	FALSE	TRUE
394	PA14_RS13400	149.014	0.672682	0.184439	3.64717	0.000265142	0.00383446	PA14_32840	NA	NA	NA	NA	RHS repeat protein	TRUE	FALSE	TRUE	FALSE
395	PA14_RS29985	753.284	0.664313	0.182923	3.63164	0.000281622	0.00406249		NA	NA	NA	NA	hypothetical protein	TRUE	FALSE	TRUE	FALSE
396	PA14_RS17505	14.3575	1.99123	0.551867	3.60816	0.000308374	0.00443715	PA14_43090	tap14	NA	NA	tap14	DUF4123 domain-containing protein	TRUE	FALSE	TRUE	FALSE
397	PA14_RS29790	1300.24	0.311762	0.086482	3.60493	0.000312238	0.00448144	PA14_73170	glmS	NA	NA	NA	glutamine--fructose-6-phosphate transaminase (isomerizing)	TRUE	FALSE	FALSE	FALSE
398	PA14_RS19550	192.507	-0.775307	0.21523	-3.60222	0.000315506	0.00451696	PA14_48115	NA	NA	NA	NA	type I secretion system permease/ATPase	FALSE	TRUE	FALSE	TRUE
399	PA14_RS14315	24.7993	-1.72288	0.478669	-3.59931	0.000319066	0.00455648	PA14_35160	NA	NA	NA	NA	hypothetical protein	FALSE	TRUE	FALSE	TRUE
400	PA14_RS18720	59.5139	-1.06882	0.297765	-3.58948	0.000331332	0.00471983	PA14_46120	NA	NA	NA	NA	5-guanidino-2-oxopentanoate decarboxylase	FALSE	TRUE	FALSE	TRUE
401	PA14_RS15425	64.9232	-0.987312	0.275228	-3.58725	0.000334188	0.00474864	PA14_37940	cynR	NA	NA	NA	transcriptional regulator CynR	FALSE	TRUE	FALSE	TRUE
402	PA14_RS13835	23.5878	1.24605	0.348772	3.57269	0.000353336	0.00500823	PA14_33920	NA	NA	NA	NA	response regulator transcription factor	TRUE	FALSE	TRUE	FALSE
403	PA14_RS13530	54.3091	1.67387	0.469048	3.56867	0.000358802	0.00507308	PA14_33200	NA	NA	NA	NA	DUF1656 domain-containing protein	TRUE	FALSE	TRUE	FALSE
404	PA14_RS18180	102.142	-0.743557	0.208689	-3.56299	0.000366651	0.00517124	PA14_44700	NA	NA	NA	NA	alkane 1-monooxygenase	FALSE	TRUE	FALSE	TRUE
405	PA14_RS21225	6808.5	0.586599	0.16468	3.56206	0.000367962	0.0051769	PA14_52130	NA	NA	NA	NA	hypothetical protein	TRUE	FALSE	TRUE	FALSE
406	PA14_RS01430	1257.84	-0.46582	0.131066	-3.55408	0.000379303	0.00532332	PA14_03450	gabT	NA	NA	NA	4-aminobutyrate--2-oxoglutarate transaminase	FALSE	TRUE	FALSE	FALSE
407	PA14_RS02075	448.042	-0.474059	0.133454	-3.55224	0.00038197	0.00534759	PA14_05110	NA	NA	NA	NA	dynamin-like GTPase family protein	FALSE	TRUE	FALSE	FALSE
408	PA14_RS11770	133.495	0.647563	0.18272	3.54402	0.000394075	0.00550352	PA14_28910	NA	NA	NA	NA	radical SAM protein	TRUE	FALSE	TRUE	FALSE
409	PA14_RS30180	171.053	0.900826	0.255177	3.5302	0.000415253	0.00578511		NA	NA	NA	NA	hypothetical protein	TRUE	FALSE	TRUE	FALSE
410	PA14_RS10820	39.8283	-1.05357	0.3003	-3.50839	0.000450834	0.00626549	PA14_26720	NA	NA	NA	NA	acyl-CoA carboxylase subunit beta	FALSE	TRUE	FALSE	TRUE
411	PA14_RS24250	103.329	1.05095	0.299665	3.50707	0.000453063	0.00628115	PA14_59470	NA	NA	NA	NA	hypothetical protein	TRUE	FALSE	TRUE	FALSE
412	PA14_RS07060	7480	0.508403	0.145555	3.49285	0.000477894	0.00660933	PA14_17580	NA	NA	NA	NA	D-xylulose 5-phosphate/D-fructose 6-phosphate phosphoketolase	TRUE	FALSE	FALSE	FALSE
413	PA14_RS09915	250.343	0.574968	0.164881	3.48717	0.000488165	0.00673502	PA14_24480	pelA	NA	NA	NA	PbsX family transcriptional regulator	TRUE	FALSE	FALSE	FALSE
414	PA14_RS17900	2611.08	0.529626	0.152087	3.48238	0.000496985	0.00684014	PA14_44080	NA	NA	NA	NA	START domain-containing protein	TRUE	FALSE	FALSE	FALSE
415	PA14_RS07655	449.491	0.961518	0.276243	3.4807	0.000500108	0.00686655	PA14_19110	NA	NA	NA	NA	rhamnosyltransferase subunit B	TRUE	FALSE	TRUE	FALSE
416	PA14_RS03865	300.845	-1.21127	0.349193	-3.46876	0.000522861	0.00715156	PA14_09530	mexH	NA	NA	NA	MexH family multidrug efflux RND transporter periplasmic adaptor subunit	FALSE	TRUE	FALSE	TRUE
417	PA14_RS25040	817.315	-0.432425	0.124672	-3.4685	0.000523377	0.00715156	PA14_61300	NA	NA	NA	NA	methyl-accepting chemotaxis protein	FALSE	TRUE	FALSE	FALSE
418	PA14_RS18220	128.635	-0.671934	0.194183	-3.46031	0.000539546	0.00735487	PA14_44830	puuE	NA	NA	NA	allantoinase PuuE	FALSE	TRUE	FALSE	TRUE
419	PA14_RS27505	139.61	-0.66621	0.193956	-3.43485	0.000592873	0.0080625	PA14_67420	hutC	NA	NA	NA	histidine utilization repressor	FALSE	TRUE	FALSE	TRUE
420	PA14_RS16220	40.7648	1.19689	0.349675	3.42285	0.000619672	0.00840688	PA14_40030	NA	NA	NA	NA	2OG-Fe(II) oxygenase	TRUE	FALSE	TRUE	FALSE
421	PA14_RS17555	692.081	0.484624	0.141775	3.41827	0.000630205	0.00852947	PA14_43200	NA	NA	NA	NA	SulP family inorganic anion transporter	TRUE	FALSE	FALSE	FALSE
422	PA14_RS23025	41.8336	-1.08119	0.316398	-3.41718	0.000632736	0.00854344	PA14_56480	NA	NA	NA	NA	amidohydrolase	FALSE	TRUE	FALSE	TRUE
423	PA14_RS23980	281.723	1.00808	0.29517	3.41524	0.000637262	0.0085842	PA14_58800	NA	NA	NA	NA	hypothetical protein	TRUE	FALSE	TRUE	FALSE
424	PA14_RS18260	1130.37	0.67483	0.197693	3.41353	0.000641269	0.00861781	PA14_44920	tli4	NA	NA	tli4	hypothetical protein	TRUE	FALSE	TRUE	FALSE
425	PA14_RS02510	96.4225	-0.649559	0.190437	-3.41088	0.000647526	0.00868142	PA14_06240	NA	NA	NA	NA	LysR family transcriptional regulator	FALSE	TRUE	FALSE	TRUE
426	PA14_RS16685	801.524	0.385162	0.113431	3.39557	0.000684854	0.00916033	PA14_41170	NA	NA	NA	NA	enoyl-ACP reductase	TRUE	FALSE	FALSE	FALSE
427	PA14_RS00825	871.021	-0.466009	0.137588	-3.38698	0.000706664	0.0094299	PA14_02020	NA	NA	NA	NA	OprD family porin	FALSE	TRUE	FALSE	FALSE
428	PA14_RS09945	266.255	0.727117	0.214929	3.38305	0.000716854	0.00953871	PA14_24560	NA	NA	NA	NA	exopolysaccharide Pel transporter PelG	TRUE	FALSE	TRUE	FALSE
429	PA14_RS18755	32.5807	0.986593	0.291671	3.38255	0.000718165	0.00953871	PA14_46230	NA	NA	NA	NA	histone deacetylase family protein	TRUE	FALSE	TRUE	FALSE
430	PA14_RS30315	165.824	0.789039	0.234255	3.36829	0.00075637	0.0100228		NA	NA	NA	NA	hypothetical protein	TRUE	FALSE	TRUE	FALSE
431	PA14_RS25275	595.555	-0.556004	0.165173	-3.36619	0.000762141	0.0100758	PA14_61860	NA	NA	NA	NA	carbonate dehydratase	FALSE	TRUE	FALSE	FALSE
432	PA14_RS10840	508.902	-0.48199	0.143265	-3.36433	0.000767292	0.0101204	PA14_26770	NA	NA	NA	NA	CPBP family intramembrane metalloprotease	FALSE	TRUE	FALSE	FALSE
433	PA14_RS05025	139.333	-0.909412	0.27054	-3.36147	0.000775301	0.0102025	PA14_12440	NA	NA	NA	NA	TetR/AcrR family transcriptional regulator	FALSE	TRUE	FALSE	TRUE
434	PA14_RS17990	996.418	-0.482799	0.143694	-3.35991	0.000779684	0.0102365	PA14_44290	acnA	NA	NA	NA	aconitate hydratase AcnA	FALSE	TRUE	FALSE	FALSE
435	PA14_RS00900	258.003	0.563929	0.168245	3.35184	0.000802765	0.0105153	PA14_02220	NA	NA	NA	NA	methyl-accepting chemotaxis protein	TRUE	FALSE	FALSE	FALSE
436	PA14_RS17070	42.8756	-0.942011	0.281195	-3.35003	0.000808022	0.0105599	PA14_42060	NA	NA	NA	NA	LysR family transcriptional regulator	FALSE	TRUE	FALSE	TRUE
437	PA14_RS17730	742.03	0.47703	0.142456	3.34861	0.000812169	0.0105656	PA14_43650	NA	NA	NA	NA	TonB-dependent receptor	TRUE	FALSE	FALSE	FALSE
438	PA14_RS27070	1310.34	-0.384283	0.114758	-3.34865	0.000812051	0.0105656	PA14_66320	NA	NA	NA	NA	EAL domain-containing protein	FALSE	TRUE	FALSE	FALSE
439	PA14_RS00125	929.72	0.483695	0.144583	3.34546	0.000821468	0.0106622	PA14_00290	aroE	NA	NA	NA	shikimate dehydrogenase	TRUE	FALSE	FALSE	FALSE
440	PA14_RS01330	2745.4	0.644282	0.192727	3.34297	0.000828857	0.0107337	PA14_03270	NA	NA	NA	NA	hypothetical protein	TRUE	FALSE	TRUE	FALSE
441	PA14_RS02415	2363.17	0.602568	0.180794	3.3329	0.000859448	0.0110795	PA14_06000	clpG	NA	NA	NA	AAA family protein disaggregase ClpG	TRUE	FALSE	TRUE	FALSE
442	PA14_RS24775	281.598	0.560735	0.168233	3.33309	0.000858885	0.0110795	PA14_60650	NA	NA	NA	NA	RtcB family protein	TRUE	FALSE	FALSE	FALSE
443	PA14_RS02730	37.1838	1.38882	0.417029	3.33028	0.000867582	0.0111591	PA14_06810	NA	NA	NA	NA	cytochrome c	TRUE	FALSE	TRUE	FALSE
444	PA14_RS09145	378.388	-0.787915	0.236813	-3.32715	0.000877381	0.0112597	PA14_22570	NA	NA	NA	NA	tRNA-binding protein	FALSE	TRUE	FALSE	TRUE
445	PA14_RS20260	445.785	0.405951	0.122052	3.32604	0.000880883	0.0112793	PA14_49890	NA	NA	NA	NA	diguanylate cyclase	TRUE	FALSE	FALSE	FALSE
446	PA14_RS19820	2374.88	0.699526	0.210782	3.31871	0.000904331	0.0115535	PA14_48810	NA	NA	NA	NA	NAD-dependent deacylase	TRUE	FALSE	TRUE	FALSE
447	PA14_RS06505	953.392	0.612371	0.184863	3.31256	0.000924467	0.0117844	PA14_16250	NA	NA	NA	NA	M4 family elastase LasB	TRUE	FALSE	TRUE	FALSE
448	PA14_RS05790	186.399	-0.669583	0.202214	-3.31127	0.000928749	0.0117955	PA14_14480	NA	NA	NA	NA	helix-turn-helix transcriptional regulator	FALSE	TRUE	FALSE	TRUE
449	PA14_RS30410	20.1382	-1.13892	0.343977	-3.31105	0.000929479	0.0117955		NA	NA	NA	NA	hypothetical protein	FALSE	TRUE	FALSE	TRUE
450	PA14_RS26005	1718.69	0.509579	0.153975	3.30949	0.000934676	0.0118351	PA14_63570	NA	NA	NA	NA	formate dehydrogenase subunit gamma	TRUE	FALSE	FALSE	FALSE
451	PA14_RS13920	72.637	0.914964	0.277249	3.30016	0.000966311	0.0122085	PA14_34140	tssA3	NA	NA	tssA3	type VI secretion system protein TssA	TRUE	FALSE	TRUE	FALSE
452	PA14_RS12555	155.257	-0.709242	0.215936	-3.2845	0.00102162	0.0128787	PA14_30770	NA	NA	NA	NA	Lrp/AsnC family transcriptional regulator	FALSE	TRUE	FALSE	TRUE
453	PA14_RS30345	337.332	0.528053	0.161031	3.27919	0.00104105	0.0130658		NA	NA	NA	NA	IS3 family transposase	TRUE	FALSE	FALSE	FALSE
454	PA14_RS30845	578.206	1.0598	0.323133	3.27976	0.00103896	0.0130658	PA14_53600	NA	NA	NA	NA	hypothetical protein	TRUE	FALSE	TRUE	FALSE
455	PA14_RS04205	57.6789	0.93395	0.284939	3.27771	0.00104651	0.0131056	PA14_10380	NA	NA	NA	NA	hypothetical protein	TRUE	FALSE	TRUE	FALSE
456	PA14_RS05350	667.038	0.614452	0.187523	3.27667	0.00105039	0.0131253	PA14_13300	NA	NA	NA	NA	U32 family peptidase	TRUE	FALSE	TRUE	FALSE
457	PA14_RS24245	56.3228	0.762401	0.233004	3.27205	0.0010677	0.0133124	PA14_59440	NA	NA	NA	NA	hypothetical protein	TRUE	FALSE	TRUE	FALSE
458	PA14_RS18705	75.3294	-0.950136	0.290937	-3.26578	0.00109164	0.0135812	PA14_46080	NA	NA	NA	NA	DUF4440 domain-containing protein	FALSE	TRUE	FALSE	TRUE
459	PA14_RS01320	1375.72	0.551099	0.1689	3.26287	0.00110291	0.0136914	PA14_03250	NA	NA	NA	NA	DUF3375 domain-containing protein	TRUE	FALSE	FALSE	FALSE
460	PA14_RS08900	3487.38	0.37828	0.115969	3.26191	0.00110666	0.0137081	PA14_22020	minD	NA	NA	NA	septum site-determining protein MinD	TRUE	FALSE	FALSE	FALSE
461	PA14_RS28250	642.095	-0.40538	0.124337	-3.26034	0.00111278	0.0137541	PA14_69310	NA	NA	NA	NA	LysE family transporter	FALSE	TRUE	FALSE	FALSE
462	PA14_RS18700	100.643	-1.01266	0.310791	-3.25832	0.00112075	0.0138225	PA14_46070	speB	NA	NA	NA	agmatinase	FALSE	TRUE	FALSE	TRUE
463	PA14_RS30840	1685.57	1.16108	0.357009	3.25225	0.00114497	0.0140908	PA14_53590	NA	NA	NA	NA	hypothetical protein	TRUE	FALSE	TRUE	FALSE
464	PA14_RS03085	268.902	-0.602956	0.185674	-3.24739	0.00116468	0.0143025	PA14_07710	apaG	NA	NA	NA	Co2+/Mg2+ efflux protein ApaG	FALSE	TRUE	FALSE	TRUE
465	PA14_RS30980	130.923	0.682412	0.210453	3.24259	0.00118449	0.0145144		NA	NA	NA	NA	hypothetical protein	TRUE	FALSE	TRUE	FALSE
466	PA14_RS18825	52.2276	0.855193	0.26445	3.23386	0.00122131	0.0149335	PA14_46380	NA	NA	NA	NA	hypothetical protein	TRUE	FALSE	TRUE	FALSE
467	PA14_RS06820	16.1239	1.75071	0.542081	3.22961	0.00123959	0.0151246	PA14_17000	NA	NA	NA	NA	hypothetical protein	TRUE	FALSE	TRUE	FALSE
468	PA14_RS23190	682.129	0.420892	0.130717	3.21987	0.00128247	0.0156144	PA14_56900	pncB	NA	NA	NA	nicotinate phosphoribosyltransferase	TRUE	FALSE	FALSE	FALSE
469	PA14_RS05230	1710.67	1.08173	0.336786	3.21193	0.00131848	0.0160185	PA14_12990	NA	NA	NA	NA	BCCT family transporter	TRUE	FALSE	TRUE	FALSE
470	PA14_RS18015	3064.45	0.693831	0.216252	3.20844	0.00133457	0.0161795	PA14_44350	ccoO	NA	NA	NA	"cytochrome-c oxidase, cbb3-type subunit II"	TRUE	FALSE	TRUE	FALSE
471	PA14_RS19640	92.4569	-0.7448	0.232404	-3.20477	0.00135172	0.0163527	PA14_48400	NA	NA	NA	NA	hypothetical protein	FALSE	TRUE	FALSE	TRUE
472	PA14_RS11775	539.836	0.489346	0.152813	3.20225	0.00136359	0.0164613	PA14_28920	NA	NA	NA	NA	ATP-dependent Clp protease ATP-binding subunit	TRUE	FALSE	FALSE	FALSE
473	PA14_RS27920	1180.77	0.649725	0.202978	3.20096	0.0013697	0.0165001	PA14_68470	rsmN/rsmF	NA	NA	NA	carbon storage regulator	TRUE	FALSE	TRUE	FALSE
474	PA14_RS28375	882.928	-0.372526	0.116511	-3.19734	0.001387	0.0166733	PA14_69610	NA	NA	NA	NA	class I adenylate cyclase	FALSE	TRUE	FALSE	FALSE
475	PA14_RS03315	68.9904	0.928964	0.290609	3.19661	0.0013905	0.0166802	PA14_08260	NA	NA	NA	NA	phage minor tail protein L	TRUE	FALSE	TRUE	FALSE
476	PA14_RS27605	428.854	-0.652155	0.20407	-3.19573	0.00139475	0.016696	PA14_67680	ntrC	NA	NA	NA	nitrogen regulation protein NR(I)	FALSE	TRUE	FALSE	TRUE
477	PA14_RS28380	488.691	0.623977	0.195352	3.19411	0.00140263	0.0167551	PA14_69620	NA	NA	NA	NA	hypothetical protein	TRUE	FALSE	TRUE	FALSE
478	PA14_RS30700	12052.8	0.608556	0.190821	3.18915	0.0014269	0.0170094	PA14_46160	NA	NA	NA	NA	hypothetical protein	TRUE	FALSE	TRUE	FALSE
479	PA14_RS30075	37.5705	1.03101	0.323581	3.18625	0.00144128	0.0171449	PA14_08190	NA	NA	NA	NA	hypothetical protein	TRUE	FALSE	TRUE	FALSE
480	PA14_RS19775	268.015	0.530272	0.166806	3.17898	0.00147793	0.0175443	PA14_48710	NA	NA	NA	NA	DUF1857 family protein	TRUE	FALSE	FALSE	FALSE
481	PA14_RS00875	70.4497	0.770304	0.242659	3.17443	0.00150131	0.0176745	PA14_02140	NA	NA	NA	NA	hypothetical protein	TRUE	FALSE	TRUE	FALSE
482	PA14_RS15090	2320.8	0.453446	0.142786	3.17571	0.00149471	0.0176745	PA14_37070	NA	NA	NA	NA	phosphoadenosine phosphosulfate reductase	TRUE	FALSE	FALSE	FALSE
483	PA14_RS16445	648.974	0.569677	0.17944	3.17475	0.00149965	0.0176745	PA14_40560	NA	NA	NA	NA	hypothetical protein	TRUE	FALSE	FALSE	FALSE
484	PA14_RS20410	6337.85	-0.456777	0.14388	-3.17471	0.00149984	0.0176745	PA14_50290	fliC	fliC	NA	NA	flagellin	FALSE	TRUE	FALSE	FALSE
485	PA14_RS18820	287.894	0.527836	0.166446	3.17121	0.00151806	0.0178348	PA14_46370	NA	NA	NA	NA	hybrid sensor histidine kinase/response regulator	TRUE	FALSE	FALSE	FALSE
486	PA14_RS21065	1684.8	0.653126	0.206309	3.16577	0.00154674	0.0181344	PA14_51770	ybgC	NA	NA	NA	tol-pal system-associated acyl-CoA thioesterase	TRUE	FALSE	TRUE	FALSE
487	PA14_RS07815	75.8154	-1.11539	0.352714	-3.1623	0.00156531	0.0183144	PA14_19530	ssuE	NA	NA	NA	NADPH-dependent FMN reductase	FALSE	TRUE	FALSE	TRUE
488	PA14_RS00645	126.696	-0.510454	0.161553	-3.15966	0.00157953	0.0184429	PA14_01550	NA	NA	NA	NA	hypothetical protein	FALSE	TRUE	FALSE	FALSE
489	PA14_RS13545	76.2779	1.06668	0.337767	3.15804	0.00158832	0.0185077	PA14_33240	ppk2	NA	NA	NA	polyphosphate kinase 2	TRUE	FALSE	TRUE	FALSE
490	PA14_RS23780	2129.5	0.542461	0.171876	3.15612	0.00159881	0.0185919	PA14_58300	NA	NA	NA	NA	response regulator transcription factor	TRUE	FALSE	FALSE	FALSE
491	PA14_RS02735	139.186	0.74557	0.236794	3.1486	0.00164055	0.0189997	PA14_06830	NA	NA	NA	NA	nitric-oxide reductase large subunit	TRUE	FALSE	TRUE	FALSE
492	PA14_RS08300	93.0295	-0.583534	0.185302	-3.14909	0.00163779	0.0189997	PA14_20650	dsdA	NA	NA	NA	D-serine ammonia-lyase	FALSE	TRUE	FALSE	TRUE
493	PA14_RS03490	6239.23	0.646733	0.20608	3.13826	0.00169954	0.0196032	PA14_08650	NA	NA	NA	NA	tRNA-Tyr	TRUE	FALSE	TRUE	FALSE
494	PA14_RS15950	69.3216	1.03572	0.330023	3.13832	0.00169921	0.0196032	PA14_39270	NA	NA	NA	NA	hypothetical protein	TRUE	FALSE	TRUE	FALSE
495	PA14_RS17385	333.821	-0.534591	0.170399	-3.13729	0.00170519	0.0196287	PA14_42820	NA	NA	NA	NA	cysteine hydrolase	FALSE	TRUE	FALSE	FALSE
496	PA14_RS11660	198.272	0.537515	0.171687	3.13078	0.00174341	0.0199734	PA14_28630	NA	NA	NA	NA	alpha/beta hydrolase	TRUE	FALSE	FALSE	FALSE
497	PA14_RS18025	4245.85	0.564342	0.180278	3.13041	0.00174565	0.0199734	PA14_44360	ccoP	NA	NA	NA	"cytochrome-c oxidase, cbb3-type subunit III"	TRUE	FALSE	FALSE	FALSE
498	PA14_RS24815	293.033	0.501924	0.160317	3.13082	0.00174317	0.0199734	PA14_60760	NA	NA	NA	NA	HlyD family efflux transporter periplasmic adaptor subunit	TRUE	FALSE	FALSE	FALSE
499	PA14_RS00160	171.598	-0.489924	0.157197	-3.11663	0.00182933	0.0208442	PA14_00400	NA	NA	NA	NA	LysR family transcriptional regulator	FALSE	TRUE	FALSE	FALSE
500	PA14_RS00310	204.522	-0.501989	0.161127	-3.11549	0.0018364	0.0208442	PA14_00730	NA	NA	NA	NA	hypothetical protein	FALSE	TRUE	FALSE	FALSE
501	PA14_RS01100	96.9126	-0.937962	0.300895	-3.11724	0.00182552	0.0208442	PA14_02730	NA	NA	NA	NA	dihydrodipicolinate synthase family protein	FALSE	TRUE	FALSE	TRUE
502	PA14_RS25610	665.474	0.437522	0.140419	3.11583	0.00183429	0.0208442	PA14_62660	NA	NA	NA	NA	DUF2845 domain-containing protein	TRUE	FALSE	FALSE	FALSE
503	PA14_RS14395	78.2102	-0.659452	0.211922	-3.11176	0.00185975	0.0210673	PA14_35380	NA	NA	NA	NA	LysR family transcriptional regulator	FALSE	TRUE	FALSE	TRUE
504	PA14_RS06880	3904.7	0.315765	0.101624	3.1072	0.0018887	0.0213528	PA14_17140	rseP	NA	NA	NA	sigma E protease regulator RseP	TRUE	FALSE	FALSE	FALSE
505	PA14_RS08130	2732.57	-0.489167	0.157512	-3.10558	0.00189908	0.0214277	PA14_20290	NA	NA	NA	NA	Arc family DNA-binding protein	FALSE	TRUE	FALSE	FALSE
506	PA14_RS01335	795.354	0.619303	0.1995	3.10427	0.00190748	0.0214799	PA14_03285	NA	NA	NA	NA	hypothetical protein	TRUE	FALSE	TRUE	FALSE
507	PA14_RS05140	368.824	-0.636625	0.205272	-3.10137	0.00192628	0.0216488	PA14_12750	NA	NA	NA	NA	NYN domain-containing protein	FALSE	TRUE	FALSE	TRUE
508	PA14_RS01655	594.425	-0.434581	0.141042	-3.08122	0.00206157	0.0231236	PA14_04050	NA	NA	NA	NA	2OG-Fe(II) oxygenase	FALSE	TRUE	FALSE	FALSE
509	PA14_RS19135	56.8545	-0.702994	0.228591	-3.07534	0.00210264	0.0234568	PA14_47080	NA	NA	NA	NA	LysR family transcriptional regulator	FALSE	TRUE	FALSE	TRUE
510	PA14_RS19790	142.364	0.783287	0.254807	3.07403	0.00211186	0.0234568	PA14_48750	NA	NA	NA	NA	OsmC family protein	TRUE	FALSE	TRUE	FALSE
511	PA14_RS21015	148.749	0.55033	0.178973	3.07494	0.00210544	0.0234568	PA14_51650	NA	NA	NA	NA	site-specific integrase	TRUE	FALSE	FALSE	FALSE
512	PA14_RS26175	1171.3	-0.303544	0.0987069	-3.0752	0.00210359	0.0234568	PA14_64030	NA	NA	NA	NA	DUF2333 family protein	FALSE	TRUE	FALSE	FALSE
513	PA14_RS26770	719.282	-0.4682	0.152307	-3.07405	0.00211175	0.0234568		NA	NA	NA	NA	hypothetical protein	FALSE	TRUE	FALSE	FALSE
514	PA14_RS13455	509.557	-0.551734	0.179563	-3.07264	0.00212171	0.0235204	PA14_33000	gcvP	NA	NA	NA	aminomethyl-transferring glycine dehydrogenase	FALSE	TRUE	FALSE	FALSE
515	PA14_RS01370	614.239	0.657576	0.214124	3.07101	0.00213338	0.0235582	PA14_03340	NA	NA	NA	NA	radical SAM protein	TRUE	FALSE	TRUE	FALSE
516	PA14_RS05850	1904.18	0.544186	0.177186	3.07127	0.00213154	0.0235582	PA14_14660	NA	NA	NA	NA	glycine zipper 2TM domain-containing protein	TRUE	FALSE	FALSE	FALSE
517	PA14_RS01510	95.1862	-1.00722	0.32893	-3.0621	0.0021979	0.0242237	PA14_03680	cysT	NA	NA	NA	sulfate ABC transporter permease subunit CysT	FALSE	TRUE	FALSE	TRUE
518	PA14_RS07875	415.613	-0.622303	0.20332	-3.0607	0.00220819	0.0242433	PA14_19660	NA	NA	NA	NA	flavodoxin	FALSE	TRUE	FALSE	TRUE
519	PA14_RS28910	439.726	1.55441	0.507837	3.06085	0.00220711	0.0242433	PA14_70980	NA	NA	NA	NA	BCCT family transporter	TRUE	FALSE	TRUE	FALSE
520	PA14_RS11375	87.7518	0.706438	0.230903	3.05945	0.00221742	0.0242978	PA14_28040	NA	NA	NA	NA	hypothetical protein	TRUE	FALSE	TRUE	FALSE
521	PA14_RS07820	67.9876	-1.07718	0.352951	-3.05192	0.00227381	0.0248679	PA14_19540	NA	NA	NA	NA	sulfonate ABC transporter substrate-binding protein	FALSE	TRUE	FALSE	TRUE
522	PA14_RS24015	1181.36	-0.524876	0.172195	-3.04815	0.00230257	0.0251342	PA14_58870	NA	NA	NA	NA	NAD(P)/FAD-dependent oxidoreductase	FALSE	TRUE	FALSE	FALSE
523	PA14_RS21835	20.6216	1.2935	0.424671	3.0459	0.00231986	0.0251782	PA14_53640	paaR2	NA	NA	paaR2	hypothetical protein	TRUE	FALSE	TRUE	FALSE
524	PA14_RS27115	307.106	0.614932	0.201852	3.04646	0.00231555	0.0251782	PA14_66450	NA	NA	NA	NA	DUF4442 domain-containing protein	TRUE	FALSE	TRUE	FALSE
525	PA14_RS28740	2917.32	-0.499143	0.163814	-3.047	0.00231134	0.0251782	PA14_70580	NA	NA	NA	NA	HDOD domain-containing protein	FALSE	TRUE	FALSE	FALSE
526	PA14_RS23870	643.688	-0.430293	0.141415	-3.04277	0.00234413	0.0253933	PA14_58540	NA	NA	NA	NA	LamB/YcsF family protein	FALSE	TRUE	FALSE	FALSE
527	PA14_RS05280	308.264	0.76929	0.253045	3.04013	0.00236479	0.0255684	PA14_13130	NA	NA	NA	NA	DUF1302 domain-containing protein	TRUE	FALSE	TRUE	FALSE
528	PA14_RS08830	661.315	0.463898	0.152819	3.03561	0.00240052	0.0258678	PA14_21870	NA	NA	NA	NA	EAL and GGDEF domain-containing protein	TRUE	FALSE	FALSE	FALSE
529	PA14_RS18075	12581.4	0.366923	0.120878	3.03548	0.00240156	0.0258678	PA14_44470	hemN	NA	NA	NA	oxygen-independent coproporphyrinogen III oxidase	TRUE	FALSE	FALSE	FALSE
530	PA14_RS04360	313.069	-0.543574	0.179126	-3.03459	0.00240861	0.0258948	PA14_10820	NA	NA	NA	NA	HD-GYP domain-containing protein	FALSE	TRUE	FALSE	FALSE
531	PA14_RS30750	118.555	-0.844687	0.278519	-3.03278	0.00242309	0.0260015		NA	NA	NA	NA	hypothetical protein	FALSE	TRUE	FALSE	TRUE
532	PA14_RS26835	949.06	-0.29528	0.0975866	-3.02582	0.00247958	0.0265228	PA14_65710	NA	NA	NA	NA	NUDIX domain-containing protein	FALSE	TRUE	FALSE	FALSE
533	PA14_RS28045	4304.59	0.449639	0.148609	3.02565	0.00248099	0.0265228	PA14_68800	NA	NA	NA	NA	TIGR00153 family protein	TRUE	FALSE	FALSE	FALSE
534	PA14_RS11930	260.881	0.60769	0.20104	3.02273	0.00250505	0.0267299		NA	NA	NA	NA	helix-turn-helix transcriptional regulator	TRUE	FALSE	TRUE	FALSE
535	PA14_RS26015	10030.9	0.509254	0.168515	3.02201	0.00251102	0.0267436		fdnG	NA	NA	NA	formate dehydrogenase-N subunit alpha	TRUE	FALSE	FALSE	FALSE
536	PA14_RS13465	256.236	-0.505053	0.167157	-3.02143	0.00251582	0.0267447	PA14_33030	NA	NA	NA	NA	L-serine ammonia-lyase	FALSE	TRUE	FALSE	FALSE
537	PA14_RS00120	1346.44	0.459242	0.152424	3.01292	0.00258744	0.0274198	PA14_00280	hemF	NA	NA	NA	oxygen-dependent coproporphyrinogen oxidase	TRUE	FALSE	FALSE	FALSE
538	PA14_RS01755	847.41	-0.321298	0.106646	-3.01275	0.00258895	0.0274198	PA14_04310	rpiA	NA	NA	NA	ribose-5-phosphate isomerase RpiA	FALSE	TRUE	FALSE	FALSE
539	PA14_RS16125	144.913	0.656915	0.218172	3.011	0.00260393	0.0275272	PA14_39800	NA	NA	NA	NA	sigma-70 family RNA polymerase sigma factor	TRUE	FALSE	TRUE	FALSE
540	PA14_RS16755	1998.07	0.723818	0.241214	3.00072	0.0026934	0.0284203	PA14_41320	NA	NA	NA	NA	tRNA-Leu	TRUE	FALSE	TRUE	FALSE
541	PA14_RS15495	115.192	-0.607847	0.202779	-2.99758	0.00272129	0.0286616	PA14_38130	NA	NA	NA	NA	APC family permease	FALSE	TRUE	FALSE	TRUE
542	PA14_RS26860	72.5402	-0.690427	0.230493	-2.99544	0.00274051	0.0288107	PA14_65770	NA	NA	NA	NA	pyridoxal phosphate-dependent aminotransferase	FALSE	TRUE	FALSE	TRUE
543	PA14_RS17785	237.168	-0.708678	0.236742	-2.99345	0.00275838	0.0289453	PA14_43780	NA	NA	NA	NA	(2Fe-2S)-binding protein	FALSE	TRUE	FALSE	TRUE
544	PA14_RS00670	74.9666	-0.708884	0.23706	-2.99031	0.00278691	0.0291908	PA14_01620	NA	NA	NA	NA	aspartate aminotransferase family protein	FALSE	TRUE	FALSE	TRUE
545	PA14_RS16170	59.1896	1.54802	0.517823	2.98948	0.00279456	0.0292173	PA14_39890	NA	NA	NA	NA	PhzF family phenazine biosynthesis protein	TRUE	FALSE	TRUE	FALSE
546	PA14_RS21405	30387.8	1.03767	0.347222	2.98849	0.00280361	0.0292582	PA14_52560	tRNA-Ser	NA	NA	NA	tRNA-Ser	TRUE	FALSE	TRUE	FALSE
547	PA14_RS29235	472.504	-0.349628	0.117019	-2.9878	0.00280998	0.029271	PA14_71800	NA	NA	NA	NA	glucose-6-phosphate dehydrogenase	FALSE	TRUE	FALSE	FALSE
548	PA14_RS00530	134.042	-0.620949	0.207902	-2.98673	0.00281977	0.0293194		NA	NA	NA	NA	hypothetical protein	FALSE	TRUE	FALSE	TRUE
549	PA14_RS11515	118.882	0.543107	0.181882	2.98605	0.00282609	0.0293316	PA14_28350	NA	NA	NA	NA	alpha/beta hydrolase	TRUE	FALSE	FALSE	FALSE
550	PA14_RS30450	56.0299	1.20908	0.405802	2.97948	0.00288734	0.029865	PA14_32790.7	cdiI	NA	NA	NA	type VI secretion system tube protein Hcp	TRUE	FALSE	TRUE	FALSE
551	PA14_RS28570	113.326	-0.59437	0.199511	-2.97913	0.0028907	0.029865	PA14_70120	NA	NA	NA	NA	MFS transporter	FALSE	TRUE	FALSE	TRUE
552	PA14_RS28930	104.767	-0.549214	0.18437	-2.97886	0.0028932	0.029865	PA14_71060	NA	NA	NA	NA	L-serine ammonia-lyase	FALSE	TRUE	FALSE	FALSE
553	PA14_RS26010	1884.23	0.492304	0.165302	2.97821	0.00289933	0.0298741	PA14_63580	fdxH	NA	NA	NA	formate dehydrogenase subunit beta	TRUE	FALSE	FALSE	FALSE
554	PA14_RS01585	1241.1	-0.631995	0.212315	-2.97669	0.00291378	0.0299326	PA14_03870	NA	NA	NA	NA	gamma-glutamyl-gamma-aminobutyrate hydrolase family protein	FALSE	TRUE	FALSE	TRUE
555	PA14_RS18860	723.52	0.761293	0.255767	2.97651	0.00291552	0.0299326	PA14_46460	NA	NA	NA	NA	hypothetical protein	TRUE	FALSE	TRUE	FALSE
556	PA14_RS03270	250.455	0.696821	0.234249	2.97471	0.00293268	0.0300547	PA14_08150	NA	NA	NA	NA	phage late control D family protein	TRUE	FALSE	TRUE	FALSE
557	PA14_RS12340	1165.8	-0.389766	0.131097	-2.97312	0.00294791	0.0301566	PA14_30280	trxB	NA	NA	NA	thioredoxin-disulfide reductase	FALSE	TRUE	FALSE	FALSE
558	PA14_RS22430	556.814	0.603803	0.203139	2.97236	0.00295524	0.0301774	PA14_55060	NA	NA	NA	NA	IS3 family transposase	TRUE	FALSE	TRUE	FALSE
559	PA14_RS03110	587.669	-0.400973	0.13584	-2.95181	0.00315915	0.0322018	PA14_07780	NA	NA	NA	NA	phosphotransferase	FALSE	TRUE	FALSE	FALSE
560	PA14_RS12005	226.215	-0.580108	0.19666	-2.9498	0.00317975	0.032354	PA14_29420	ysgA	NA	NA	NA	hypothetical protein	FALSE	TRUE	FALSE	TRUE
561	PA14_RS12250	700.327	-0.33353	0.113153	-2.94761	0.00320244	0.0325268	PA14_30050	NA	NA	NA	NA	isocitrate lyase	FALSE	TRUE	FALSE	FALSE
562	PA14_RS09965	572.449	0.47397	0.161044	2.94311	0.00324934	0.0328859	PA14_24600	NA	NA	NA	NA	peptidase	TRUE	FALSE	FALSE	FALSE
563	PA14_RS11055	241.395	0.386518	0.131306	2.94365	0.00324368	0.0328859	PA14_27350	NA	NA	NA	NA	hypothetical protein	TRUE	FALSE	FALSE	FALSE
564	PA14_RS04760	323.01	-0.559481	0.190297	-2.94004	0.00328174	0.0329795	PA14_11750	NA	NA	NA	NA	GNAT family N-acetyltransferase	FALSE	TRUE	FALSE	FALSE
565	PA14_RS11530	73.9379	1.05265	0.358014	2.94024	0.00327959	0.0329795	PA14_28370	NA	NA	NA	NA	hypothetical protein	TRUE	FALSE	TRUE	FALSE
566	PA14_RS12380	297.76	-0.399476	0.135846	-2.94066	0.00327514	0.0329795	PA14_30370	NA	NA	NA	NA	TusE/DsrC/DsvC family sulfur relay protein	FALSE	TRUE	FALSE	FALSE
567	PA14_RS23180	1040.08	0.423522	0.144039	2.94033	0.00327867	0.0329795	PA14_56880	mexV	NA	NA	NA	multidrug efflux RND transporter periplasmic adaptor subunit MexV	TRUE	FALSE	FALSE	FALSE
568	PA14_RS27260	291.021	-0.628717	0.213985	-2.93813	0.00330196	0.0331243	PA14_66800	NA	NA	NA	NA	DUF971 domain-containing protein	FALSE	TRUE	FALSE	TRUE
569	PA14_RS05480	372.286	0.457367	0.155827	2.9351	0.0033344	0.0333909	PA14_13620	NA	NA	NA	NA	sodium:proton antiporter	TRUE	FALSE	FALSE	FALSE
570	PA14_RS00340	1378.47	-0.397335	0.135404	-2.93443	0.00334161	0.0334044	PA14_00790	prlC	NA	NA	NA	oligopeptidase A	FALSE	TRUE	FALSE	FALSE
571	PA14_RS17405	7471.23	0.548865	0.187284	2.93065	0.00338251	0.033754	PA14_42860	NA	NA	NA	NA	bacteriohemerythrin	TRUE	FALSE	FALSE	FALSE
572	PA14_RS12385	178.139	-0.534984	0.182896	-2.92506	0.00344384	0.034306	PA14_30380	dsrH	NA	NA	NA	sulfurtransferase complex subunit TusB	FALSE	TRUE	FALSE	FALSE
573	PA14_RS10150	2448.73	0.425871	0.145783	2.92127	0.00348612	0.0346111	PA14_25030	NA	NA	NA	NA	hypothetical protein	TRUE	FALSE	FALSE	FALSE
574	PA14_RS27385	520.747	-0.452251	0.154816	-2.92122	0.00348662	0.0346111	PA14_67110	pip	NA	NA	NA	prolyl aminopeptidase	FALSE	TRUE	FALSE	FALSE
575	PA14_RS19770	1157.79	0.332409	0.113887	2.91877	0.00351415	0.0348237	PA14_48700	NA	NA	NA	NA	glutathione-regulated potassium-efflux system protein KefB	TRUE	FALSE	FALSE	FALSE
576	PA14_RS02030	790.714	-0.380017	0.130285	-2.91681	0.00353633	0.0349827	PA14_05000	trmB	NA	NA	NA	tRNA (guanosine(46)-N7)-methyltransferase TrmB	FALSE	TRUE	FALSE	FALSE
577	PA14_RS11545	6617.58	0.66173	0.227	2.91511	0.00355561	0.0351125	PA14_28400	NA	NA	NA	NA	OprD family porin	TRUE	FALSE	TRUE	FALSE
578	PA14_RS13885	15.5493	1.71158	0.588017	2.91076	0.00360552	0.0355436	PA14_34030	hcp3	NA	hcp3	hcp3	type VI secretion system tube protein Hcp	TRUE	FALSE	TRUE	FALSE
579	PA14_RS05950	6251.8	0.441185	0.151644	2.90936	0.00362173	0.0356419	PA14_14930	der	NA	NA	NA	ribosome biogenesis GTPase Der	TRUE	FALSE	FALSE	FALSE
580	PA14_RS14235	1762.68	0.31213	0.107721	2.89757	0.00376064	0.0369451	PA14_34970	NA	NA	NA	NA	glucose/quinate/shikimate family membrane-bound PQQ-dependent dehydrogenase	TRUE	FALSE	FALSE	FALSE
581	PA14_RS01425	1107.75	-0.361088	0.124791	-2.89354	0.00380922	0.0373579	PA14_03430	gabD	NA	NA	NA	NADP-dependent succinate-semialdehyde dehydrogenase	FALSE	TRUE	FALSE	FALSE
582	PA14_RS11580	310.946	-0.766317	0.265147	-2.89016	0.00385051	0.0376333	PA14_28470	NA	NA	NA	NA	hypothetical protein	FALSE	TRUE	FALSE	TRUE
583	PA14_RS23350	7853.15	0.584229	0.20214	2.89023	0.00384963	0.0376333	PA14_57275	ftsZ	NA	NA	NA	cell division protein FtsZ	TRUE	FALSE	TRUE	FALSE
584	PA14_RS00180	169.082	-0.489882	0.169739	-2.8861	0.00390048	0.0380564	PA14_00440	NA	NA	NA	NA	tryptophan synthase subunit alpha	FALSE	TRUE	FALSE	FALSE
585	PA14_RS07050	1672.14	0.530407	0.183978	2.883	0.00393912	0.0383677	PA14_17550	NA	NA	NA	NA	LOG family protein	TRUE	FALSE	FALSE	FALSE
586	PA14_RS01325	654.418	0.698344	0.242376	2.88124	0.00396108	0.0385157	PA14_03265	NA	NA	NA	NA	DUF4194 domain-containing protein	TRUE	FALSE	TRUE	FALSE
587	PA14_RS03000	1261.25	0.673915	0.23405	2.87936	0.00398485	0.0386808	PA14_07480	ltrA	NA	NA	NA	group II intron reverse transcriptase/maturase	TRUE	FALSE	TRUE	FALSE
588	PA14_RS28900	3164.24	1.73665	0.603885	2.87579	0.00403021	0.0390546	PA14_70950	betB	NA	NA	NA	betaine-aldehyde dehydrogenase	TRUE	FALSE	TRUE	FALSE
589	PA14_RS10780	378.588	0.427151	0.148779	2.87105	0.00409115	0.0395779	PA14_26600	sbrI	NA	NA	NA	ECF family RNA polymerase sigma factor SbrI	TRUE	FALSE	FALSE	FALSE
590	PA14_RS01445	32.5787	-0.882618	0.307689	-2.86854	0.00412374	0.0398255	PA14_03490	NA	NA	NA	NA	carboxymuconolactone decarboxylase family protein	FALSE	TRUE	FALSE	TRUE
591	PA14_RS10785	295.788	0.668276	0.23305	2.86752	0.004137	0.039886	PA14_26610	sbrR	NA	NA	NA	anti-sigma factor SbrR	TRUE	FALSE	TRUE	FALSE
592	PA14_RS18020	1737.93	0.528687	0.18451	2.86535	0.00416549	0.0400929		NA	NA	NA	NA	CcoQ/FixQ family Cbb3-type cytochrome c oxidase assembly chaperone	TRUE	FALSE	FALSE	FALSE
593	PA14_RS20535	71.3691	-0.609895	0.212908	-2.86459	0.00417545	0.040121	PA14_50600	NA	NA	NA	NA	LysR family transcriptional regulator	FALSE	TRUE	FALSE	TRUE
594	PA14_RS26865	54.5985	-0.786442	0.274669	-2.86324	0.00419336	0.0402252	PA14_65795	NA	NA	NA	NA	5-guanidino-2-oxopentanoate decarboxylase	FALSE	TRUE	FALSE	TRUE
595	PA14_RS15125	21.4822	-1.05756	0.369747	-2.86022	0.00423348	0.0405418	PA14_37140	NA	NA	NA	NA	LysR family transcriptional regulator	FALSE	TRUE	FALSE	TRUE
596	PA14_RS09630	236.413	-0.462134	0.161696	-2.85804	0.00426266	0.0407528	PA14_23760	leuD	NA	NA	NA	3-isopropylmalate dehydratase small subunit	FALSE	TRUE	FALSE	FALSE
597	PA14_RS28575	845.45	-0.441624	0.154594	-2.85667	0.00428108	0.0408603	PA14_70140	NA	NA	NA	NA	aldehyde dehydrogenase	FALSE	TRUE	FALSE	FALSE
598	PA14_RS06495	665.038	0.368367	0.129033	2.85483	0.00430597	0.0410291	PA14_16210	NA	NA	NA	NA	YaeQ family protein	TRUE	FALSE	FALSE	FALSE
599	PA14_RS05725	25.5523	-1.03829	0.364075	-2.85184	0.00434663	0.0413475		NA	NA	NA	NA	hypothetical protein	FALSE	TRUE	FALSE	TRUE
600	PA14_RS19955	78.3539	-0.816937	0.286561	-2.85083	0.00436057	0.0414109	PA14_49130	NA	NA	NA	NA	dicarboxylate/amino acid:cation symporter	FALSE	TRUE	FALSE	TRUE
601	PA14_RS08250	67.8181	0.653764	0.229493	2.84873	0.00438945	0.0414231	PA14_20550	NA	NA	NA	NA	hypothetical protein	TRUE	FALSE	TRUE	FALSE
602	PA14_RS11925	63.4228	0.892236	0.313167	2.84907	0.0043847	0.0414231	PA14_29250	NA	NA	NA	NA	XapX domain-containing protein	TRUE	FALSE	TRUE	FALSE
603	PA14_RS27080	338.52	-0.378284	0.132795	-2.84862	0.00439093	0.0414231	PA14_66340	NA	NA	NA	NA	23S rRNA (adenine(2030)-N(6))-methyltransferase RlmJ	FALSE	TRUE	FALSE	FALSE
604	PA14_RS28695	2496.56	-0.322283	0.113118	-2.84908	0.00438455	0.0414231	PA14_70450	rpoZ	NA	NA	NA	DNA-directed RNA polymerase subunit omega	FALSE	TRUE	FALSE	FALSE
605	PA14_RS03825	205.809	0.881679	0.309661	2.84724	0.00440999	0.0414714	PA14_09440	NA	NA	NA	NA	phenazine-specific anthranilate synthase component I	TRUE	FALSE	TRUE	FALSE
606	PA14_RS19225	35.5119	-0.870326	0.305678	-2.8472	0.00441061	0.0414714	PA14_47300	phnW	NA	NA	NA	2-aminoethylphosphonate--pyruvate transaminase	FALSE	TRUE	FALSE	TRUE
607	PA14_RS27250	554.396	-0.687366	0.241641	-2.84457	0.0044471	0.0417456	PA14_66770	hslV	NA	NA	NA	ATP-dependent protease subunit HslV	FALSE	TRUE	FALSE	TRUE
608	PA14_RS07115	740.07	-0.335267	0.117939	-2.8427	0.00447329	0.0419224	PA14_17690	NA	NA	NA	NA	FMN-binding glutamate synthase family protein	FALSE	TRUE	FALSE	FALSE
609	PA14_RS12260	623.093	0.424699	0.149454	2.84166	0.00448792	0.0419854	PA14_30080	NA	NA	NA	NA	hypothetical protein	TRUE	FALSE	FALSE	FALSE
610	PA14_RS28905	2876.02	1.75311	0.617035	2.84118	0.00449476	0.0419854	PA14_70970	betI	NA	NA	NA	transcriptional regulator BetI	TRUE	FALSE	TRUE	FALSE
611	PA14_RS24155	210.123	0.537542	0.189421	2.83782	0.0045423	0.0423601	PA14_59180	topA	NA	NA	NA	type I DNA topoisomerase	TRUE	FALSE	FALSE	FALSE
612	PA14_RS02120	356.884	-0.396076	0.139896	-2.83123	0.00463699	0.0431021	PA14_05220	NA	NA	NA	NA	pyridoxal-phosphate dependent enzyme	FALSE	TRUE	FALSE	FALSE
613	PA14_RS22215	530.232	0.40238	0.142117	2.83133	0.00463543	0.0431021	PA14_54590	NA	NA	NA	NA	uracil-DNA glycosylase	TRUE	FALSE	FALSE	FALSE
614	PA14_RS21005	1188.01	0.463554	0.163777	2.8304	0.00464905	0.0431438	PA14_51630	NA	NA	NA	NA	IS3 family transposase	TRUE	FALSE	FALSE	FALSE
615	PA14_RS09625	461.849	-0.363758	0.128573	-2.8292	0.0046664	0.0431642	PA14_23750	leuC	NA	NA	NA	3-isopropylmalate dehydratase large subunit	FALSE	TRUE	FALSE	FALSE
616	PA14_RS24270	16.2348	1.17526	0.415341	2.82961	0.00466041	0.0431642	PA14_59510	NA	NA	NA	NA	hypothetical protein	TRUE	FALSE	TRUE	FALSE
617	PA14_RS12755	109.06	-0.521732	0.184986	-2.82038	0.0047967	0.0442976		NA	NA	NA	NA	DUF736 domain-containing protein	FALSE	TRUE	FALSE	FALSE
618	PA14_RS28950	25.2579	-0.932971	0.330882	-2.81965	0.0048076	0.0443264	PA14_71100	NA	NA	NA	NA	YeiH family protein	FALSE	TRUE	FALSE	TRUE
619	PA14_RS16230	26.0209	1.07149	0.38047	2.81622	0.00485931	0.0447307	PA14_40050	NA	NA	NA	NA	hypothetical protein	TRUE	FALSE	TRUE	FALSE
620	PA14_RS15185	133.658	-1.59853	0.567961	-2.8145	0.00488527	0.0448972	PA14_37310	NA	NA	NA	NA	biotin-dependent carboxyltransferase family protein	FALSE	TRUE	FALSE	TRUE
621	PA14_RS12000	253.765	0.428803	0.152485	2.8121	0.00492186	0.0451606	PA14_29410	NA	NA	NA	NA	threo-3-hydroxy-L-aspartate ammonia-lyase	TRUE	FALSE	FALSE	FALSE
622	PA14_RS03070	1888.26	0.486151	0.172971	2.8106	0.00494499	0.0452382	PA14_07680	NA	NA	NA	NA	PrkA family serine protein kinase	TRUE	FALSE	FALSE	FALSE
623	PA14_RS23360	2783.24	0.376344	0.133906	2.81052	0.00494619	0.0452382	PA14_57300	NA	NA	NA	NA	cell division protein FtsQ	TRUE	FALSE	FALSE	FALSE
624	PA14_RS15120	33.8277	-0.823084	0.293266	-2.80661	0.00500659	0.0456926	PA14_37130	NA	NA	NA	NA	SRPBCC family protein	FALSE	TRUE	FALSE	TRUE
625	PA14_RS29645	371.441	-0.403729	0.143867	-2.80627	0.00501191	0.0456926	PA14_72820	NA	NA	NA	NA	hypothetical protein	FALSE	TRUE	FALSE	FALSE
626	PA14_RS01745	256.484	0.527056	0.187982	2.80376	0.00505103	0.0459664	PA14_04290	NA	NA	NA	NA	autotransporter domain-containing protein	TRUE	FALSE	FALSE	FALSE
627	PA14_RS24675	1574.46	0.335561	0.119702	2.80331	0.00505808	0.0459664	PA14_60410	NA	NA	NA	NA	CreA family protein	TRUE	FALSE	FALSE	FALSE
628	PA14_RS16180	46.264	1.41512	0.505875	2.79737	0.00515199	0.0467453	PA14_39925	NA	NA	NA	NA	isochorismatase family protein	TRUE	FALSE	TRUE	FALSE
629	PA14_RS24240	41.3275	0.77444	0.277616	2.78961	0.00527715	0.0478048	PA14_59430	NA	NA	NA	NA	hypothetical protein	TRUE	FALSE	TRUE	FALSE
630	PA14_RS25235	3118.88	0.514784	0.184623	2.7883	0.00529856	0.0479225	PA14_61760	NA	NA	NA	NA	tRNA-Gln	TRUE	FALSE	FALSE	FALSE
631	PA14_RS05340	65.4038	-0.844617	0.303232	-2.78538	0.00534645	0.0482565	PA14_13280	NA	NA	NA	NA	molybdopterin molybdotransferase MoeA	FALSE	TRUE	FALSE	TRUE
632	PA14_RS26880	56.4354	-0.678614	0.243711	-2.78451	0.00536089	0.0482565	PA14_65840	NA	NA	NA	NA	enoyl-CoA hydratase	FALSE	TRUE	FALSE	TRUE
633	PA14_RS27760	737.937	-0.577129	0.207233	-2.78493	0.00535393	0.0482565	PA14_68070	NA	NA	NA	NA	ABC transporter substrate-binding protein	FALSE	TRUE	FALSE	FALSE
634	PA14_RS21955	482.223	-0.383103	0.137686	-2.78244	0.00539526	0.0484893	PA14_53900	NA	NA	NA	NA	DEAD/DEAH box helicase	FALSE	TRUE	FALSE	FALSE
635	PA14_RS21155	927.355	0.399823	0.143866	2.77912	0.0054506	0.0489095	PA14_51960	NA	NA	NA	NA	YihY family inner membrane protein	TRUE	FALSE	FALSE	FALSE
636	PA14_RS03230	711.103	0.540135	0.194506	2.77696	0.00548706	0.0491593	PA14_08050	NA	NA	NA	NA	hypothetical protein	TRUE	FALSE	FALSE	FALSE
637	PA14_RS02300	79.4324	-0.550138	0.198206	-2.77558	0.00551026	0.0492895	PA14_05650	NA	NA	NA	NA	sodium:proline symporter	FALSE	TRUE	FALSE	FALSE
638	PA14_RS04845	149.037	-0.488831	0.17622	-2.77398	0.00553758	0.0494026	PA14_11980	NA	NA	NA	NA	class I SAM-dependent methyltransferase	FALSE	TRUE	FALSE	FALSE
639	PA14_RS11020	132.008	-0.787698	0.284236	-2.77128	0.00558359	0.0494026	PA14_27230	NA	NA	NA	NA	MarR family transcriptional regulator	FALSE	TRUE	FALSE	TRUE
640	PA14_RS13460	318.91	-0.602035	0.217188	-2.77195	0.00557219	0.0494026	PA14_33010	NA	NA	NA	NA	serine hydroxymethyltransferase	FALSE	TRUE	FALSE	TRUE
641	PA14_RS17720	358.378	-0.550181	0.198412	-2.77293	0.00555541	0.0494026	PA14_43630	NA	NA	NA	NA	DUF4389 domain-containing protein	FALSE	TRUE	FALSE	FALSE
642	PA14_RS22485	17.3984	-1.25175	0.451683	-2.77131	0.00558317	0.0494026	PA14_55160	NA	NA	NA	NA	EAL domain-containing protein	FALSE	TRUE	FALSE	TRUE
643	PA14_RS23385	3743.04	0.31147	0.112337	2.77264	0.00556029	0.0494026	PA14_57370	NA	NA	NA	NA	UDP-N-acetylmuramoyl-L-alanine--D-glutamate ligase	TRUE	FALSE	FALSE	FALSE
644	PA14_RS25615	401.372	0.604263	0.21796	2.77235	0.00556525	0.0494026		NA	NA	NA	NA	DUF2845 domain-containing protein	TRUE	FALSE	TRUE	FALSE
645	PA14_RS26295	54.1606	-0.8244	0.298173	-2.76484	0.00569506	0.0503108	PA14_64360	NA	NA	NA	NA	L-methionine sulfoximine N-acetyltransferase	FALSE	FALSE	FALSE	FALSE
646	PA14_RS02810	156.414	-0.663682	0.240122	-2.76394	0.00571078	0.0503281	PA14_07000	NA	NA	NA	NA	disulfide bond formation protein B	FALSE	FALSE	FALSE	FALSE
647	PA14_RS29580	430.436	-0.5158	0.186633	-2.76372	0.00571468	0.0503281	PA14_72660	NA	NA	NA	NA	cysteine hydrolase	FALSE	FALSE	FALSE	FALSE
648	PA14_RS15180	69.0783	-1.87719	0.679404	-2.763	0.00572721	0.0503606	PA14_37290	NA	NA	NA	NA	allophanate hydrolase subunit 1	FALSE	FALSE	FALSE	FALSE
649	PA14_RS30050	17.9079	-1.13341	0.410394	-2.76175	0.0057492	0.0504208	PA14_06940	NA	NA	NA	NA	hypothetical protein	FALSE	FALSE	FALSE	FALSE
650	PA14_RS26910	106.047	-0.667363	0.241657	-2.76161	0.00575176	0.0504208	PA14_65920	NA	NA	NA	NA	ABC transporter substrate-binding protein	FALSE	FALSE	FALSE	FALSE
651	PA14_RS10960	979.827	0.494869	0.179486	2.75715	0.00583073	0.0510346		NA	NA	NA	NA	hypothetical protein	FALSE	FALSE	FALSE	FALSE
652	PA14_RS00990	51.1266	-0.671783	0.243876	-2.7546	0.00587631	0.0513547	PA14_02460	NA	NA	NA	NA	NAD(P) transhydrogenase subunit alpha	FALSE	FALSE	FALSE	FALSE
653	PA14_RS21455	2579.5	-0.344649	0.125202	-2.75273	0.00591006	0.0514916	PA14_52700	aruF	NA	NA	NA	arginine/ornithine succinyltransferase subunit alpha	FALSE	FALSE	FALSE	FALSE
654	PA14_RS21595	101.794	0.580702	0.210927	2.75309	0.00590354	0.0514916	PA14_53030	NA	NA	NA	NA	aminoacyl-tRNA hydrolase	FALSE	FALSE	FALSE	FALSE
655	PA14_RS17520	969.144	-0.372006	0.135207	-2.75139	0.00593432	0.0515797	PA14_43130	NA	NA	NA	NA	PLP-dependent aminotransferase family protein	FALSE	FALSE	FALSE	FALSE
656	PA14_RS18660	5642.88	0.45202	0.164301	2.75117	0.00593827	0.0515797	PA14_45970	NA	NA	NA	NA	cation-transporting P-type ATPase	FALSE	FALSE	FALSE	FALSE
657	PA14_RS21810	1040.96	1.5593	0.567141	2.7494	0.00597044	0.0517015		NA	NA	NA	NA	DUF3892 domain-containing protein	FALSE	FALSE	FALSE	FALSE
658	PA14_RS26435	39.7474	-0.815802	0.296714	-2.74945	0.00596946	0.0517015	PA14_64670	ureG	NA	NA	NA	urease accessory protein UreG	FALSE	FALSE	FALSE	FALSE
659	PA14_RS22890	1972.08	0.515127	0.187395	2.74889	0.00597982	0.0517041	PA14_56090	NA	NA	NA	NA	hypothetical protein	FALSE	FALSE	FALSE	FALSE
660	PA14_RS16865	84954.6	0.729633	0.265514	2.74801	0.00599587	0.0517643	PA14_41570	NA	NA	NA	NA	OmpA family protein	FALSE	FALSE	FALSE	FALSE
661	PA14_RS11695	8763.77	0.424865	0.154695	2.74647	0.00602403	0.0518504	PA14_28720	ihfA	NA	NA	NA	integration host factor subunit alpha	FALSE	FALSE	FALSE	FALSE
662	PA14_RS29450	125.884	-0.774991	0.282176	-2.74648	0.00602383	0.0518504	PA14_72360	NA	NA	NA	NA	hypothetical protein	FALSE	FALSE	FALSE	FALSE
663	PA14_RS03910	199.869	0.719722	0.26231	2.74378	0.00607363	0.0521107	PA14_09680	NA	NA	NA	NA	PAS domain S-box protein	FALSE	FALSE	FALSE	FALSE
664	PA14_RS15965	304.805	-0.593633	0.21637	-2.7436	0.00607695	0.0521107	PA14_39320	NA	NA	NA	NA	ABC transporter permease	FALSE	FALSE	FALSE	FALSE
665	PA14_RS21445	1061.42	-0.347848	0.126797	-2.74334	0.00608172	0.0521107	PA14_52670	astD	NA	NA	NA	succinylglutamate-semialdehyde dehydrogenase	FALSE	FALSE	FALSE	FALSE
666	PA14_RS19815	4606.45	0.584578	0.213345	2.74005	0.0061429	0.0525448	PA14_48800	NA	NA	NA	NA	C40 family peptidase	FALSE	FALSE	FALSE	FALSE
667	PA14_RS23695	2419.43	0.363075	0.132527	2.73963	0.00615082	0.0525448	PA14_58090	NA	NA	NA	NA	TIGR02099 family protein	FALSE	FALSE	FALSE	FALSE
668	PA14_RS16120	633.834	0.62929	0.229855	2.73778	0.00618564	0.0527631	PA14_39790	NA	NA	NA	NA	hypothetical protein	FALSE	FALSE	FALSE	FALSE
669	PA14_RS25620	241.44	-0.549226	0.200881	-2.73408	0.00625539	0.0532783	PA14_62680	NA	NA	NA	NA	CsbD family protein	FALSE	FALSE	FALSE	FALSE
670	PA14_RS03325	154.7	0.706404	0.25878	2.72974	0.00633837	0.0539045	PA14_08280	NA	NA	NA	NA	tail assembly protein	FALSE	FALSE	FALSE	FALSE
671	PA14_RS26900	312.007	-0.453828	0.166507	-2.72557	0.00641903	0.0545092	PA14_65880	NA	NA	NA	NA	response regulator	FALSE	FALSE	FALSE	FALSE
672	PA14_RS24770	190.535	0.546235	0.200716	2.72143	0.00649999	0.0551145	PA14_60630	NA	NA	NA	NA	slipin family protein	FALSE	FALSE	FALSE	FALSE
673	PA14_RS10930	172.105	-0.53136	0.195719	-2.71492	0.00662921	0.0561266	PA14_27020	NA	NA	NA	NA	preprotein translocase subunit TatD	FALSE	FALSE	FALSE	FALSE
674	PA14_RS02965	101.206	0.583349	0.214942	2.71398	0.00664803	0.0562025	PA14_07400	NA	NA	NA	NA	hypothetical protein	FALSE	FALSE	FALSE	FALSE
675	PA14_RS01810	743.732	-0.439948	0.162425	-2.70862	0.00675634	0.0570335	PA14_04440	NA	NA	NA	NA	sulfite exporter TauE/SafE family protein	FALSE	FALSE	FALSE	FALSE
676	PA14_RS02025	684.011	-0.437385	0.161535	-2.70768	0.0067755	0.0571106	PA14_04980	NA	NA	NA	NA	thiazole synthase	FALSE	FALSE	FALSE	FALSE
677	PA14_RS16765	789.963	0.499402	0.184537	2.70625	0.00680484	0.0572733	PA14_41340	NA	NA	NA	NA	tRNA-Arg	FALSE	FALSE	FALSE	FALSE
678	PA14_RS07080	50.7944	-0.744236	0.275074	-2.70559	0.00681831	0.0573019	PA14_17620	NA	NA	NA	NA	ABC transporter permease	FALSE	FALSE	FALSE	FALSE
679	PA14_RS09605	58.9505	-0.663728	0.245406	-2.70461	0.00683839	0.0573861	PA14_23690	NA	NA	NA	NA	SGNH/GDSL hydrolase family protein	FALSE	FALSE	FALSE	FALSE
680	PA14_RS14640	678.912	-0.413793	0.15324	-2.70029	0.00692789	0.0580516		prpR	NA	NA	NA	propionate catabolism operon regulatory protein PrpR	FALSE	FALSE	FALSE	FALSE
681	PA14_RS00630	124.082	0.545579	0.202121	2.69927	0.00694915	0.0581443	PA14_01510	NA	NA	NA	NA	type II toxin-antitoxin system RelE/ParE family toxin	FALSE	FALSE	FALSE	FALSE
682	PA14_RS15960	270.142	-0.513426	0.190319	-2.69771	0.00698186	0.0583323	PA14_39300	NA	NA	NA	NA	LacI family transcriptional regulator	FALSE	FALSE	FALSE	FALSE
683	PA14_RS20670	215.588	0.693311	0.257905	2.68824	0.00718291	0.0599242	PA14_50880	NA	NA	NA	NA	OmpA family protein	FALSE	FALSE	FALSE	FALSE
684	PA14_RS26570	248.052	-0.93581	0.348331	-2.68655	0.00721931	0.0601398	PA14_64980	nadE	NA	NA	NA	ammonia-dependent NAD(+) synthetase	FALSE	FALSE	FALSE	FALSE
685	PA14_RS03545	55867	0.292803	0.109258	2.67991	0.0073641	0.0612564	PA14_08760	rpoB	NA	NA	NA	DNA-directed RNA polymerase subunit beta	FALSE	FALSE	FALSE	FALSE
686	PA14_RS04080	32.0102	-0.800976	0.29921	-2.67697	0.0074291	0.061707	PA14_10110	NA	NA	NA	NA	MFS transporter	FALSE	FALSE	FALSE	FALSE
687	PA14_RS01695	438.956	-0.352697	0.132062	-2.6707	0.00756932	0.0627801	PA14_04150	NA	NA	NA	NA	fumarylacetoacetate hydrolase family protein	FALSE	FALSE	FALSE	FALSE
688	PA14_RS26765	366.989	-0.359066	0.134517	-2.6693	0.00760086	0.0629501	PA14_65500	psd	NA	NA	NA	phosphatidylserine decarboxylase	FALSE	FALSE	FALSE	FALSE
689	PA14_RS05600	260.586	-0.394206	0.147729	-2.66844	0.00762055	0.0630216	PA14_13990	NA	NA	NA	NA	ABC transporter substrate-binding protein	FALSE	FALSE	FALSE	FALSE
690	PA14_RS23155	457.509	-0.590749	0.22155	-2.66644	0.00766603	0.0633059	PA14_56810	NA	NA	NA	NA	LemA family protein	FALSE	FALSE	FALSE	FALSE
691	PA14_RS00620	1135.27	0.610755	0.229096	2.66593	0.00767753	0.0633091	PA14_01490	NA	NA	NA	NA	hemolysin	FALSE	FALSE	FALSE	FALSE
692	PA14_RS03260	203.346	0.552833	0.20742	2.66529	0.00769228	0.0633391	PA14_08130	NA	NA	NA	NA	phage tail protein	FALSE	FALSE	FALSE	FALSE
693	PA14_RS01670	341.69	-0.441614	0.165785	-2.66378	0.00772688	0.0634406	PA14_04080	NA	NA	NA	NA	amino acid ABC transporter permease	FALSE	FALSE	FALSE	FALSE
694	PA14_RS23405	8873.84	0.338489	0.127069	2.66382	0.007726	0.0634406	PA14_57425	NA	NA	NA	NA	penicillin-binding protein 2	FALSE	FALSE	FALSE	FALSE
695	PA14_RS19430	182.631	-0.44827	0.168499	-2.66038	0.00780532	0.0639924	PA14_47820	NA	NA	NA	NA	GntR family transcriptional regulator	FALSE	FALSE	FALSE	FALSE
696	PA14_RS20610	419.704	0.472676	0.177707	2.65986	0.0078172	0.0639977	PA14_50750	NA	NA	NA	NA	hypothetical protein	FALSE	FALSE	FALSE	FALSE
697	PA14_RS13410	132.162	0.455417	0.171322	2.65825	0.00785476	0.064213	PA14_32860	NA	NA	NA	NA	N-acetyltransferase	FALSE	FALSE	FALSE	FALSE
698	PA14_RS04510	65.9678	-0.546944	0.205862	-2.65685	0.00788739	0.0643873	PA14_11160	NA	NA	NA	NA	hypothetical protein	FALSE	FALSE	FALSE	FALSE
699	PA14_RS11320	1155.56	0.414901	0.156327	2.65405	0.00795323	0.0648319	PA14_27920	NA	NA	NA	NA	VacJ family lipoprotein	FALSE	FALSE	FALSE	FALSE
700	PA14_RS19910	19.1102	-1.11778	0.422191	-2.64756	0.00810757	0.0659956	PA14_49010	NA	NA	NA	NA	DNA-binding protein	FALSE	FALSE	FALSE	FALSE
701	PA14_RS03420	1528.62	-0.403205	0.152333	-2.64687	0.00812406	0.0660355	PA14_08490	NA	NA	NA	NA	hypothetical protein	FALSE	FALSE	FALSE	FALSE
702	PA14_RS05325	103.268	-0.56784	0.214699	-2.64482	0.00817355	0.0663432	PA14_13240	moaD	NA	NA	NA	molybdopterin converting factor subunit 1	FALSE	FALSE	FALSE	FALSE
703	PA14_RS27735	334.439	-0.525849	0.19893	-2.64339	0.00820803	0.0665283		NA	NA	NA	NA	oxidoreductase	FALSE	FALSE	FALSE	FALSE
704	PA14_RS27075	455.431	-0.367244	0.138994	-2.64216	0.00823793	0.0666757	PA14_66330	msrA	NA	NA	NA	peptide-methionine (S)-S-oxide reductase MsrA	FALSE	FALSE	FALSE	FALSE
705	PA14_RS13450	126.133	-0.551949	0.209122	-2.63936	0.0083062	0.067133	PA14_32985	gcvH	NA	NA	NA	glycine cleavage system protein GcvH	FALSE	FALSE	FALSE	FALSE
706	PA14_RS24295	1168.66	0.388752	0.147359	2.63813	0.00833652	0.0672826	PA14_59580	NA	NA	NA	NA	IS66 family transposase	FALSE	FALSE	FALSE	FALSE
707	PA14_RS05475	71.4983	-0.593967	0.225589	-2.63296	0.0084645	0.0682188	PA14_13610	NA	NA	NA	NA	ABC transporter permease	FALSE	FALSE	FALSE	FALSE
708	PA14_RS16915	471.016	0.36921	0.140313	2.63134	0.00850496	0.0684481	PA14_41690	NA	NA	NA	NA	ATP-dependent zinc protease	FALSE	FALSE	FALSE	FALSE
709	PA14_RS14835	34.7746	-0.835409	0.317598	-2.6304	0.00852849	0.0685407	PA14_36460	NA	NA	NA	NA	hypothetical protein	FALSE	FALSE	FALSE	FALSE
710	PA14_RS12700	1117.73	-0.326804	0.124281	-2.62957	0.0085494	0.068612		NA	NA	NA	NA	penicillinase repressor	FALSE	FALSE	FALSE	FALSE
711	PA14_RS24875	1472.79	-0.437676	0.166479	-2.62901	0.00856327	0.0686266	PA14_60890	NA	NA	NA	NA	serine hydroxymethyltransferase	FALSE	FALSE	FALSE	FALSE
712	PA14_RS16175	141.008	0.93482	0.35586	2.62694	0.00861576	0.0689503	PA14_39910	NA	NA	NA	NA	phenazine-specific anthranilate synthase component I	FALSE	FALSE	FALSE	FALSE
713	PA14_RS11860	119.63	-0.550166	0.209535	-2.62566	0.00864818	0.0691126	PA14_29100	NA	NA	NA	NA	LysE family translocator	FALSE	FALSE	FALSE	FALSE
714	PA14_RS08245	248.365	0.577264	0.220312	2.62022	0.00878742	0.0701271	PA14_20530	NA	NA	NA	NA	hypothetical protein	FALSE	FALSE	FALSE	FALSE
715	PA14_RS18790	21.4645	-0.977522	0.37314	-2.61972	0.00880017	0.0701306	PA14_46300	NA	NA	NA	NA	O-methyltransferase	FALSE	FALSE	FALSE	FALSE
716	PA14_RS15500	364.56	-0.501382	0.191441	-2.61899	0.00881905	0.0701829	PA14_38140	NA	NA	NA	NA	glutamine synthetase	FALSE	FALSE	FALSE	FALSE
717	PA14_RS07075	192.793	-0.566714	0.216608	-2.61631	0.00888866	0.0706382	PA14_17610	NA	NA	NA	NA	spermidine/putrescine ABC transporter substrate-binding protein	FALSE	FALSE	FALSE	FALSE
718	PA14_RS22155	1633.99	-0.285887	0.109396	-2.61332	0.00896661	0.0711585	PA14_54450	nadB	NA	NA	NA	L-aspartate oxidase	FALSE	FALSE	FALSE	FALSE
719	PA14_RS29940	1.12042e+06	0.666294	0.25505	2.61241	0.00899073	0.0712506		rnpB	NA	NA	NA	RNase P RNA component class A	FALSE	FALSE	FALSE	FALSE
720	PA14_RS05905	864.203	0.461024	0.176517	2.61179	0.00900699	0.0712803	PA14_14810	iscX	NA	NA	NA	Fe-S cluster assembly protein IscX	FALSE	FALSE	FALSE	FALSE
721	PA14_RS23700	2494.84	0.42008	0.16132	2.60401	0.00921393	0.0728169	PA14_58100	NA	NA	NA	NA	ribonuclease G	FALSE	FALSE	FALSE	FALSE
722	PA14_RS20315	45.1133	0.673324	0.258663	2.60309	0.00923864	0.0729111	PA14_50020	NA	NA	NA	NA	hypothetical protein	FALSE	FALSE	FALSE	FALSE
723	PA14_RS23065	5312.42	0.654765	0.251628	2.60212	0.00926496	0.0730176	PA14_56590	NA	NA	NA	NA	universal stress protein	FALSE	FALSE	FALSE	FALSE
724	PA14_RS03405	477.422	-0.373143	0.143469	-2.60087	0.00929885	0.0730826	PA14_08460	NA	NA	NA	NA	nitronate monooxygenase	FALSE	FALSE	FALSE	FALSE
725	PA14_RS26130	399.402	-0.352344	0.135453	-2.60123	0.00928898	0.0730826	PA14_63900	NA	NA	NA	NA	hemolysin III family protein	FALSE	FALSE	FALSE	FALSE
726	PA14_RS00525	62.8138	-0.581411	0.223676	-2.59934	0.00934028	0.0731703	PA14_01250	ychM	NA	NA	NA	SulP family inorganic anion transporter	FALSE	FALSE	FALSE	FALSE
727	PA14_RS22740	77.8432	-0.631234	0.242815	-2.59966	0.00933175	0.0731703	PA14_55730	NA	NA	NA	NA	helix-turn-helix transcriptional regulator	FALSE	FALSE	FALSE	FALSE
728	PA14_RS24900	1364.54	0.565046	0.217406	2.59904	0.00934854	0.0731703	PA14_60960	NA	NA	NA	NA	DUF3015 domain-containing protein	FALSE	FALSE	FALSE	FALSE
729	PA14_RS06355	936.479	-0.298048	0.114776	-2.59678	0.0094102	0.0734775	PA14_15870	NA	NA	NA	NA	gamma carbonic anhydrase family protein	FALSE	FALSE	FALSE	FALSE
730	PA14_RS08895	1097.57	0.518886	0.199828	2.59666	0.00941359	0.0734775	PA14_22010	minE	NA	NA	NA	cell division topological specificity factor MinE	FALSE	FALSE	FALSE	FALSE
731	PA14_RS08100	96.4345	1.04756	0.403837	2.59401	0.00948638	0.0738631	PA14_20230	NA	NA	NA	NA	regulatory protein NosR	FALSE	FALSE	FALSE	FALSE
732	PA14_RS16880	2038.58	0.587566	0.226517	2.59392	0.00948891	0.0738631	PA14_41610	NA	NA	NA	NA	hypothetical protein	FALSE	FALSE	FALSE	FALSE
733	PA14_RS29030	49.3801	-0.647	0.249692	-2.59119	0.00956444	0.0743495	PA14_71280	dgcB	NA	NA	NA	dimethylglycine demethylation protein DgcB	FALSE	FALSE	FALSE	FALSE
734	PA14_RS05435	286.017	-0.377121	0.145716	-2.58806	0.00965182	0.0749266	PA14_13510	NA	NA	NA	NA	LysR family transcriptional regulator	FALSE	FALSE	FALSE	FALSE
735	PA14_RS16080	396.079	-0.680823	0.263211	-2.5866	0.00969268	0.0751414	PA14_39690	NA	NA	NA	NA	ribonucleoside triphosphate reductase	FALSE	FALSE	FALSE	FALSE
736	PA14_RS07470	10039.4	0.461915	0.178682	2.58513	0.0097343	0.0753615	PA14_18650	grxD	NA	NA	NA	Grx4 family monothiol glutaredoxin	FALSE	FALSE	FALSE	FALSE
737	PA14_RS11705	5951.52	0.726667	0.281212	2.58405	0.00976472	0.0753921	PA14_28740	tRNA-Pro	NA	NA	NA	tRNA-Pro	FALSE	FALSE	FALSE	FALSE
738	PA14_RS24825	176.593	0.386004	0.149358	2.58441	0.00975454	0.0753921	PA14_60780	NA	NA	NA	NA	ABC transporter permease	FALSE	FALSE	FALSE	FALSE
739	PA14_RS03975	40.9168	-0.651836	0.252385	-2.58271	0.00980285	0.07558	PA14_09850	NA	NA	NA	NA	OprD family porin	FALSE	FALSE	FALSE	FALSE
740	PA14_RS11865	949.022	-0.292003	0.11308	-2.58226	0.00981559	0.07558	PA14_29110	cysK	NA	NA	NA	cysteine synthase A	FALSE	FALSE	FALSE	FALSE
741	PA14_RS00870	94.4492	0.739303	0.286477	2.58067	0.00986079	0.0758256	PA14_02130	NA	NA	NA	NA	DUF1987 domain-containing protein	FALSE	FALSE	FALSE	FALSE
742	PA14_RS01970	309.396	-0.367973	0.142688	-2.57887	0.00991232	0.0760167	PA14_04860	rsmD	NA	NA	NA	16S rRNA (guanine(966)-N(2))-methyltransferase RsmD	FALSE	FALSE	FALSE	FALSE
743	PA14_RS21180	747.522	-0.41533	0.161041	-2.57903	0.00990781	0.0760167	PA14_52020	NA	NA	NA	NA	DUF2066 domain-containing protein	FALSE	FALSE	FALSE	FALSE
744	PA14_RS02305	1674.85	-0.397074	0.154228	-2.5746	0.0100357	0.0768596	PA14_05660	NA	NA	NA	NA	TetR/AcrR family transcriptional regulator	FALSE	FALSE	FALSE	FALSE
745	PA14_RS27060	13575.9	-0.356639	0.138571	-2.57369	0.0100621	0.0769583	PA14_66290	aceE	NA	NA	NA	"pyruvate dehydrogenase (acetyl-transferring), homodimeric type"	FALSE	FALSE	FALSE	FALSE
746	PA14_RS01155	75.186	-0.616895	0.239741	-2.57317	0.0100772	0.0769704	PA14_02890	NA	NA	NA	NA	hypothetical protein	FALSE	FALSE	FALSE	FALSE
747	PA14_RS04815	219.833	-0.423729	0.164974	-2.56846	0.0102152	0.0778161	PA14_11910	NA	NA	NA	NA	MaoC family dehydratase	FALSE	FALSE	FALSE	FALSE
748	PA14_RS23365	2250.29	0.328926	0.128049	2.56874	0.0102068	0.0778161	PA14_57320	NA	NA	NA	NA	D-alanine--D-alanine ligase	FALSE	FALSE	FALSE	FALSE
749	PA14_RS05175	168.222	-0.468145	0.182354	-2.56724	0.0102513	0.0779862	PA14_12850	NA	NA	NA	NA	GNAT family N-acetyltransferase	FALSE	FALSE	FALSE	FALSE
750	PA14_RS10450	1019.4	0.280656	0.109613	2.56043	0.0104544	0.0794256	PA14_25780	NA	NA	NA	NA	TatD family hydrolase	FALSE	FALSE	FALSE	FALSE
751	PA14_RS05900	1278.08	0.439494	0.171782	2.55844	0.0105142	0.0796083	PA14_14800	fdx	NA	NA	NA	ISC system 2Fe-2S type ferredoxin	FALSE	FALSE	FALSE	FALSE
752	PA14_RS21555	178.515	-0.466385	0.182277	-2.55866	0.0105076	0.0796083	PA14_52930	NA	NA	NA	NA	LysR family transcriptional regulator	FALSE	FALSE	FALSE	FALSE
753	PA14_RS23375	2128.04	0.275335	0.107627	2.55824	0.0105204	0.0796083	PA14_57340	murG	NA	NA	NA	undecaprenyldiphospho-muramoylpentapeptide beta-N-acetylglucosaminyltransferase	FALSE	FALSE	FALSE	FALSE
754	PA14_RS04610	679.164	-0.371083	0.14509	-2.55761	0.0105395	0.0796295	PA14_11400	ribD	NA	NA	NA	bifunctional diaminohydroxyphosphoribosylaminopyrimidine deaminase/5-amino-6-(5-phosphoribosylamino)uracil reductase RibD	FALSE	FALSE	FALSE	FALSE
755	PA14_RS29275	3498.7	-0.684931	0.267841	-2.55722	0.0105511	0.0796295	PA14_71900	NA	NA	NA	NA	DUF1127 domain-containing protein	FALSE	FALSE	FALSE	FALSE
756	PA14_RS00660	174.978	-0.449429	0.176092	-2.55224	0.0107034	0.0805652	PA14_01600	NA	NA	NA	NA	CoA-acylating methylmalonate-semialdehyde dehydrogenase	FALSE	FALSE	FALSE	FALSE
757	PA14_RS20795	95.7858	-0.539953	0.211556	-2.55229	0.0107018	0.0805652	PA14_51170	NA	NA	NA	NA	acetate--CoA ligase family protein	FALSE	FALSE	FALSE	FALSE
758	PA14_RS05000	1271.92	-0.414687	0.162706	-2.54869	0.0108129	0.0812579	PA14_12370	NA	NA	NA	NA	sel1 repeat family protein	FALSE	FALSE	FALSE	FALSE
759	PA14_RS22125	6896.1	0.384219	0.150773	2.54833	0.0108239	0.0812579	PA14_54370	lepA	NA	NA	NA	elongation factor 4	FALSE	FALSE	FALSE	FALSE
760	PA14_RS06035	91.4915	-0.512984	0.201454	-2.5464	0.0108839	0.0816005	PA14_15150	NA	NA	NA	NA	helix-turn-helix domain-containing protein	FALSE	FALSE	FALSE	FALSE
761	PA14_RS13890	35.8903	0.771122	0.30311	2.54403	0.010958	0.0820484	PA14_34050	tssC3	NA	NA	tssC3	type VI secretion system contractile sheath large subunit	FALSE	FALSE	FALSE	FALSE
762	PA14_RS03245	206.843	0.612677	0.241665	2.53523	0.0112374	0.0840296	PA14_08090	NA	NA	NA	NA	phage major tail tube protein	FALSE	FALSE	FALSE	FALSE
763	PA14_RS03905	387.303	0.857251	0.338543	2.53218	0.0113357	0.0846541	PA14_09660	NA	NA	NA	NA	acyl-CoA synthetase	FALSE	FALSE	FALSE	FALSE
764	PA14_RS11740	3162.65	0.561555	0.222006	2.52946	0.0114237	0.0851992	PA14_28830	NA	NA	NA	NA	ATP-binding protein	FALSE	FALSE	FALSE	FALSE
765	PA14_RS09925	25.2256	0.942672	0.372779	2.52877	0.0114463	0.0852563	PA14_24500	pelC	NA	NA	NA	pellicle/biofilm biosynthesis outer membrane protein PelC	FALSE	FALSE	FALSE	FALSE
766	PA14_RS31150	2033.65	0.643464	0.254789	2.52548	0.0115541	0.0858344		NA	NA	NA	NA	IS3 family transposase	FALSE	FALSE	FALSE	FALSE
767	PA14_RS12410	82.9467	-0.591176	0.234079	-2.52554	0.0115521	0.0858344	PA14_30430	tRNA-Ser	NA	NA	NA	sulfurtransferase	FALSE	FALSE	FALSE	FALSE
768	PA14_RS23045	10891.5	0.469477	0.18618	2.52164	0.0116811	0.086665	PA14_56540	NA	NA	NA	NA	FprA family A-type flavoprotein	FALSE	FALSE	FALSE	FALSE
769	PA14_RS03135	496.285	-0.346271	0.137599	-2.51652	0.011852	0.0877048	PA14_07840	NA	NA	NA	NA	response regulator transcription factor	FALSE	FALSE	FALSE	FALSE
770	PA14_RS22015	232.811	-0.542829	0.215676	-2.51687	0.0118401	0.0877048	PA14_54070	NA	NA	NA	NA	hypothetical protein	FALSE	FALSE	FALSE	FALSE
771	PA14_RS19180	127.136	-0.457614	0.181932	-2.51531	0.0118928	0.087779	PA14_47180	cyoC	NA	NA	NA	cytochrome o ubiquinol oxidase subunit III	FALSE	FALSE	FALSE	FALSE
772	PA14_RS27855	10728.3	0.421295	0.167482	2.51546	0.0118876	0.087779	PA14_68330	arcA	NA	NA	NA	arginine deiminase	FALSE	FALSE	FALSE	FALSE
773	PA14_RS27955	262.335	-0.42633	0.169811	-2.51062	0.012052	0.0888387	PA14_68560	NA	NA	NA	NA	nitroreductase family protein	FALSE	FALSE	FALSE	FALSE
774	PA14_RS02545	306.355	-0.359602	0.143414	-2.50744	0.0121609	0.0895255	PA14_06310	NA	NA	NA	NA	glycine cleavage system protein R	FALSE	FALSE	FALSE	FALSE
775	PA14_RS00905	96.0097	0.709922	0.283406	2.50496	0.0122464	0.0899473	PA14_02230	cheW	cheW	NA	NA	chemotaxis protein CheW	FALSE	FALSE	FALSE	FALSE
776	PA14_RS03295	172.317	0.724674	0.289306	2.50487	0.0122497	0.0899473	PA14_08220	NA	NA	NA	NA	hypothetical protein	FALSE	FALSE	FALSE	FALSE
777	PA14_RS06770	79.0448	-0.604231	0.241328	-2.50378	0.0122876	0.090109	PA14_16880	NA	NA	NA	NA	ABC transporter permease subunit	FALSE	FALSE	FALSE	FALSE
778	PA14_RS16925	2309.12	0.448859	0.17944	2.50144	0.0123689	0.0905889	PA14_41730	NA	NA	NA	NA	alpha-L-glutamate ligase-like protein	FALSE	FALSE	FALSE	FALSE
779	PA14_RS01500	246.189	-0.66416	0.265715	-2.49952	0.0124363	0.0908486	PA14_03650	NA	NA	NA	NA	sulfate ABC transporter ATP-binding protein	FALSE	FALSE	FALSE	FALSE
780	PA14_RS18100	29.3415	-1.01516	0.406134	-2.49958	0.0124341	0.0908486	PA14_44520	NA	NA	NA	NA	multidrug/spermidine efflux SMR transporter subunit MdtJ	FALSE	FALSE	FALSE	FALSE
781	PA14_RS21160	541.97	0.320413	0.12832	2.49699	0.0125251	0.0913804	PA14_51980	arsC	NA	NA	NA	arsenate reductase (glutaredoxin)	FALSE	FALSE	FALSE	FALSE
782	PA14_RS02840	228.778	-0.421531	0.16887	-2.49619	0.0125536	0.0914711	PA14_07060	NA	NA	NA	NA	hypothetical protein	FALSE	FALSE	FALSE	FALSE
783	PA14_RS01015	2057.76	0.852941	0.342309	2.49173	0.0127122	0.0923065	PA14_02520	NA	NA	NA	NA	DUF3079 domain-containing protein	FALSE	FALSE	FALSE	FALSE
784	PA14_RS14090	1085.16	-0.665139	0.266952	-2.4916	0.0127168	0.0923065	PA14_34630	NA	NA	NA	NA	gluconate permease	FALSE	FALSE	FALSE	FALSE
785	PA14_RS21430	2106.07	-0.258198	0.103617	-2.49185	0.0127078	0.0923065	PA14_52630	astE	NA	NA	NA	succinylglutamate desuccinylase	FALSE	FALSE	FALSE	FALSE
786	PA14_RS14175	140.029	0.473812	0.190307	2.48972	0.0127842	0.0926777	PA14_34820	NA	NA	NA	NA	TauD/TfdA family dioxygenase	FALSE	FALSE	FALSE	FALSE
787	PA14_RS19670	25.0084	-0.851986	0.342659	-2.48639	0.0129045	0.0934309	PA14_48470	aguB	NA	NA	NA	N-carbamoylputrescine amidase	FALSE	FALSE	FALSE	FALSE
788	PA14_RS09130	35.9623	-0.65847	0.265211	-2.48281	0.013035	0.0942553	PA14_22540	NA	NA	NA	NA	FMN reductase	FALSE	FALSE	FALSE	FALSE
789	PA14_RS06530	58.2718	-0.758864	0.306524	-2.47571	0.0132973	0.0959368	PA14_16300	armR	NA	NA	NA	MexR antirepressor ArmR	FALSE	FALSE	FALSE	FALSE
790	PA14_RS20285	871.744	-0.33493	0.135293	-2.4756	0.0133012	0.0959368	PA14_49940	NA	NA	NA	NA	LTA synthase family protein	FALSE	FALSE	FALSE	FALSE
791	PA14_RS28365	696.04	-0.318089	0.12856	-2.47426	0.0133513	0.0961768	PA14_69590	NA	NA	NA	NA	ABC transporter substrate-binding protein	FALSE	FALSE	FALSE	FALSE
792	PA14_RS11440	373.959	-0.3687	0.149068	-2.47336	0.0133849	0.0962971	PA14_28180	NA	NA	NA	NA	FAD-binding oxidoreductase	FALSE	FALSE	FALSE	FALSE
793	PA14_RS20245	119.583	0.60668	0.245432	2.47188	0.0134403	0.0965735	PA14_49850	NA	NA	NA	NA	DUF2025 family protein	FALSE	FALSE	FALSE	FALSE
794	PA14_RS24415	107.105	1.33207	0.539238	2.47029	0.0135005	0.0968839	PA14_59850	NA	NA	NA	NA	hypothetical protein	FALSE	FALSE	FALSE	FALSE
795	PA14_RS11735	6118.26	0.50911	0.206171	2.46936	0.0135355	0.0968914	PA14_28820	NA	NA	NA	NA	hypothetical protein	FALSE	FALSE	FALSE	FALSE
796	PA14_RS17680	472.59	-0.336425	0.136229	-2.46956	0.013528	0.0968914	PA14_43530	NA	NA	NA	NA	glutathione S-transferase	FALSE	FALSE	FALSE	FALSE
797	PA14_RS05520	581.171	0.52527	0.212838	2.46794	0.0135894	0.0971156	PA14_13720	NA	NA	NA	NA	hypothetical protein	FALSE	FALSE	FALSE	FALSE
798	PA14_RS06780	162.405	-0.495477	0.2008	-2.46751	0.0136055	0.0971156	PA14_16910	NA	NA	NA	NA	DUF4340 domain-containing protein	FALSE	FALSE	FALSE	FALSE
799	PA14_RS24045	28.7213	0.786463	0.318769	2.46718	0.013618	0.0971156	PA14_58930	NA	NA	NA	NA	hypothetical protein	FALSE	FALSE	FALSE	FALSE
800	PA14_RS21080	1899.63	0.249602	0.101207	2.46626	0.0136531	0.0972445	PA14_51800	ruvC	NA	NA	NA	crossover junction endodeoxyribonuclease RuvC	FALSE	FALSE	FALSE	FALSE
801	PA14_RS21075	2139.06	0.414693	0.168343	2.46338	0.0137635	0.0979082	PA14_51790	ruvA	NA	NA	NA	Holliday junction branch migration protein RuvA	FALSE	FALSE	FALSE	FALSE
802	PA14_RS24265	29.5731	0.780842	0.317061	2.46275	0.0137876	0.0979569	PA14_59500	NA	NA	NA	NA	hypothetical protein	FALSE	FALSE	FALSE	FALSE
803	PA14_RS20030	70.1968	0.819255	0.332979	2.46038	0.0138791	0.0984846	PA14_49310	NA	NA	NA	NA	hypothetical protein	FALSE	FALSE	FALSE	FALSE
804	PA14_RS19305	413.685	0.339661	0.138103	2.45947	0.0139141	0.0984874	PA14_47460	rnd	NA	NA	NA	ribonuclease D	FALSE	FALSE	FALSE	FALSE
805	PA14_RS19825	2590.14	0.571403	0.232308	2.45968	0.0139063	0.0984874	PA14_48830	NA	NA	NA	NA	PAS domain-containing protein	FALSE	FALSE	FALSE	FALSE
806	PA14_RS26335	244.057	-0.42812	0.174225	-2.45728	0.0139993	0.0989674	PA14_64450	NA	NA	NA	NA	Hsp70 family protein	FALSE	FALSE	FALSE	FALSE
807	PA14_RS24105	13.2007	1.15457	0.470095	2.45603	0.0140483	0.0991913	PA14_59060	NA	NA	NA	NA	Arc family DNA-binding protein	FALSE	FALSE	FALSE	FALSE
808	PA14_RS14180	138.703	0.559788	0.227998	2.45523	0.0140794	0.0992874	PA14_34830	NA	NA	NA	NA	TauD/TfdA family dioxygenase	FALSE	FALSE	FALSE	FALSE
809	PA14_RS06285	796.775	0.502605	0.204956	2.45225	0.0141964	0.0998658	PA14_15680	tadA	NA	NA	NA	tRNA adenosine(34) deaminase TadA	FALSE	FALSE	FALSE	FALSE
810	PA14_RS19600	32.63	-0.738816	0.301234	-2.45263	0.0141816	0.0998658	PA14_48300	NA	NA	NA	NA	multidrug efflux MFS transporter	FALSE	FALSE	FALSE	FALSE
811	PA14_RS22105	2480.95	0.360971	0.147279	2.45093	0.0142488	0.100041	PA14_54320	NA	NA	NA	NA	GTPase Era	FALSE	FALSE	FALSE	FALSE
812	PA14_RS23415	6630.13	0.428744	0.174945	2.45074	0.0142564	0.100041	PA14_57450	rsmH	NA	NA	NA	16S rRNA (cytosine(1402)-N(4))-methyltransferase RsmH	FALSE	FALSE	FALSE	FALSE
813	PA14_RS29230	2936.21	-0.387648	0.158205	-2.45028	0.0142744	0.100044	PA14_71780	hexR	NA	NA	NA	transcriptional regulator HexR	FALSE	FALSE	FALSE	FALSE
814	PA14_RS15480	380.929	-0.435344	0.177972	-2.44613	0.0144399	0.101079	PA14_38080	NA	NA	NA	NA	DUF3857 domain-containing transglutaminase family protein	FALSE	FALSE	FALSE	FALSE
815	PA14_RS17075	303.695	0.420457	0.171918	2.44568	0.0144578	0.10108	PA14_42080	NA	NA	NA	NA	3-hydroxyacyl-CoA dehydrogenase	FALSE	FALSE	FALSE	FALSE
816	PA14_RS16990	466.003	0.325536	0.133296	2.44221	0.0145978	0.101934	PA14_41880	NA	NA	NA	NA	universal stress protein	FALSE	FALSE	FALSE	FALSE
817	PA14_RS25525	985.824	-0.325208	0.133379	-2.43823	0.0147595	0.102937	PA14_62450	trmA	NA	NA	NA	tRNA (uridine(54)-C5)-methyltransferase TrmA	FALSE	FALSE	FALSE	FALSE
818	PA14_RS15635	236.677	-0.580057	0.237983	-2.43739	0.0147938	0.10305	PA14_38470	NA	NA	NA	NA	gamma-carboxygeranoyl-CoA hydratase	FALSE	FALSE	FALSE	FALSE
819	PA14_RS12865	69.4219	-0.54637	0.224376	-2.43506	0.0148894	0.103589	PA14_31400	NA	NA	NA	NA	methyl-accepting chemotaxis protein	FALSE	FALSE	FALSE	FALSE
820	PA14_RS13470	207.89	-0.462705	0.190124	-2.4337	0.0149453	0.103852	PA14_33040	gcvT	NA	NA	NA	glycine cleavage system aminomethyltransferase GcvT	FALSE	FALSE	FALSE	FALSE
821	PA14_RS08620	438.684	0.325325	0.13375	2.43233	0.015002	0.104114	PA14_21440	NA	NA	NA	NA	HIT family protein	FALSE	FALSE	FALSE	FALSE
822	PA14_RS30940	585.62	0.763343	0.313887	2.43191	0.0150196	0.104114	PA14_59590	NA	NA	NA	NA	DUF4440 domain-containing protein	FALSE	FALSE	FALSE	FALSE
823	PA14_RS03305	417.726	0.659574	0.271421	2.43007	0.0150958	0.104515	PA14_08240	NA	NA	NA	NA	phage tail tape measure protein	FALSE	FALSE	FALSE	FALSE
824	PA14_RS12090	139.348	-0.489668	0.201634	-2.4285	0.0151616	0.104843	PA14_29620	norR	NA	NA	NA	nitric oxide reductase transcriptional regulator NorR	FALSE	FALSE	FALSE	FALSE
825	PA14_RS01010	15.8415	-1.08055	0.445154	-2.42737	0.0152086	0.105041	PA14_02510	NA	NA	NA	NA	biopolymer transporter ExbD	FALSE	FALSE	FALSE	FALSE
826	PA14_RS03815	65.5042	1.06372	0.438744	2.42448	0.0153304	0.105572	PA14_09410	pdxH	NA	NA	NA	pyridoxamine 5'-phosphate oxidase	FALSE	FALSE	FALSE	FALSE
827	PA14_RS07250	53.1623	-0.764163	0.315187	-2.42448	0.0153304	0.105572	PA14_18060	NA	NA	NA	NA	cytochrome b	FALSE	FALSE	FALSE	FALSE
828	PA14_RS10465	891.471	0.519618	0.214383	2.42379	0.0153597	0.105572	PA14_25810	NA	NA	NA	NA	radical SAM protein	FALSE	FALSE	FALSE	FALSE
829	PA14_RS27090	1456.05	-0.495232	0.204287	-2.4242	0.0153422	0.105572	PA14_66380	NA	NA	NA	NA	potassium/proton antiporter	FALSE	FALSE	FALSE	FALSE
830	PA14_RS23285	1364.12	0.715922	0.295748	2.42072	0.01549	0.10634	PA14_57110	NA	NA	NA	NA	mechanosensitive ion channel family protein	FALSE	FALSE	FALSE	FALSE
831	PA14_RS01740	185.166	-0.396854	0.163994	-2.41993	0.0155234	0.106369	PA14_04270	NA	NA	NA	NA	YjiK family protein	FALSE	FALSE	FALSE	FALSE
832	PA14_RS04835	374.769	-0.381978	0.157859	-2.41974	0.0155316	0.106369	PA14_11960	NA	NA	NA	NA	bifunctional DedA family/phosphatase PAP2 family protein	FALSE	FALSE	FALSE	FALSE
833	PA14_RS05540	413.711	-1.18781	0.491364	-2.41737	0.0156329	0.106934	PA14_13770	NA	NA	NA	NA	NarK family nitrate/nitrite MFS transporter	FALSE	FALSE	FALSE	FALSE
834	PA14_RS04785	411.379	-0.37129	0.153656	-2.41637	0.015676	0.107088	PA14_11830	NA	NA	NA	NA	sigma-54-dependent Fis family transcriptional regulator	FALSE	FALSE	FALSE	FALSE
835	PA14_RS05235	124.341	-0.64056	0.26515	-2.41584	0.0156991	0.107088	PA14_13000	NA	NA	NA	NA	AAA domain-containing protein	FALSE	FALSE	FALSE	FALSE
836	PA14_RS16225	49.4622	0.815734	0.337702	2.41554	0.0157117	0.107088	PA14_40040	NA	NA	NA	NA	penicillin acylase family protein	FALSE	FALSE	FALSE	FALSE
837	PA14_RS27515	1126.75	0.336113	0.139256	2.41363	0.0157943	0.107522	PA14_67450	NA	NA	NA	NA	lipocalin family protein	FALSE	FALSE	FALSE	FALSE
838	PA14_RS16375	235.85	-0.339451	0.140769	-2.4114	0.0158913	0.108053	PA14_40370	NA	NA	NA	NA	VRR-NUC domain-containing protein	FALSE	FALSE	FALSE	FALSE
839	PA14_RS20075	2552.99	0.48033	0.199357	2.4094	0.0159788	0.108519	PA14_49410	NA	NA	NA	NA	cold-shock protein	FALSE	FALSE	FALSE	FALSE
840	PA14_RS24820	265.481	0.341664	0.142008	2.40595	0.0161306	0.109289	PA14_60770	NA	NA	NA	NA	TolC family protein	FALSE	FALSE	FALSE	FALSE
841	PA14_RS25965	2942.92	0.457367	0.190081	2.40617	0.0161206	0.109289	PA14_63460	tRNA-Sec	NA	NA	NA	tRNA-Sec	FALSE	FALSE	FALSE	FALSE
842	PA14_RS10895	251.094	-0.374189	0.155582	-2.40509	0.0161686	0.109417	PA14_26930	NA	NA	NA	NA	DUF3488 domain-containing protein	FALSE	FALSE	FALSE	FALSE
843	PA14_RS09090	318.875	-0.29949	0.124568	-2.40422	0.0162071	0.109547	PA14_22460	NA	NA	NA	NA	alpha/beta hydrolase	FALSE	FALSE	FALSE	FALSE
844	PA14_RS04590	637.754	-0.348778	0.145123	-2.40332	0.0162468	0.109685	PA14_11340	trxA	NA	NA	NA	thioredoxin	FALSE	FALSE	FALSE	FALSE
845	PA14_RS27335	861.878	-0.403714	0.168217	-2.39997	0.0163966	0.110566	PA14_66980	tatC	NA	NA	NA	twin-arginine translocase subunit TatC	FALSE	FALSE	FALSE	FALSE
846	PA14_RS01675	233.902	-0.380724	0.158796	-2.39756	0.0165045	0.111077	PA14_04090	NA	NA	NA	NA	cystine ABC transporter substrate-binding protein	FALSE	FALSE	FALSE	FALSE
847	PA14_RS22490	786.985	0.561569	0.23424	2.39741	0.0165114	0.111077	PA14_55170	catB	NA	NA	NA	type B chloramphenicol O-acetyltransferase	FALSE	FALSE	FALSE	FALSE
848	PA14_RS23925	297.353	-0.370586	0.154648	-2.39632	0.0165607	0.111277	PA14_58670	ampD	NA	NA	NA	"1,6-anhydro-N-acetylmuramyl-L-alanine amidase AmpD"	FALSE	FALSE	FALSE	FALSE
849	PA14_RS30665	19.1692	-0.971231	0.405779	-2.3935	0.0166886	0.112004	PA14_44230	NA	NA	NA	NA	hypothetical protein	FALSE	FALSE	FALSE	FALSE
850	PA14_RS03215	93.3162	0.764235	0.319503	2.39195	0.0167591	0.112345	PA14_08020	NA	NA	NA	NA	hypothetical protein	FALSE	FALSE	FALSE	FALSE
851	PA14_RS22295	337.312	0.371353	0.155307	2.39108	0.0167987	0.112478	PA14_54760	NA	NA	NA	NA	DUF2157 domain-containing protein	FALSE	FALSE	FALSE	FALSE
852	PA14_RS04195	745.05	0.650869	0.272339	2.38993	0.0168517	0.112701	PA14_10360	NA	NA	NA	NA	hypothetical protein	FALSE	FALSE	FALSE	FALSE
853	PA14_RS02555	299.588	-0.520458	0.217846	-2.38911	0.0168893	0.112819	PA14_06330	NA	NA	NA	NA	serine/threonine protein kinase	FALSE	FALSE	FALSE	FALSE
854	PA14_RS15340	572.774	0.391658	0.164153	2.38593	0.017036	0.113667	PA14_37710	fusA	NA	NA	NA	elongation factor G	FALSE	FALSE	FALSE	FALSE
855	PA14_RS26575	121.657	-0.789184	0.330984	-2.38436	0.017109	0.11402	PA14_64990	NA	NA	NA	NA	lipase	FALSE	FALSE	FALSE	FALSE
856	PA14_RS19780	349.01	0.449068	0.188406	2.38351	0.0171484	0.114149	PA14_48730	NA	NA	NA	NA	pirin family protein	FALSE	FALSE	FALSE	FALSE
857	PA14_RS05335	65.0125	-0.597414	0.250885	-2.38123	0.0172551	0.114701	PA14_13260	moaB	NA	NA	NA	molybdenum cofactor biosynthesis protein B	FALSE	FALSE	FALSE	FALSE
858	PA14_RS22300	147.315	0.410781	0.172533	2.38088	0.0172715	0.114701	PA14_54770	NA	NA	NA	NA	DUF4824 family protein	FALSE	FALSE	FALSE	FALSE
859	PA14_RS21175	3152.85	0.357535	0.150206	2.38029	0.017299	0.114749	PA14_52010	NA	NA	NA	NA	DnaA regulatory inactivator Hda	FALSE	FALSE	FALSE	FALSE
860	PA14_RS04075	143.382	-0.414928	0.174401	-2.37916	0.0173521	0.114968	PA14_10090	NA	NA	NA	NA	LysR family transcriptional regulator	FALSE	FALSE	FALSE	FALSE
861	PA14_RS01345	2274.28	0.457137	0.192231	2.37806	0.0174042	0.115046	PA14_03300	NA	NA	NA	NA	IS3 family transposase	FALSE	FALSE	FALSE	FALSE
862	PA14_RS02765	94.1877	-0.780015	0.327977	-2.37826	0.0173944	0.115046	PA14_06900	NA	NA	NA	NA	hypothetical protein	FALSE	FALSE	FALSE	FALSE
863	PA14_RS29100	1217.36	-0.341858	0.143854	-2.37642	0.0174816	0.115423	PA14_71440	NA	NA	NA	NA	low specificity L-threonine aldolase	FALSE	FALSE	FALSE	FALSE
864	PA14_RS04405	238.38	-0.393371	0.16561	-2.37528	0.0175355	0.115595	PA14_10940	NA	NA	NA	NA	helix-turn-helix domain-containing protein	FALSE	FALSE	FALSE	FALSE
865	PA14_RS06975	302.19	-0.34303	0.144433	-2.37501	0.0175484	0.115595	PA14_17380	gfnR	NA	NA	NA	glutathione-dependent formaldehyde neutralization regulator	FALSE	FALSE	FALSE	FALSE
866	PA14_RS09085	441.836	-0.388192	0.163478	-2.37459	0.0175685	0.115595	PA14_22450	NA	NA	NA	NA	peptidylprolyl isomerase A	FALSE	FALSE	FALSE	FALSE
867	PA14_RS06205	79.3731	-0.692827	0.292023	-2.37251	0.0176678	0.116064	PA14_15530	trbK	NA	NA	NA	entry exclusion lipoprotein TrbK	FALSE	FALSE	FALSE	FALSE
868	PA14_RS21035	8265.12	0.340029	0.143337	2.37224	0.0176805	0.116064	PA14_51690	ybgF	NA	NA	NA	tol-pal system protein YbgF	FALSE	FALSE	FALSE	FALSE
869	PA14_RS19170	232.6	-0.361152	0.152367	-2.37028	0.0177748	0.116549	PA14_47150	NA	NA	NA	NA	protoheme IX farnesyltransferase	FALSE	FALSE	FALSE	FALSE
870	PA14_RS08920	2122.93	0.361917	0.152743	2.36945	0.0178144	0.116674	PA14_22075	NA	NA	NA	NA	pirin family protein	FALSE	FALSE	FALSE	FALSE
871	PA14_RS23730	1108.91	-0.265198	0.112024	-2.36733	0.0179169	0.11721	PA14_58180	gatA	NA	NA	NA	Asp-tRNA(Asn)/Glu-tRNA(Gln) amidotransferase subunit GatA	FALSE	FALSE	FALSE	FALSE
872	PA14_RS08885	958.866	-0.384737	0.162673	-2.36509	0.0180255	0.117651	PA14_21990	NA	NA	NA	NA	M18 family aminopeptidase	FALSE	FALSE	FALSE	FALSE
873	PA14_RS18730	89.567	-0.568453	0.240311	-2.36549	0.0180061	0.117651	PA14_46150	NA	NA	NA	NA	MBL fold metallo-hydrolase	FALSE	FALSE	FALSE	FALSE
874	PA14_RS18880	449.509	0.449564	0.190315	2.36222	0.0181661	0.118433	PA14_46510	NA	NA	NA	NA	hypothetical protein	FALSE	FALSE	FALSE	FALSE
875	PA14_RS26845	432.128	-0.360023	0.152577	-2.35961	0.0182944	0.119133	PA14_65740	thiC/fimX	NA	NA	NA	phosphomethylpyrimidine synthase ThiC	FALSE	FALSE	FALSE	FALSE
876	PA14_RS02815	74.8129	-0.520881	0.220839	-2.35864	0.0183419	0.119146	PA14_07010	NA	NA	NA	NA	EamA family transporter	FALSE	FALSE	FALSE	FALSE
877	PA14_RS06395	4230.92	0.34155	0.144829	2.3583	0.0183591	0.119146	PA14_15970	rpsP	NA	NA	NA	30S ribosomal protein S16	FALSE	FALSE	FALSE	FALSE
878	PA14_RS21315	2367.52	0.56057	0.237691	2.3584	0.0183538	0.119146	PA14_52340	NA	NA	NA	NA	hypothetical protein	FALSE	FALSE	FALSE	FALSE
879	PA14_RS05130	92.6671	-0.470839	0.199867	-2.35576	0.0184847	0.119825	PA14_12730	NA	NA	NA	NA	cysteine hydrolase	FALSE	FALSE	FALSE	FALSE
880	PA14_RS31100	302.308	0.538568	0.229114	2.35066	0.0187402	0.121343		NA	NA	NA	NA	hypothetical protein	FALSE	FALSE	FALSE	FALSE
881	PA14_RS09710	2046.99	0.40301	0.171496	2.34996	0.0187754	0.121373	PA14_23980	NA	NA	NA	NA	type II secretion system protein N	FALSE	FALSE	FALSE	FALSE
882	PA14_RS10065	428.537	-0.388041	0.165173	-2.3493	0.0188088	0.121373	PA14_24840	NA	NA	NA	NA	TetR family transcriptional regulator	FALSE	FALSE	FALSE	FALSE
883	PA14_RS28895	1005.13	1.53142	0.651751	2.3497	0.0187885	0.121373	PA14_70940	betA	NA	NA	NA	choline dehydrogenase	FALSE	FALSE	FALSE	FALSE
884	PA14_RS19315	232.252	-0.484076	0.206274	-2.34676	0.0189372	0.121947	PA14_47500	NA	NA	NA	NA	sulfurtransferase	FALSE	FALSE	FALSE	FALSE
885	PA14_RS27410	182.887	-0.392438	0.16723	-2.3467	0.0189405	0.121947	PA14_67170	NA	NA	NA	NA	LysR family transcriptional regulator	FALSE	FALSE	FALSE	FALSE
886	PA14_RS07565	549.502	0.393005	0.167769	2.34253	0.0191533	0.123178	PA14_18870	NA	NA	NA	NA	hypothetical protein	FALSE	FALSE	FALSE	FALSE
887	PA14_RS07020	928.046	1.09539	0.467761	2.34177	0.0191927	0.123292	PA14_17490	NA	NA	NA	NA	Ferredoxin 1	FALSE	FALSE	FALSE	FALSE
888	PA14_RS09550	9913.92	0.66025	0.282121	2.34031	0.0192678	0.123635		tRNA-Glu	NA	NA	NA	tRNA-Glu	FALSE	FALSE	FALSE	FALSE
889	PA14_RS27595	176.412	-0.620808	0.265364	-2.33946	0.0193115	0.123776	PA14_67650	NA	NA	NA	NA	DUF4124 domain-containing protein	FALSE	FALSE	FALSE	FALSE
890	PA14_RS10965	323.523	-0.394878	0.168858	-2.33853	0.0193599	0.123869	PA14_27130	greB	NA	NA	NA	transcription elongation factor GreB	FALSE	FALSE	FALSE	FALSE
891	PA14_RS11745	4456.37	0.679304	0.290507	2.33834	0.0193694	0.123869	PA14_28840	NA	NA	NA	NA	DEAD/DEAH box helicase	FALSE	FALSE	FALSE	FALSE
892	PA14_RS03550	75049.4	0.311992	0.133497	2.33708	0.0194351	0.124102	PA14_08780	rpoC	NA	NA	NA	DNA-directed RNA polymerase subunit beta'	FALSE	FALSE	FALSE	FALSE
893	PA14_RS04710	280.308	-0.430016	0.184052	-2.33639	0.0194712	0.124102	PA14_11630	NA	NA	NA	NA	CHASE2 domain-containing protein	FALSE	FALSE	FALSE	FALSE
894	PA14_RS10675	412.797	0.568353	0.243235	2.33664	0.0194579	0.124102	PA14_26330	NA	NA	NA	NA	AraC family transcriptional regulator	FALSE	FALSE	FALSE	FALSE
895	PA14_RS23390	5188.48	0.292808	0.125358	2.33576	0.0195035	0.124169	PA14_57380	NA	NA	NA	NA	phospho-N-acetylmuramoyl-pentapeptide-transferase	FALSE	FALSE	FALSE	FALSE
896	PA14_RS19190	378.189	-0.434349	0.186061	-2.33444	0.0195728	0.124332	PA14_47210	cyoA	NA	NA	NA	ubiquinol oxidase subunit II	FALSE	FALSE	FALSE	FALSE
897	PA14_RS21940	45.4349	-0.642624	0.275278	-2.33446	0.0195717	0.124332	PA14_53870	NA	NA	NA	NA	DUF3325 domain-containing protein	FALSE	FALSE	FALSE	FALSE
898	PA14_RS26540	94.6406	-0.482271	0.206919	-2.33073	0.0197676	0.12543	PA14_64910	NA	NA	NA	NA	LysR family transcriptional regulator	FALSE	FALSE	FALSE	FALSE
899	PA14_RS03885	77.9629	-0.502676	0.216271	-2.32429	0.02011	0.127461	PA14_09580	NA	NA	NA	NA	nitronate monooxygenase	FALSE	FALSE	FALSE	FALSE
900	PA14_RS30465	672.41	0.695449	0.299334	2.32332	0.0201619	0.127647	PA14_32790.10	cdiI	NA	NA	NA	hypothetical protein	FALSE	FALSE	FALSE	FALSE
901	PA14_RS26760	539.755	-0.26315	0.113327	-2.32205	0.0202302	0.127938	PA14_65480	NA	NA	NA	NA	sulfurtransferase	FALSE	FALSE	FALSE	FALSE
902	PA14_RS08310	312.66	-0.361965	0.155946	-2.3211	0.0202817	0.128121	PA14_20680	NA	NA	NA	NA	MFS transporter	FALSE	FALSE	FALSE	FALSE
903	PA14_RS20975	1605.28	0.602536	0.259678	2.32032	0.0203235	0.128243		NA	NA	NA	NA	GNAT family N-acetyltransferase	FALSE	FALSE	FALSE	FALSE
904	PA14_RS06895	4041.91	0.233251	0.100561	2.31951	0.0203674	0.128368	PA14_17180	lpxD	NA	NA	NA	UDP-3-O-(3-hydroxymyristoyl)glucosamine N-acyltransferase	FALSE	FALSE	FALSE	FALSE
905	PA14_RS29475	157.151	-0.365307	0.15752	-2.31912	0.0203884	0.128368	PA14_72410	NA	NA	NA	NA	MarC family protein	FALSE	FALSE	FALSE	FALSE
906	PA14_RS01910	1881.68	0.347516	0.149972	2.31721	0.0204925	0.128881	PA14_04700	NA	NA	NA	NA	sel1 repeat family protein	FALSE	FALSE	FALSE	FALSE
907	PA14_RS04570	252.964	-0.402155	0.173722	-2.31493	0.0206167	0.129519	PA14_11290	NA	NA	NA	NA	ABC transporter permease	FALSE	FALSE	FALSE	FALSE
908	PA14_RS08930	828.9	0.671906	0.290321	2.31436	0.0206481	0.129573	NA	NA	NA	NA	NA	NA	FALSE	FALSE	FALSE	FALSE
909	PA14_RS02150	511.757	-0.404277	0.174717	-2.3139	0.0206734	0.12959	PA14_05290	NA	NA	NA	NA	YqgE/AlgH family protein	FALSE	FALSE	FALSE	FALSE
910	PA14_RS06555	54.4109	-0.665272	0.287744	-2.31203	0.0207762	0.130091	PA14_16350	NA	NA	NA	NA	response regulator transcription factor	FALSE	FALSE	FALSE	FALSE
911	PA14_RS20205	359.322	0.573689	0.248501	2.3086	0.020966	0.131136	PA14_49750	NA	NA	NA	NA	MFS transporter	FALSE	FALSE	FALSE	FALSE
912	PA14_RS03025	5030.84	0.462459	0.200583	2.30558	0.0211341	0.131897	PA14_07560	rpsU	NA	NA	NA	30S ribosomal protein S21	FALSE	FALSE	FALSE	FALSE
913	PA14_RS27530	6788.07	0.344033	0.149207	2.30574	0.021125	0.131897	PA14_67490	NA	NA	NA	NA	class 1 fructose-bisphosphatase	FALSE	FALSE	FALSE	FALSE
914	PA14_RS02370	68.7399	-0.452258	0.196249	-2.30451	0.0211942	0.131983	PA14_05870	NA	NA	NA	NA	nuclease PIN	FALSE	FALSE	FALSE	FALSE
915	PA14_RS20470	890.986	-0.423607	0.183796	-2.30477	0.0211797	0.131983	PA14_50450	flgE	flgE	NA	NA	flagellar hook protein FlgE	FALSE	FALSE	FALSE	FALSE
916	PA14_RS27395	167.794	-0.412542	0.17905	-2.30406	0.0212193	0.131995	PA14_67130	NA	NA	NA	NA	transporter substrate-binding domain-containing protein	FALSE	FALSE	FALSE	FALSE
917	PA14_RS30850	380.816	0.770852	0.334885	2.30184	0.0213443	0.132628	PA14_53610	NA	NA	NA	NA	hypothetical protein	FALSE	FALSE	FALSE	FALSE
918	PA14_RS22855	254.444	0.357627	0.155423	2.30099	0.0213921	0.13278	PA14_56030	NA	NA	NA	NA	glycosyltransferase family 1 protein	FALSE	FALSE	FALSE	FALSE
919	PA14_RS06350	1535.06	-0.382544	0.166435	-2.29846	0.0215354	0.133524	PA14_15860	NA	NA	NA	NA	CoA pyrophosphatase	FALSE	FALSE	FALSE	FALSE
920	PA14_RS08350	522.991	-0.362602	0.157899	-2.29641	0.0216523	0.134103	PA14_20770	NA	NA	NA	NA	STAS domain-containing protein	FALSE	FALSE	FALSE	FALSE
921	PA14_RS13060	25.3983	0.786028	0.34273	2.29343	0.0218232	0.135015		NA	NA	NA	NA	hypothetical protein	FALSE	FALSE	FALSE	FALSE
922	PA14_RS20450	751.001	-0.281724	0.122978	-2.29085	0.0219721	0.135789	PA14_50410	flgI	flgI	NA	NA	flagellar basal body P-ring protein FlgI	FALSE	FALSE	FALSE	FALSE
923	PA14_RS00705	3027.76	-0.372191	0.162536	-2.2899	0.0220274	0.135983	PA14_01710	ahpC	NA	NA	NA	peroxiredoxin	FALSE	FALSE	FALSE	FALSE
924	PA14_RS08650	37.1154	-0.720851	0.31521	-2.28689	0.0222022	0.136766	PA14_21510	NA	NA	NA	NA	hypothetical protein	FALSE	FALSE	FALSE	FALSE
925	PA14_RS28785	72.7925	-0.557497	0.243745	-2.28722	0.0221832	0.136766	PA14_70690	glcD	NA	NA	NA	glycolate oxidase subunit GlcD	FALSE	FALSE	FALSE	FALSE
926	PA14_RS01275	2057.35	0.526157	0.230128	2.28637	0.0222326	0.136805	PA14_03166	NA	NA	NA	NA	hypothetical protein	FALSE	FALSE	FALSE	FALSE
927	PA14_RS19295	359.781	0.293295	0.128305	2.28592	0.0222587	0.136818	PA14_47440	NA	NA	NA	NA	D-2-hydroxyacid dehydrogenase	FALSE	FALSE	FALSE	FALSE
928	PA14_RS07950	96.2393	-0.570884	0.249806	-2.28531	0.0222948	0.13685	PA14_19860	NA	NA	NA	NA	hypothetical protein	FALSE	FALSE	FALSE	FALSE
929	PA14_RS11920	266.355	0.435542	0.190608	2.28501	0.022312	0.13685	PA14_29240	NA	NA	NA	NA	hydrolase	FALSE	FALSE	FALSE	FALSE
930	PA14_RS04325	1094.02	-0.306677	0.134291	-2.28367	0.0223906	0.137185	PA14_10730	NA	NA	NA	NA	LOG family protein	FALSE	FALSE	FALSE	FALSE
931	PA14_RS26825	335.491	-0.422539	0.185119	-2.28252	0.0224584	0.137452	PA14_65690	cpdA	NA	NA	NA	"3',5'-cyclic-AMP phosphodiesterase"	FALSE	FALSE	FALSE	FALSE
932	PA14_RS29195	26.321	-0.747521	0.327687	-2.28121	0.0225362	0.13778	PA14_71690	NA	NA	NA	NA	GNAT family N-acetyltransferase	FALSE	FALSE	FALSE	FALSE
933	PA14_RS01815	575.431	-0.348278	0.152752	-2.28002	0.0226068	0.138064	PA14_04460	NA	NA	NA	NA	prolipoprotein diacylglyceryl transferase	FALSE	FALSE	FALSE	FALSE
934	PA14_RS03365	2164.7	-0.247316	0.108506	-2.27929	0.0226497	0.138178	PA14_08370	crp/vfr	NA	NA	NA	cAMP-activated global transcriptional regulator CRP	FALSE	FALSE	FALSE	FALSE
935	PA14_RS18280	1640.82	-0.336372	0.147793	-2.27597	0.0228477	0.139236	PA14_44970	moaA	NA	NA	NA	"GTP 3',8-cyclase MoaA"	FALSE	FALSE	FALSE	FALSE
936	PA14_RS20800	139.36	-0.428375	0.188299	-2.27497	0.0229075	0.139452	PA14_51190	NA	NA	NA	NA	thiolase	FALSE	FALSE	FALSE	FALSE
937	PA14_RS30650	276.405	0.544171	0.239452	2.27257	0.0230521	0.140182		rhsI2	NA	NA	rhsI2	hypothetical protein	FALSE	FALSE	FALSE	FALSE
938	PA14_RS04790	565.023	-0.267556	0.11782	-2.27089	0.0231536	0.140535	PA14_11845	mpl	NA	NA	NA	UDP-N-acetylmuramate:L-alanyl-gamma-D-glutamyl-meso-diaminopimelate ligase	FALSE	FALSE	FALSE	FALSE
939	PA14_RS30220	25.5986	0.834224	0.367427	2.27045	0.0231803	0.140535		NA	NA	NA	NA	hypothetical protein	FALSE	FALSE	FALSE	FALSE
940	PA14_RS12150	411.586	-0.304912	0.134299	-2.27039	0.0231841	0.140535	PA14_29760	NA	NA	NA	NA	methyl-accepting chemotaxis protein	FALSE	FALSE	FALSE	FALSE
941	PA14_RS03425	771.071	-0.277534	0.122348	-2.26841	0.0233042	0.140979	PA14_08500	NA	NA	NA	NA	polymer-forming cytoskeletal protein	FALSE	FALSE	FALSE	FALSE
942	PA14_RS05355	265.838	0.49085	0.216389	2.26837	0.0233068	0.140979	PA14_13320	NA	NA	NA	NA	SCP2 domain-containing protein	FALSE	FALSE	FALSE	FALSE
943	PA14_RS02505	50.5956	-0.602246	0.265629	-2.26725	0.0233751	0.141242	PA14_06230	NA	NA	NA	NA	NCS1 family nucleobase:cation symporter-1	FALSE	FALSE	FALSE	FALSE
944	PA14_RS26305	392.372	-0.281788	0.124443	-2.2644	0.0235497	0.142146	PA14_64390	ureC	NA	NA	NA	urease subunit alpha	FALSE	FALSE	FALSE	FALSE
945	PA14_RS14825	118.222	0.405518	0.179193	2.26302	0.0236342	0.142506	PA14_36420	NA	NA	NA	NA	PAS domain-containing hybrid sensor histidine kinase/response regulator	FALSE	FALSE	FALSE	FALSE
946	PA14_RS03255	652.146	0.550146	0.243253	2.26162	0.0237209	0.142877	PA14_08120	NA	NA	NA	NA	hypothetical protein	FALSE	FALSE	FALSE	FALSE
947	PA14_RS23965	1619.83	-0.280615	0.124136	-2.26054	0.0237878	0.143129	PA14_58770	pilD	NA	NA	NA	type 4a pilus secretin PilQ	FALSE	FALSE	FALSE	FALSE
948	PA14_RS24730	367.113	-0.367251	0.162561	-2.25916	0.0238733	0.143492	PA14_60540	NA	NA	NA	NA	hypothetical protein	FALSE	FALSE	FALSE	FALSE
949	PA14_RS02575	279.562	0.620567	0.274997	2.25663	0.0240309	0.144287	PA14_06390	NA	NA	NA	NA	hypothetical protein	FALSE	FALSE	FALSE	FALSE
950	PA14_RS08880	78.4504	-0.459351	0.203847	-2.25341	0.0242331	0.145348	PA14_21980	NA	NA	NA	NA	GNAT family N-acetyltransferase	FALSE	FALSE	FALSE	FALSE
951	PA14_RS15780	74.7908	-0.580553	0.257749	-2.2524	0.0242972	0.145579	PA14_38840	NA	NA	NA	NA	aldehyde dehydrogenase	FALSE	FALSE	FALSE	FALSE
952	PA14_RS20980	15.0654	0.960751	0.427125	2.24934	0.0244908	0.146585		NA	NA	NA	NA	hypothetical protein	FALSE	FALSE	FALSE	FALSE
953	PA14_RS21440	1809.07	-0.292251	0.12996	-2.24877	0.0245273	0.146649	PA14_52660	astB	NA	NA	NA	N-succinylarginine dihydrolase	FALSE	FALSE	FALSE	FALSE
954	PA14_RS25710	3386.83	0.360498	0.160397	2.24754	0.0246056	0.146963	PA14_62890	NA	NA	NA	NA	DUF4149 domain-containing protein	FALSE	FALSE	FALSE	FALSE
955	PA14_RS22225	80.1103	-0.48537	0.216103	-2.24601	0.0247036	0.147394	PA14_54610	NA	NA	NA	NA	AraC family transcriptional regulator	FALSE	FALSE	FALSE	FALSE
956	PA14_RS05005	1211.64	-0.370798	0.1655	-2.24046	0.0250609	0.148287	PA14_12390	NA	NA	NA	NA	"glutamate-1-semialdehyde 2,1-aminomutase"	FALSE	FALSE	FALSE	FALSE
957	PA14_RS05260	202.768	-0.40505	0.180616	-2.2426	0.0249227	0.148287	PA14_13060	NA	NA	NA	NA	helix-turn-helix transcriptional regulator	FALSE	FALSE	FALSE	FALSE
958	PA14_RS06875	3273.31	0.271825	0.121326	2.24045	0.0250615	0.148287	PA14_17130	NA	NA	NA	NA	1-deoxy-D-xylulose-5-phosphate reductoisomerase	FALSE	FALSE	FALSE	FALSE
959	PA14_RS19880	25.6023	-0.864876	0.385931	-2.24101	0.0250254	0.148287	PA14_48950	NA	NA	NA	NA	hypothetical protein	FALSE	FALSE	FALSE	FALSE
960	PA14_RS21875	479.423	-0.327859	0.14623	-2.24208	0.0249562	0.148287	PA14_53730	NA	NA	NA	NA	LysR family transcriptional regulator	FALSE	FALSE	FALSE	FALSE
961	PA14_RS25295	25.3522	-0.833964	0.372131	-2.24105	0.0250229	0.148287	PA14_61910	NA	NA	NA	NA	hypothetical protein	FALSE	FALSE	FALSE	FALSE
962	PA14_RS25645	1083.09	0.421276	0.187913	2.24186	0.0249704	0.148287	PA14_62740	rbfA	NA	NA	NA	30S ribosome-binding factor RbfA	FALSE	FALSE	FALSE	FALSE
963	PA14_RS29505	857.736	-0.365432	0.162994	-2.242	0.0249613	0.148287	PA14_72480	NA	NA	NA	NA	YihA family ribosome biogenesis GTP-binding protein	FALSE	FALSE	FALSE	FALSE
964	PA14_RS11570	409.487	0.50364	0.224865	2.23974	0.0251078	0.148407	PA14_28450	NA	NA	NA	NA	serine protease inhibitor ecotin	FALSE	FALSE	FALSE	FALSE
965	PA14_RS20375	579.394	-0.26154	0.116931	-2.23671	0.0253053	0.149419	PA14_50180	fleR	fleR	NA	NA	FleR sigma-54-dependent Fis family transcriptional regulator	FALSE	FALSE	FALSE	FALSE
966	PA14_RS18645	6906.51	0.389588	0.17428	2.23542	0.02539	0.149764	PA14_45940	NA	NA	NA	NA	GNAT family N-acetyltransferase	FALSE	FALSE	FALSE	FALSE
967	PA14_RS21240	1166.68	0.401903	0.180019	2.23256	0.0255782	0.150718	PA14_52160	mazG	NA	NA	NA	nucleoside triphosphate pyrophosphohydrolase	FALSE	FALSE	FALSE	FALSE
968	PA14_RS12520	4187.57	0.316395	0.141835	2.23073	0.0256989	0.151273	PA14_30700	NA	NA	NA	NA	transporter substrate-binding domain-containing protein	FALSE	FALSE	FALSE	FALSE
969	PA14_RS05945	4751.95	0.285023	0.127813	2.23	0.0257472	0.151283	PA14_14910	bamB	NA	NA	NA	outer membrane protein assembly factor BamB	FALSE	FALSE	FALSE	FALSE
970	PA14_RS11565	1170.65	0.337893	0.15156	2.22944	0.0257849	0.151283	PA14_28440	NA	NA	NA	NA	hypothetical protein	FALSE	FALSE	FALSE	FALSE
971	PA14_RS20820	9319.64	1.16925	0.524429	2.22958	0.0257755	0.151283	PA14_51230	NA	NA	NA	NA	tRNA-Ser	FALSE	FALSE	FALSE	FALSE
972	PA14_RS24525	2229.39	0.500815	0.224671	2.22911	0.0258069	0.151283	PA14_60110	NA	NA	NA	NA	hypothetical protein	FALSE	FALSE	FALSE	FALSE
973	PA14_RS09555	190.159	0.549745	0.246919	2.22642	0.0259862	0.152112	PA14_23570	NA	NA	NA	NA	tRNA-Ala	FALSE	FALSE	FALSE	FALSE
974	PA14_RS13220	70.6238	0.483359	0.217124	2.22619	0.0260016	0.152112	PA14_32400	mexE	NA	NA	NA	multidrug efflux RND transporter periplasmic adaptor subunit MexE	FALSE	FALSE	FALSE	FALSE
975	PA14_RS04425	158.355	-0.487826	0.219213	-2.22535	0.0260579	0.152285	PA14_10980	NA	NA	NA	NA	helix-turn-helix transcriptional regulator	FALSE	FALSE	FALSE	FALSE
976	PA14_RS26920	108.371	-0.43118	0.19416	-2.22075	0.0263682	0.153941	PA14_65950	NA	NA	NA	NA	cupin domain-containing protein	FALSE	FALSE	FALSE	FALSE
977	PA14_RS14195	178.143	0.576176	0.259588	2.21958	0.0264473	0.154244	PA14_34870	NA	NA	NA	NA	chitinase	FALSE	FALSE	FALSE	FALSE
978	PA14_RS19215	132.5	-0.46036	0.20745	-2.21914	0.0264773	0.154262	PA14_47270	NA	NA	NA	NA	LysR family transcriptional regulator	FALSE	FALSE	FALSE	FALSE
979	PA14_RS03725	2062.23	-0.29913	0.135124	-2.21374	0.0268469	0.156255	PA14_09180	uvrA	NA	NA	NA	excinuclease ABC subunit UvrA	FALSE	FALSE	FALSE	FALSE
980	PA14_RS25060	155.055	-0.390441	0.176522	-2.21185	0.0269769	0.156852	PA14_61350	NA	NA	NA	NA	CPXCG motif-containing cysteine-rich protein	FALSE	FALSE	FALSE	FALSE
981	PA14_RS04830	389.789	-0.296315	0.134021	-2.21096	0.0270383	0.157048	PA14_11940	NA	NA	NA	NA	LON peptidase substrate-binding domain-containing protein	FALSE	FALSE	FALSE	FALSE
982	PA14_RS12020	272.084	-0.44913	0.203893	-2.20277	0.0276111	0.160212	PA14_29470	NA	NA	NA	NA	class I SAM-dependent methyltransferase	FALSE	FALSE	FALSE	FALSE
983	PA14_RS26160	1058.29	-0.327839	0.148927	-2.20133	0.0277124	0.160636	PA14_63990	speA	NA	NA	NA	arginine decarboxylase	FALSE	FALSE	FALSE	FALSE
984	PA14_RS05115	108.801	-0.42851	0.194736	-2.20047	0.0277735	0.160826	PA14_12690	NA	NA	NA	NA	VOC family protein	FALSE	FALSE	FALSE	FALSE
985	PA14_RS02465	121.404	-0.485167	0.220607	-2.19923	0.0278613	0.161171	PA14_06130	NA	NA	NA	NA	lyase	FALSE	FALSE	FALSE	FALSE
986	PA14_RS01620	1137.37	-0.21067	0.0958624	-2.19763	0.0279755	0.161345	PA14_03960	NA	NA	NA	NA	ABC transporter permease subunit	FALSE	FALSE	FALSE	FALSE
987	PA14_RS19765	241.602	0.382259	0.173942	2.19762	0.0279763	0.161345	PA14_48680	NA	NA	NA	NA	NAD(P)/FAD-dependent oxidoreductase	FALSE	FALSE	FALSE	FALSE
988	PA14_RS22670	28.0101	-0.702529	0.319626	-2.19798	0.0279508	0.161345	PA14_55600	NA	NA	NA	NA	DNA polymerase Y family protein	FALSE	FALSE	FALSE	FALSE
989	PA14_RS15645	460.034	-0.444699	0.202446	-2.19663	0.0280468	0.161588	PA14_38490	NA	NA	NA	NA	hydroxymethylglutaryl-CoA lyase	FALSE	FALSE	FALSE	FALSE
990	PA14_RS03970	503.783	-0.373793	0.170199	-2.19621	0.0280767	0.161597	PA14_09820	NA	NA	NA	NA	acetolactate synthase large subunit	FALSE	FALSE	FALSE	FALSE
991	PA14_RS13580	286.623	0.505539	0.230259	2.19552	0.0281264	0.161719	PA14_33310	NA	NA	NA	NA	type I-F CRISPR-associated protein Csy3	FALSE	FALSE	FALSE	FALSE
992	PA14_RS05050	158.764	-0.393017	0.179261	-2.19243	0.0283486	0.162363	PA14_12530	NA	NA	NA	NA	hypothetical protein	FALSE	FALSE	FALSE	FALSE
993	PA14_RS05695	243.804	-0.379586	0.173115	-2.19268	0.0283304	0.162363	PA14_14270	NA	NA	NA	NA	hydrolase	FALSE	FALSE	FALSE	FALSE
994	PA14_RS20255	1486.42	0.569582	0.259666	2.19352	0.0282697	0.162363	PA14_49880	NA	NA	NA	NA	YfiR family protein	FALSE	FALSE	FALSE	FALSE
995	PA14_RS28615	280.366	-0.426466	0.194522	-2.19238	0.0283522	0.162363	PA14_70260	NA	NA	NA	NA	dUTP diphosphatase	FALSE	FALSE	FALSE	FALSE
996	PA14_RS06290	375.257	-0.385236	0.175755	-2.19188	0.0283878	0.162403	PA14_15700	NA	NA	NA	NA	aromatic amino acid transporter	FALSE	FALSE	FALSE	FALSE
997	PA14_RS23030	326.884	-0.325591	0.14882	-2.18781	0.0286833	0.163929	PA14_56510	NA	NA	NA	NA	YceI family protein	FALSE	FALSE	FALSE	FALSE
998	PA14_RS03880	42.0483	-0.643947	0.294526	-2.18638	0.0287877	0.164196	PA14_09570	NA	NA	NA	NA	LysR family transcriptional regulator	FALSE	FALSE	FALSE	FALSE
999	PA14_RS15035	34.3057	0.727838	0.332876	2.18652	0.0287778	0.164196		NA	NA	NA	NA	response regulator	FALSE	FALSE	FALSE	FALSE
1000	PA14_RS21590	360.241	-0.47478	0.21725	-2.18541	0.0288589	0.164438	PA14_53020	NA	NA	NA	NA	D-alanyl-D-alanine endopeptidase	FALSE	FALSE	FALSE	FALSE
1001	PA14_RS02710	2236.85	0.524021	0.240174	2.18184	0.0291214	0.165768	PA14_06750	NA	NA	NA	NA	nitrite reductase	FALSE	FALSE	FALSE	FALSE
1002	PA14_RS12510	3120.75	0.998316	0.458809	2.17589	0.0295638	0.168119	PA14_30680	NA	NA	NA	NA	tRNA-Gly	FALSE	FALSE	FALSE	FALSE
1003	PA14_RS15905	84.182	0.465757	0.21413	2.17511	0.0296217	0.16828		NA	NA	NA	NA	DUF1294 domain-containing protein	FALSE	FALSE	FALSE	FALSE
1004	PA14_RS09575	345.518	0.375895	0.172895	2.17412	0.0296958	0.168424	PA14_23620	NA	NA	NA	NA	bifunctional 4-hydroxy-2-oxoglutarate aldolase/2-dehydro-3-deoxy-phosphogluconate aldolase	FALSE	FALSE	FALSE	FALSE
1005	PA14_RS23380	6807.1	0.354815	0.163209	2.17399	0.0297062	0.168424	PA14_57360	ftsW	NA	NA	NA	putative lipid II flippase FtsW	FALSE	FALSE	FALSE	FALSE
1006	PA14_RS30870	606.58	0.287419	0.132339	2.17183	0.0298683	0.169174	PA14_55760	NA	NA	NA	NA	hypothetical protein	FALSE	FALSE	FALSE	FALSE
1007	PA14_RS05635	342.049	0.330293	0.152179	2.17042	0.0299747	0.169609	PA14_14100	NA	NA	NA	NA	amino acid ABC transporter substrate-binding protein	FALSE	FALSE	FALSE	FALSE
1008	PA14_RS15190	63.5906	-1.45928	0.672606	-2.16958	0.0300384	0.1698	PA14_37320	NA	NA	NA	NA	DUF4142 domain-containing protein	FALSE	FALSE	FALSE	FALSE
1009	PA14_RS04280	52.6485	-0.63529	0.29304	-2.16793	0.030164	0.170033	PA14_10620	hpaD	NA	NA	NA	"3,4-dihydroxyphenylacetate 2,3-dioxygenase"	FALSE	FALSE	FALSE	FALSE
1010	PA14_RS09900	697.366	-0.298934	0.137867	-2.16828	0.0301376	0.170033	PA14_24430	NA	NA	NA	NA	MoxR family ATPase	FALSE	FALSE	FALSE	FALSE
1011	PA14_RS27730	545.528	-0.322435	0.148734	-2.16786	0.0301691	0.170033	PA14_68000	NA	NA	NA	NA	oxidative damage protection protein	FALSE	FALSE	FALSE	FALSE
1012	PA14_RS13815	145.183	0.409998	0.189274	2.16616	0.030299	0.170597	PA14_33880	NA	NA	NA	NA	hypothetical protein	FALSE	FALSE	FALSE	FALSE
1013	PA14_RS13900	143.12	-0.385007	0.177824	-2.1651	0.0303801	0.170833	PA14_34080	tssJ3	NA	NA	tssJ3	hypothetical protein	FALSE	FALSE	FALSE	FALSE
1014	PA14_RS29110	91.5956	-0.509878	0.235528	-2.16483	0.030401	0.170833	PA14_71460	NA	NA	NA	NA	serine hydroxymethyltransferase	FALSE	FALSE	FALSE	FALSE
1015	PA14_RS04055	265.437	-0.453298	0.209746	-2.16118	0.0306817	0.17224	PA14_10040	NA	NA	NA	NA	amidase	FALSE	FALSE	FALSE	FALSE
1016	PA14_RS09655	13396.4	0.284991	0.131931	2.16015	0.0307612	0.172517	PA14_23830	NA	NA	NA	NA	FimV family protein	FALSE	FALSE	FALSE	FALSE
1017	PA14_RS10400	4419.24	0.512708	0.237454	2.15919	0.0308356	0.172764	PA14_25640	plsX	NA	NA	NA	phosphate acyltransferase PlsX	FALSE	FALSE	FALSE	FALSE
1018	PA14_RS14725	154.846	0.618672	0.28677	2.15738	0.0309758	0.173379	PA14_36200	NA	NA	NA	NA	ABC transporter substrate-binding protein	FALSE	FALSE	FALSE	FALSE
1019	PA14_RS00095	1978.65	-0.324427	0.150421	-2.15679	0.0310218	0.173466	PA14_00200	NA	NA	NA	NA	peptide deformylase	FALSE	FALSE	FALSE	FALSE
1020	PA14_RS11130	327.155	-0.332727	0.154378	-2.15527	0.0311405	0.173959	PA14_27510	msrB	NA	NA	NA	peptide-methionine (R)-S-oxide reductase MsrB	FALSE	FALSE	FALSE	FALSE
1021	PA14_RS27795	247.394	-0.394781	0.183228	-2.1546	0.0311934	0.174084	PA14_68140	NA	NA	NA	NA	DHA2 family efflux MFS transporter permease subunit	FALSE	FALSE	FALSE	FALSE
1022	PA14_RS08935	535.348	-0.50409	0.234167	-2.1527	0.0313426	0.174746	PA14_22080	NA	NA	NA	NA	recombinase family protein	FALSE	FALSE	FALSE	FALSE
1023	PA14_RS19325	292.698	-0.3567	0.165731	-2.15228	0.031375	0.174755	PA14_47520	NA	NA	NA	NA	TetR/AcrR family transcriptional regulator	FALSE	FALSE	FALSE	FALSE
1024	PA14_RS18600	484.435	-0.29968	0.139334	-2.1508	0.0314919	0.175235	PA14_45830	fliK	fliK	NA	NA	flagellar hook-length control protein FliK	FALSE	FALSE	FALSE	FALSE
1025	PA14_RS00480	318.383	0.491545	0.228802	2.14834	0.0316867	0.175318	PA14_01150	eagT6	NA	NA	eagT6	DcrB-related protein	FALSE	FALSE	FALSE	FALSE
1026	PA14_RS02240	3559.38	0.44237	0.206336	2.14393	0.0320381	0.175318	PA14_05510	pasP	NA	NA	NA	YceI family protein	FALSE	FALSE	FALSE	FALSE
1027	PA14_RS02740	31.4393	0.886518	0.413117	2.14592	0.031879	0.175318	PA14_06840	NA	NA	NA	NA	VWA domain-containing protein	FALSE	FALSE	FALSE	FALSE
1028	PA14_RS30185	87.9479	0.652708	0.304331	2.14473	0.0319746	0.175318		NA	NA	NA	NA	hypothetical protein	FALSE	FALSE	FALSE	FALSE
1029	PA14_RS07540	18.9298	0.936341	0.43659	2.14467	0.0319794	0.175318	PA14_18810	NA	NA	NA	NA	hypothetical protein	FALSE	FALSE	FALSE	FALSE
1030	PA14_RS08710	3568.76	0.927007	0.432388	2.14393	0.0320388	0.175318	PA14_21630	NA	NA	NA	NA	hypothetical protein	FALSE	FALSE	FALSE	FALSE
1031	PA14_RS09695	1592.9	-0.245073	0.114078	-2.14829	0.0316909	0.175318	PA14_23930	NA	NA	NA	NA	O-succinylhomoserine sulfhydrylase	FALSE	FALSE	FALSE	FALSE
1032	PA14_RS11960	122.043	0.535411	0.249076	2.14959	0.031588	0.175318	PA14_29330	NA	NA	NA	NA	hypothetical protein	FALSE	FALSE	FALSE	FALSE
1033	PA14_RS12525	1563.84	0.40452	0.188706	2.14365	0.0320607	0.175318	PA14_30710	NA	NA	NA	NA	hypothetical protein	FALSE	FALSE	FALSE	FALSE
1034	PA14_RS13215	184.831	0.365742	0.170332	2.14723	0.031775	0.175318	PA14_32390	mexF	NA	NA	NA	multidrug efflux RND transporter permease subunit MexF	FALSE	FALSE	FALSE	FALSE
1035	PA14_RS17790	409.657	-0.473302	0.220558	-2.14593	0.0318788	0.175318	PA14_43790	NA	NA	NA	NA	xanthine dehydrogenase family protein molybdopterin-binding subunit	FALSE	FALSE	FALSE	FALSE
1036	PA14_RS18370	51.1916	-0.570539	0.265929	-2.14546	0.0319164	0.175318	PA14_45190	NA	NA	NA	NA	glycerol kinase	FALSE	FALSE	FALSE	FALSE
1037	PA14_RS20435	1076.64	-0.257065	0.119716	-2.1473	0.0317697	0.175318	PA14_50340	flgL	flgL	NA	NA	flagellar hook-associated protein FlgL	FALSE	FALSE	FALSE	FALSE
1038	PA14_RS21070	2561.48	0.313378	0.145936	2.14737	0.0317635	0.175318	PA14_51780	ruvB	NA	NA	NA	Holliday junction branch migration DNA helicase RuvB	FALSE	FALSE	FALSE	FALSE
1039	PA14_RS23640	4826.66	0.263884	0.122777	2.14929	0.0316111	0.175318	PA14_57970	rapZ	NA	NA	NA	RNase adapter RapZ	FALSE	FALSE	FALSE	FALSE
1040	PA14_RS23775	2364.1	0.309685	0.144395	2.1447	0.0319765	0.175318	PA14_58290	NA	NA	NA	NA	YfaP family protein	FALSE	FALSE	FALSE	FALSE
1041	PA14_RS27095	2468.21	-0.274691	0.127785	-2.14964	0.0315838	0.175318	PA14_66400	mscK	NA	NA	NA	mechanosensitive channel MscK	FALSE	FALSE	FALSE	FALSE
1042	PA14_RS29545	412.698	-0.408113	0.190347	-2.14405	0.0320292	0.175318	PA14_72580	znuC	NA	NA	NA	zinc ABC transporter ATP-binding protein ZnuC	FALSE	FALSE	FALSE	FALSE
1043	PA14_RS03380	750.81	-0.323694	0.151079	-2.14254	0.03215	0.175638	PA14_08400	NA	NA	NA	NA	"2-nonaprenyl-3-methyl-6-methoxy-1,4-benzoquinol hydroxylase"	FALSE	FALSE	FALSE	FALSE
1044	PA14_RS23570	1241.6	0.327062	0.152715	2.14165	0.0322215	0.17586	PA14_57820	NA	NA	NA	NA	BolA family transcriptional regulator	FALSE	FALSE	FALSE	FALSE
1045	PA14_RS23635	4320.77	0.368897	0.172279	2.14127	0.0322524	0.17586	PA14_57960	ptsN	NA	NA	NA	PTS IIA-like nitrogen regulatory protein PtsN	FALSE	FALSE	FALSE	FALSE
1046	PA14_RS13135	47.4537	-0.55054	0.257316	-2.13955	0.0323914	0.17645	PA14_32200	NA	NA	NA	NA	LysR family transcriptional regulator	FALSE	FALSE	FALSE	FALSE
1047	PA14_RS03395	445.459	0.25412	0.118826	2.13858	0.0324697	0.176707	PA14_08440	NA	NA	NA	NA	SDR family oxidoreductase	FALSE	FALSE	FALSE	FALSE
1048	PA14_RS01990	1095.65	-0.277475	0.129788	-2.13791	0.0325237	0.176832	PA14_04910	ftsE	NA	NA	NA	cell division ATP-binding protein FtsE	FALSE	FALSE	FALSE	FALSE
1049	PA14_RS07085	87.1412	-0.447854	0.209694	-2.13574	0.0327003	0.177343	PA14_17630	NA	NA	NA	NA	ABC transporter permease	FALSE	FALSE	FALSE	FALSE
1050	PA14_RS10305	1857.86	0.366815	0.171814	2.13495	0.0327652	0.177343	PA14_25430	NA	NA	NA	NA	lipoprotein-releasing ABC transporter permease subunit	FALSE	FALSE	FALSE	FALSE
1051	PA14_RS13590	661.651	0.526584	0.246605	2.13534	0.0327336	0.177343	PA14_33330	csy1	NA	NA	NA	type I-F CRISPR-associated protein Csy1	FALSE	FALSE	FALSE	FALSE
1052	PA14_RS30920	135.721	0.545596	0.255429	2.136	0.0326797	0.177343	PA14_59365/70	NA	NA	NA	NA	hypothetical protein	FALSE	FALSE	FALSE	FALSE
1053	PA14_RS28790	364.568	-0.430351	0.201584	-2.13485	0.0327733	0.177343	PA14_70710	glcC	NA	NA	NA	transcriptional regulator GlcC	FALSE	FALSE	FALSE	FALSE
1054	PA14_RS28800	569.585	-0.280353	0.131358	-2.13426	0.0328216	0.177436	PA14_70730	NA	NA	NA	NA	4-hydroxybenzoate octaprenyltransferase	FALSE	FALSE	FALSE	FALSE
1055	PA14_RS15105	15.9287	-1.04585	0.490185	-2.13359	0.0328767	0.177565	PA14_37090	NA	NA	NA	NA	aldehyde dehydrogenase family protein	FALSE	FALSE	FALSE	FALSE
1056	PA14_RS08695	87.6701	0.515084	0.241529	2.13259	0.0329582	0.177837	PA14_21600	NA	NA	NA	NA	DoxX family protein	FALSE	FALSE	FALSE	FALSE
1057	PA14_RS07030	54.6325	0.566799	0.266083	2.13016	0.0331582	0.178747	PA14_17510	NA	NA	NA	NA	TolB family protein	FALSE	FALSE	FALSE	FALSE
1058	PA14_RS05315	33.8076	-0.645847	0.303364	-2.12895	0.0332587	0.17895	PA14_13220	NA	NA	NA	NA	arsenate reductase ArsC	FALSE	FALSE	FALSE	FALSE
1059	PA14_RS15245	21.6026	-0.771902	0.362527	-2.12923	0.0332355	0.17895	PA14_37460	NA	NA	NA	NA	MFS transporter	FALSE	FALSE	FALSE	FALSE
1060	PA14_RS12300	2327.98	-0.346559	0.162871	-2.12781	0.033353	0.179288	PA14_30180	NA	NA	NA	NA	NADP-dependent isocitrate dehydrogenase	FALSE	FALSE	FALSE	FALSE
1061	PA14_RS07490	3661.56	-0.302672	0.142295	-2.12707	0.0334139	0.179446	PA14_18690	NA	NA	NA	NA	peroxiredoxin C	FALSE	FALSE	FALSE	FALSE
1062	PA14_RS02460	61.2992	-0.494213	0.232481	-2.12582	0.0335181	0.179667	PA14_06120	NA	NA	NA	NA	glutathione S-transferase	FALSE	FALSE	FALSE	FALSE
1063	PA14_RS03620	4638.01	0.564694	0.26562	2.12595	0.0335076	0.179667	PA14_08930	rpmC	NA	NA	NA	50S ribosomal protein L29	FALSE	FALSE	FALSE	FALSE
1064	PA14_RS30295	690.915	0.355775	0.167507	2.12394	0.033675	0.180339		NA	NA	NA	NA	endonuclease domain-containing protein	FALSE	FALSE	FALSE	FALSE
1065	PA14_RS21230	1282.73	0.656419	0.309231	2.12275	0.0337752	0.180705	PA14_52140	NA	NA	NA	NA	DUF2058 family protein	FALSE	FALSE	FALSE	FALSE
1066	PA14_RS01505	234.473	-0.631442	0.297627	-2.12159	0.0338725	0.180886	PA14_03670	cysW	NA	NA	NA	sulfate ABC transporter permease subunit CysW	FALSE	FALSE	FALSE	FALSE
1067	PA14_RS23410	1416.38	0.47458	0.22369	2.12159	0.0338718	0.180886	PA14_57440	ftsL	NA	NA	NA	cell division protein FtsL	FALSE	FALSE	FALSE	FALSE
1068	PA14_RS30470	1364.71	0.716755	0.337937	2.12097	0.0339244	0.180994	PA14_32790.11	cdiI	NA	NA	NA	hypothetical protein	FALSE	FALSE	FALSE	FALSE
1069	PA14_RS21360	54.3895	0.601447	0.284001	2.11776	0.0341953	0.182269	PA14_52465	NA	NA	NA	NA	DUF4124 domain-containing protein	FALSE	FALSE	FALSE	FALSE
1070	PA14_RS28690	818.485	-0.315547	0.149211	-2.11478	0.0344491	0.18345	PA14_70440	NA	NA	NA	NA	guanylate kinase	FALSE	FALSE	FALSE	FALSE
1071	PA14_RS05625	246.025	0.335329	0.158648	2.11367	0.0345436	0.183646	PA14_14060	NA	NA	NA	NA	acyl-CoA synthetase	FALSE	FALSE	FALSE	FALSE
1072	PA14_RS28360	213.198	-0.445205	0.21064	-2.11359	0.0345505	0.183646	PA14_69580	NA	NA	NA	NA	hypothetical protein	FALSE	FALSE	FALSE	FALSE
1073	PA14_RS18440	288.797	-0.286444	0.135834	-2.10877	0.0349641	0.185326	PA14_45400	fliK	fliK	NA	NA	flagellar hook-length control protein FliK	FALSE	FALSE	FALSE	FALSE
1074	PA14_RS19185	713.375	-0.333337	0.158045	-2.10913	0.0349329	0.185326	PA14_47190	cyoB	NA	NA	NA	cytochrome o ubiquinol oxidase subunit I	FALSE	FALSE	FALSE	FALSE
1075	PA14_RS26090	244.61	-0.41961	0.198922	-2.10943	0.0349078	0.185326	PA14_63800	mgtA	NA	NA	NA	magnesium-translocating P-type ATPase	FALSE	FALSE	FALSE	FALSE
1076	PA14_RS01580	1526.67	-0.356553	0.169285	-2.10623	0.0351842	0.186319	PA14_03860	NA	NA	NA	NA	glutamine synthetase	FALSE	FALSE	FALSE	FALSE
1077	PA14_RS04395	53.2476	-0.764677	0.363285	-2.10489	0.0353006	0.186762	PA14_10910	NA	NA	NA	NA	MFS transporter	FALSE	FALSE	FALSE	FALSE
1078	PA14_RS09545	186.632	0.580094	0.275776	2.1035	0.0354225	0.18688		tRNA-Ala	NA	NA	NA	tRNA-Ala	FALSE	FALSE	FALSE	FALSE
1079	PA14_RS12920	269.016	-0.328861	0.156356	-2.10328	0.0354412	0.18688	PA14_31560	NA	NA	NA	NA	LysR family transcriptional regulator	FALSE	FALSE	FALSE	FALSE
1080	PA14_RS15875	195.968	0.323065	0.153558	2.10386	0.0353908	0.18688	PA14_39110	NA	NA	NA	NA	hypothetical protein	FALSE	FALSE	FALSE	FALSE
1081	PA14_RS20790	35.2152	-0.591656	0.281321	-2.10313	0.035454	0.18688	PA14_51160	NA	NA	NA	NA	"3-alpha,7-alpha,12-alpha-trihydroxy-5-beta-cholest-24-enoyl-CoA hydratase"	FALSE	FALSE	FALSE	FALSE
1082	PA14_RS11000	26349	1.09437	0.520596	2.10215	0.0355402	0.187161	PA14_27190	tRNA-Ser	NA	NA	NA	tRNA-Ser	FALSE	FALSE	FALSE	FALSE
1083	PA14_RS01785	341.999	-0.359859	0.171514	-2.09814	0.0358931	0.187182	PA14_04380	NA	NA	NA	NA	HAD-IB family hydrolase	FALSE	FALSE	FALSE	FALSE
1084	PA14_RS03720	1666.9	0.324803	0.154762	2.09873	0.0358407	0.187182	PA14_09160	bfr	NA	NA	NA	bacterioferritin	FALSE	FALSE	FALSE	FALSE
1085	PA14_RS03820	60.1268	1.01694	0.484718	2.098	0.0359055	0.187182	PA14_09420	NA	NA	NA	NA	PhzF family phenazine biosynthesis protein	FALSE	FALSE	FALSE	FALSE
1086	PA14_RS04000	61.6082	-0.580286	0.276549	-2.09831	0.0358778	0.187182	PA14_09910	NA	NA	NA	NA	LysR family transcriptional regulator	FALSE	FALSE	FALSE	FALSE
1087	PA14_RS22635	36.8933	-0.579314	0.275661	-2.10154	0.0355933	0.187182	PA14_55530	NA	NA	NA	NA	prepilin-type N-terminal cleavage/methylation domain-containing protein	FALSE	FALSE	FALSE	FALSE
1088	PA14_RS26720	1402.79	0.402179	0.191643	2.09858	0.035854	0.187182	PA14_65380	tsaE	NA	NA	NA	tRNA (adenosine(37)-N6)-threonylcarbamoyltransferase complex ATPase subunit type 1 TsaE	FALSE	FALSE	FALSE	FALSE
1089	PA14_RS27230	2705.2	0.528067	0.251493	2.09973	0.035753	0.187182	PA14_66710	rpmE	NA	NA	NA	50S ribosomal protein L31	FALSE	FALSE	FALSE	FALSE
1090	PA14_RS27255	848.654	-0.552582	0.263205	-2.09943	0.0357788	0.187182	PA14_66790	hslU	NA	NA	NA	ATP-dependent protease ATPase subunit HslU	FALSE	FALSE	FALSE	FALSE
1091	PA14_RS27345	406.558	-0.422632	0.201174	-2.10083	0.0356561	0.187182	PA14_67010	NA	NA	NA	NA	methyl-accepting chemotaxis protein	FALSE	FALSE	FALSE	FALSE
1092	PA14_RS27685	1499.73	-0.29028	0.1382	-2.10043	0.035691	0.187182	PA14_67890	NA	NA	NA	NA	1-(5-phosphoribosyl)-5-[(5-phosphoribosylamino)methylideneamino]imidazole-4-carboxamide isomerase	FALSE	FALSE	FALSE	FALSE
1093	PA14_RS29775	733.071	-0.35813	0.170554	-2.09981	0.035746	0.187182	PA14_73140	NA	NA	NA	NA	class I SAM-dependent methyltransferase	FALSE	FALSE	FALSE	FALSE
1094	PA14_RS21140	483.523	0.366995	0.175244	2.09419	0.0362434	0.18877	PA14_51930	NA	NA	NA	NA	TlpA family protein disulfide reductase	FALSE	FALSE	FALSE	FALSE
1095	PA14_RS16215	42.3512	0.716588	0.342379	2.09297	0.0363522	0.189103	PA14_40020	NA	NA	NA	NA	hypothetical protein	FALSE	FALSE	FALSE	FALSE
1096	PA14_RS28815	250.897	-0.362042	0.173	-2.09273	0.0363737	0.189103	PA14_70760	phoR	NA	NA	NA	phosphate regulon sensor histidine kinase PhoR	FALSE	FALSE	FALSE	FALSE
1097	PA14_RS01770	353.937	0.345669	0.165452	2.08924	0.0366858	0.19051	PA14_04340	NA	NA	NA	NA	SDR family oxidoreductase	FALSE	FALSE	FALSE	FALSE
1098	PA14_RS25475	203.737	-0.43128	0.206457	-2.08896	0.0367111	0.19051	PA14_62350	NA	NA	NA	NA	TonB-dependent hemoglobin/transferrin/lactoferrin family receptor	FALSE	FALSE	FALSE	FALSE
1099	PA14_RS25120	787.181	-0.345993	0.165779	-2.08708	0.0368807	0.191216	PA14_61480	NA	NA	NA	NA	uracil-xanthine permease	FALSE	FALSE	FALSE	FALSE
1100	PA14_RS11170	8872.83	0.651458	0.312272	2.08618	0.036962	0.191463	PA14_27600	tRNA-Glu	NA	NA	NA	tRNA-Glu	FALSE	FALSE	FALSE	FALSE
1101	PA14_RS29215	3439.53	-0.459749	0.220502	-2.08501	0.0370682	0.191839	PA14_71740	NA	NA	NA	NA	acetyl-CoA carboxylase biotin carboxylase subunit	FALSE	FALSE	FALSE	FALSE
1102	PA14_RS23455	1368.05	0.406357	0.195007	2.0838	0.0371781	0.192233	PA14_57530	NA	NA	NA	NA	stringent starvation protein A	FALSE	FALSE	FALSE	FALSE
1103	PA14_RS03555	11221.1	0.420597	0.202098	2.08115	0.0374198	0.193308	PA14_08790	rpsL	NA	NA	NA	30S ribosomal protein S12	FALSE	FALSE	FALSE	FALSE
1104	PA14_RS03855	65.0614	-0.610512	0.293459	-2.0804	0.0374889	0.193444	PA14_09500	opmD	NA	NA	NA	multidrug efflux transporter outer membrane subunit OpmD	FALSE	FALSE	FALSE	FALSE
1105	PA14_RS25665	5693.85	0.514708	0.247441	2.08012	0.0375142	0.193444	PA14_62790	NA	NA	NA	NA	tRNA-Met	FALSE	FALSE	FALSE	FALSE
1106	PA14_RS25985	59.0093	-0.633359	0.304545	-2.07969	0.0375539	0.193474	PA14_63520	NA	NA	NA	NA	transcriptional regulator	FALSE	FALSE	FALSE	FALSE
1107	PA14_RS03510	3572.94	0.378671	0.182219	2.07811	0.0376995	0.19403	PA14_08690	NA	NA	NA	NA	tRNA-Trp	FALSE	FALSE	FALSE	FALSE
1108	PA14_RS30140	21.3716	-0.920418	0.44314	-2.07704	0.037798	0.19403		NA	NA	NA	NA	hypothetical protein	FALSE	FALSE	FALSE	FALSE
1109	PA14_RS05980	545.702	0.430584	0.207298	2.07712	0.0377902	0.19403	PA14_15020	NA	NA	NA	NA	hypothetical protein	FALSE	FALSE	FALSE	FALSE
1110	PA14_RS06955	1634.6	0.238045	0.11459	2.07737	0.0377676	0.19403	PA14_17330	ftsB	NA	NA	NA	cell division protein FtsB	FALSE	FALSE	FALSE	FALSE
1111	PA14_RS03920	188.222	0.325184	0.156679	2.07548	0.0379425	0.194596	PA14_09700	NA	NA	NA	NA	monooxygenase	FALSE	FALSE	FALSE	FALSE
1112	PA14_RS21855	13.7601	1.06167	0.511628	2.07508	0.037979	0.194608	PA14_53680	NA	NA	NA	NA	hypothetical protein	FALSE	FALSE	FALSE	FALSE
1113	PA14_RS06250	827.57	0.285341	0.137676	2.07255	0.0382143	0.195499		NA	NA	NA	NA	hypothetical protein	FALSE	FALSE	FALSE	FALSE
1114	PA14_RS19115	60.4968	-0.458419	0.221233	-2.0721	0.0382558	0.195499		NA	NA	NA	NA	class I SAM-dependent methyltransferase	FALSE	FALSE	FALSE	FALSE
1115	PA14_RS19990	37.3657	0.82224	0.396784	2.07226	0.0382414	0.195499	PA14_49220	napF	NA	NA	NA	ferredoxin-type protein NapF	FALSE	FALSE	FALSE	FALSE
1116	PA14_RS18620	125.549	0.510816	0.246782	2.06991	0.0384611	0.196196	PA14_45880	NA	NA	NA	NA	heavy metal response regulator transcription factor	FALSE	FALSE	FALSE	FALSE
1117	PA14_RS22070	337.475	-0.37644	0.181856	-2.06999	0.0384534	0.196196	PA14_54220	NA	NA	NA	NA	inhibitor of cysteine peptidase	FALSE	FALSE	FALSE	FALSE
1118	PA14_RS09470	4824.71	0.557672	0.269906	2.06617	0.0388123	0.197492	PA14_23380	wecC	NA	NA	NA	UDP-N-acetyl-D-mannosamine dehydrogenase	FALSE	FALSE	FALSE	FALSE
1119	PA14_RS23630	11060.9	0.451559	0.218526	2.06639	0.0387918	0.197492	PA14_57950	raiA	NA	NA	NA	ribosome-associated translation inhibitor RaiA	FALSE	FALSE	FALSE	FALSE
1120	PA14_RS29140	53.6344	-0.514435	0.248989	-2.0661	0.0388191	0.197492	PA14_71560	fdhA	NA	NA	NA	"formaldehyde dehydrogenase, glutathione-independent"	FALSE	FALSE	FALSE	FALSE
1121	PA14_RS15880	22.3685	0.715807	0.346663	2.06485	0.0389372	0.197916		NA	NA	NA	NA	hypothetical protein	FALSE	FALSE	FALSE	FALSE
1122	PA14_RS12095	80.5691	0.620635	0.300664	2.06421	0.0389977	0.198047	PA14_29640	hmpA	NA	NA	NA	NO-inducible flavohemoprotein	FALSE	FALSE	FALSE	FALSE
1123	PA14_RS13805	326.853	0.424518	0.205746	2.06331	0.0390832	0.198305	PA14_33860	NA	NA	NA	NA	alpha-hydroxy-acid oxidizing protein	FALSE	FALSE	FALSE	FALSE
1124	PA14_RS22850	588.328	-0.271909	0.131838	-2.06245	0.0391648	0.198542	PA14_56010	NA	NA	NA	NA	methyl-accepting chemotaxis protein	FALSE	FALSE	FALSE	FALSE
1125	PA14_RS23645	1913.97	0.283766	0.13764	2.06166	0.0392406	0.198749	PA14_57980	NA	NA	NA	NA	HPr family phosphocarrier protein	FALSE	FALSE	FALSE	FALSE
1126	PA14_RS26350	185.258	-0.325553	0.157987	-2.06063	0.0393386	0.199069	PA14_64480	osmE	NA	NA	NA	osmotically-inducible lipoprotein OsmE	FALSE	FALSE	FALSE	FALSE
1127	PA14_RS09490	7580.56	0.616483	0.299457	2.05867	0.0395258	0.199838	PA14_23430	NA	NA	NA	NA	alginate lyase family protein	FALSE	FALSE	FALSE	FALSE
1128	PA14_RS23105	1099.12	-0.21876	0.106339	-2.0572	0.0396668	0.200373		NA	NA	NA	NA	ATPase	FALSE	FALSE	FALSE	FALSE
1129	PA14_RS21895	114.151	-0.398661	0.193956	-2.05541	0.0398391	0.201066	PA14_53780	NA	NA	NA	NA	MFS transporter	FALSE	FALSE	FALSE	FALSE
1130	PA14_RS20725	1428.4	0.405798	0.19768	2.0528	0.0400918	0.202162	PA14_51010	NA	NA	NA	NA	RES family NAD+ phosphorylase	FALSE	FALSE	FALSE	FALSE
1131	PA14_RS16210	29.0625	0.773491	0.376883	2.05234	0.0401368	0.20221	PA14_40010	NA	NA	NA	NA	hypothetical protein	FALSE	FALSE	FALSE	FALSE
1132	PA14_RS24985	110.874	-0.470539	0.229407	-2.05111	0.0402566	0.202634	PA14_61170	NA	NA	NA	NA	MFS transporter	FALSE	FALSE	FALSE	FALSE
1133	PA14_RS00770	73.1877	-0.496441	0.242521	-2.047	0.0406577	0.204112	PA14_01870	NA	NA	NA	NA	TonB-dependent receptor	FALSE	FALSE	FALSE	FALSE
1134	PA14_RS02790	53.8646	-0.460977	0.22514	-2.04751	0.0406083	0.204112	PA14_06960	NA	NA	NA	NA	FAD-binding oxidoreductase	FALSE	FALSE	FALSE	FALSE
1135	PA14_RS15175	52.1612	-1.00592	0.491389	-2.04709	0.0406492	0.204112	PA14_37270	NA	NA	NA	NA	LamB/YcsF family protein	FALSE	FALSE	FALSE	FALSE
1136	PA14_RS24715	503.425	-0.327026	0.159806	-2.0464	0.0407173	0.204232	PA14_60500	NA	NA	NA	NA	FKBP-type peptidyl-prolyl cis-trans isomerase	FALSE	FALSE	FALSE	FALSE
1137	PA14_RS21495	1745.32	0.228591	0.11175	2.04556	0.0407997	0.204285	PA14_52790	NA	NA	NA	NA	ABC transporter substrate-binding protein	FALSE	FALSE	FALSE	FALSE
1138	PA14_RS27635	1193.69	-0.282906	0.138296	-2.04565	0.0407906	0.204285	PA14_67770	NA	NA	NA	NA	"2,3-bisphosphoglycerate-independent phosphoglycerate mutase"	FALSE	FALSE	FALSE	FALSE
1139	PA14_RS01200	359.123	0.316519	0.154766	2.04515	0.0408398	0.204307	PA14_03010	NA	NA	NA	NA	TetR/AcrR family transcriptional regulator	FALSE	FALSE	FALSE	FALSE
1140	PA14_RS23015	68.1655	-0.440234	0.215367	-2.04411	0.040943	0.204577	PA14_56450	NA	NA	NA	NA	amidase	FALSE	FALSE	FALSE	FALSE
1141	PA14_RS28270	260.491	-0.445703	0.218067	-2.04388	0.0409656	0.204577	PA14_69350	NA	NA	NA	NA	TIGR02444 family protein	FALSE	FALSE	FALSE	FALSE
1142	PA14_RS26345	99.9353	-0.412787	0.202001	-2.04349	0.0410038	0.204588		NA	NA	NA	NA	MOSC domain-containing protein	FALSE	FALSE	FALSE	FALSE
1143	PA14_RS00830	118.942	-0.456282	0.22342	-2.04226	0.0411257	0.204913	PA14_02030	NA	NA	NA	NA	helix-turn-helix transcriptional regulator	FALSE	FALSE	FALSE	FALSE
1144	PA14_RS26505	382.149	-0.353844	0.173274	-2.04211	0.0411409	0.204913	PA14_64840	NA	NA	NA	NA	SDR family oxidoreductase	FALSE	FALSE	FALSE	FALSE
1145	PA14_RS04655	1030.13	-0.277178	0.135786	-2.04129	0.0412224	0.204961	PA14_11510	ribA	NA	NA	NA	GTP cyclohydrolase II	FALSE	FALSE	FALSE	FALSE
1146	PA14_RS10440	1890.28	0.379691	0.186004	2.0413	0.0412207	0.204961	PA14_25760	NA	NA	NA	NA	DNA polymerase III subunit delta'	FALSE	FALSE	FALSE	FALSE
1147	PA14_RS02960	216.049	0.399739	0.19592	2.04032	0.0413185	0.20526	PA14_07380	NA	NA	NA	NA	hypothetical protein	FALSE	FALSE	FALSE	FALSE
1148	PA14_RS18415	1023.7	0.311727	0.152902	2.03874	0.0414761	0.205863	PA14_45330	ccmE	NA	NA	NA	cytochrome c maturation protein CcmE	FALSE	FALSE	FALSE	FALSE
1149	PA14_RS15970	354.758	-0.555086	0.272375	-2.03795	0.0415551	0.206076	PA14_39330	NA	NA	NA	NA	sugar ABC transporter ATP-binding protein	FALSE	FALSE	FALSE	FALSE
1150	PA14_RS17630	21.7124	-0.733111	0.359966	-2.03661	0.0416892	0.206561	PA14_43400	kdpA	NA	NA	NA	potassium-transporting ATPase subunit KdpA	FALSE	FALSE	FALSE	FALSE
1151	PA14_RS07940	36.2128	-0.569806	0.27985	-2.03611	0.0417391	0.206628	PA14_19830	NA	NA	NA	NA	DUF1329 domain-containing protein	FALSE	FALSE	FALSE	FALSE
1152	PA14_RS04050	124.359	-0.396412	0.194762	-2.03537	0.0418137	0.206818	PA14_10020	tsi8	NA	NA	tsi8	Tsi8 immunity for Tse8	FALSE	FALSE	FALSE	FALSE
1153	PA14_RS10380	6069.33	0.366958	0.18035	2.0347	0.041881	0.206971	PA14_25600	sppA	NA	NA	NA	signal peptide peptidase SppA	FALSE	FALSE	FALSE	FALSE
1154	PA14_RS04755	148.494	-0.515947	0.253816	-2.03276	0.0420767	0.207578	PA14_11740	NA	NA	NA	NA	transporter substrate-binding domain-containing protein	FALSE	FALSE	FALSE	FALSE
1155	PA14_RS10680	17.9786	1.16406	0.572576	2.03303	0.0420499	0.207578	PA14_26340	NA	NA	NA	NA	LysE family translocator	FALSE	FALSE	FALSE	FALSE
1156	PA14_RS04365	386.867	-0.271814	0.133769	-2.03197	0.0421571	0.207795	PA14_10830	NA	NA	NA	NA	LysR family transcriptional regulator	FALSE	FALSE	FALSE	FALSE
1157	PA14_RS29040	23.6649	0.77661	0.382478	2.03047	0.042309	0.208364	PA14_71310	NA	NA	NA	NA	electron transfer flavoprotein subunit beta/FixA family protein	FALSE	FALSE	FALSE	FALSE
1158	PA14_RS26425	42.5507	-0.596054	0.29364	-2.02988	0.0423685	0.208476	PA14_64650	ureE	NA	NA	NA	urease accessory protein UreE	FALSE	FALSE	FALSE	FALSE
1159	PA14_RS06445	1305.7	-0.213382	0.10519	-2.02853	0.0425064	0.208975	PA14_16090	NA	NA	NA	NA	threonine synthase	FALSE	FALSE	FALSE	FALSE
1160	PA14_RS30865	886.132	0.445914	0.220056	2.02637	0.0427273	0.209879		NA	NA	NA	NA	integrase	FALSE	FALSE	FALSE	FALSE
1161	PA14_RS00940	18.7465	-0.81807	0.403947	-2.02519	0.0428479	0.210291	PA14_02330	NA	NA	NA	NA	ABC transporter ATP-binding protein	FALSE	FALSE	FALSE	FALSE
1162	PA14_RS23055	40.1786	-0.64594	0.319062	-2.0245	0.0429189	0.210458	PA14_56560	NA	NA	NA	NA	GNAT family N-acetyltransferase	FALSE	FALSE	FALSE	FALSE
1163	PA14_RS04345	47.0381	-0.539493	0.266543	-2.02404	0.0429661	0.210508	PA14_10780	NA	NA	NA	NA	hypothetical protein	FALSE	FALSE	FALSE	FALSE
1164	PA14_RS11250	96.4459	-0.433817	0.214371	-2.02367	0.0430037	0.210511	PA14_27740	NA	NA	NA	NA	transglutaminase family protein	FALSE	FALSE	FALSE	FALSE
1165	PA14_RS06280	2173.29	0.283893	0.140468	2.02106	0.0432735	0.211469	PA14_15670	NA	NA	NA	NA	multicopper oxidase family protein	FALSE	FALSE	FALSE	FALSE
1166	PA14_RS06795	746.109	-0.253946	0.125637	-2.02127	0.0432514	0.211469	PA14_16950	dapD	NA	NA	NA	"2,3,4,5-tetrahydropyridine-2,6-dicarboxylate N-succinyltransferase"	FALSE	FALSE	FALSE	FALSE
1167	PA14_RS00270	34.6334	0.779842	0.386197	2.01928	0.0434578	0.211473	PA14_00650	NA	NA	NA	NA	cupin domain-containing protein	FALSE	FALSE	FALSE	FALSE
1168	PA14_RS03705	20691.2	0.326014	0.161349	2.02055	0.0433265	0.211473	PA14_09115	rpoA	NA	NA	NA	DNA-directed RNA polymerase subunit alpha	FALSE	FALSE	FALSE	FALSE
1169	PA14_RS08195	68.3935	-0.41415	0.205117	-2.01909	0.0434779	0.211473	PA14_20450	phnP	NA	NA	NA	phosphonate metabolism protein PhnP	FALSE	FALSE	FALSE	FALSE
1170	PA14_RS14760	167.108	0.343705	0.170363	2.01748	0.0436456	0.211473	PA14_36290	NA	NA	NA	NA	NADP-dependent oxidoreductase	FALSE	FALSE	FALSE	FALSE
1171	PA14_RS15615	203.472	-0.453657	0.224782	-2.01821	0.0435694	0.211473	PA14_38420	NA	NA	NA	NA	YjiK family protein	FALSE	FALSE	FALSE	FALSE
1172	PA14_RS21050	4701.67	0.223111	0.110576	2.01772	0.0436202	0.211473	PA14_51730	tolA	NA	NA	NA	cell envelope integrity protein TolA	FALSE	FALSE	FALSE	FALSE
1173	PA14_RS25105	152.902	-0.396702	0.19639	-2.01997	0.0433863	0.211473	PA14_61450	NA	NA	NA	NA	WbuC family cupin fold metalloprotein	FALSE	FALSE	FALSE	FALSE
1174	PA14_RS25625	466.766	-0.309607	0.15346	-2.0175	0.0436429	0.211473	PA14_62690	NA	NA	NA	NA	BON domain-containing protein	FALSE	FALSE	FALSE	FALSE
1175	PA14_RS26950	122.738	-0.473737	0.234656	-2.01886	0.0435018	0.211473	PA14_66020	NA	NA	NA	NA	hypothetical protein	FALSE	FALSE	FALSE	FALSE
1176	PA14_RS29560	603.031	-0.290817	0.144112	-2.01799	0.0435924	0.211473	PA14_72620	NA	NA	NA	NA	methionine ABC transporter ATP-binding protein	FALSE	FALSE	FALSE	FALSE
1177	PA14_RS22945	2811.42	0.270958	0.134362	2.01664	0.0437335	0.211719	PA14_56220	NA	NA	NA	NA	universal stress protein A	FALSE	FALSE	FALSE	FALSE
1178	PA14_RS08800	3017.36	0.36056	0.178899	2.01544	0.0438589	0.212146	PA14_21820	NA	NA	NA	NA	FKBP-type peptidyl-prolyl cis-trans isomerase	FALSE	FALSE	FALSE	FALSE
1179	PA14_RS03655	10313.3	0.288685	0.143396	2.0132	0.0440933	0.212366	PA14_09000	rplF	NA	NA	NA	50S ribosomal protein L6	FALSE	FALSE	FALSE	FALSE
1180	PA14_RS12105	263.977	0.459833	0.228347	2.01374	0.0440368	0.212366	PA14_29660	NA	NA	NA	NA	NnrS family protein	FALSE	FALSE	FALSE	FALSE
1181	PA14_RS16805	6603.57	0.310806	0.154335	2.01385	0.0440258	0.212366	PA14_41440	NA	NA	NA	NA	hypothetical protein	FALSE	FALSE	FALSE	FALSE
1182	PA14_RS18295	21.185	-0.761515	0.37809	-2.01411	0.0439976	0.212366	PA14_45000	gcl	NA	NA	NA	glyoxylate carboligase	FALSE	FALSE	FALSE	FALSE
1183	PA14_RS20370	621.337	0.405401	0.20144	2.01252	0.0441653	0.212366	PA14_50160	fliE	fliE	NA	NA	flagellar hook-basal body complex protein FliE	FALSE	FALSE	FALSE	FALSE
1184	PA14_RS28140	444.185	-0.364865	0.18121	-2.01349	0.0440628	0.212366	PA14_69030	NA	NA	NA	NA	cell division protein ZapA	FALSE	FALSE	FALSE	FALSE
1185	PA14_RS29200	18.9627	-0.760878	0.378046	-2.01266	0.0441502	0.212366	PA14_71700	NA	NA	NA	NA	GNAT family N-acetyltransferase	FALSE	FALSE	FALSE	FALSE
1186	PA14_RS11730	8770.74	0.421487	0.20953	2.01158	0.0442638	0.212661	PA14_28810	NA	NA	NA	NA	RecQ family ATP-dependent DNA helicase	FALSE	FALSE	FALSE	FALSE
1187	PA14_RS25910	328.765	-0.355976	0.177015	-2.01099	0.044326	0.21278	PA14_63340	NA	NA	NA	NA	DUF4136 domain-containing protein	FALSE	FALSE	FALSE	FALSE
1188	PA14_RS02195	834.911	-0.2839	0.1412	-2.01062	0.0443651	0.212788	PA14_05400	chpB	NA	NA	NA	chemotaxis protein CheB	FALSE	FALSE	FALSE	FALSE
1189	PA14_RS03560	13106.5	0.539198	0.268482	2.00832	0.0446091	0.213719	PA14_08810	rpsG	NA	NA	NA	30S ribosomal protein S7	FALSE	FALSE	FALSE	FALSE
1190	PA14_RS10445	1183.19	0.385893	0.19217	2.00809	0.0446342	0.213719	PA14_25770	pilZ	NA	NA	NA	type 4 fimbrial biogenesis protein PilZ	FALSE	FALSE	FALSE	FALSE
1191	PA14_RS05535	1295.52	-1.09957	0.547923	-2.00679	0.044772	0.21384	PA14_13750	NA	NA	NA	NA	NarK/NasA family nitrate transporter	FALSE	FALSE	FALSE	FALSE
1192	PA14_RS17410	264.669	-0.321074	0.159981	-2.00694	0.0447556	0.21384	PA14_42870	NA	NA	NA	NA	VOC family protein	FALSE	FALSE	FALSE	FALSE
1193	PA14_RS30780	83.9949	0.660166	0.328918	2.00708	0.0447407	0.21384		NA	NA	NA	NA	hypothetical protein	FALSE	FALSE	FALSE	FALSE
1194	PA14_RS03505	38422.9	0.403061	0.200938	2.0059	0.0448672	0.214115	PA14_08680	tuf	NA	NA	NA	elongation factor Tu	FALSE	FALSE	FALSE	FALSE
1195	PA14_RS03630	10499.4	0.551848	0.275321	2.00438	0.0450293	0.214536	PA14_08950	rplN	NA	NA	NA	50S ribosomal protein L14	FALSE	FALSE	FALSE	FALSE
1196	PA14_RS23370	4979.58	0.238946	0.119213	2.00437	0.0450308	0.214536	PA14_57330	murC	NA	NA	NA	UDP-N-acetylmuramate--L-alanine ligase	FALSE	FALSE	FALSE	FALSE
1197	PA14_RS00110	337.818	0.262341	0.131003	2.00256	0.0452249	0.215107	PA14_00240	NA	NA	NA	NA	threonylcarbamoyl-AMP synthase	FALSE	FALSE	FALSE	FALSE
1198	PA14_RS03500	2637.91	0.431106	0.215279	2.00254	0.0452262	0.215107	PA14_08670	NA	NA	NA	NA	tRNA-Thr	FALSE	FALSE	FALSE	FALSE
1199	PA14_RS19330	57.6774	-0.601814	0.300598	-2.00206	0.0452786	0.215177	PA14_47530	NA	NA	NA	NA	hypothetical protein	FALSE	FALSE	FALSE	FALSE
1200	PA14_RS06120	1091.3	-0.291466	0.145685	-2.00067	0.0454283	0.215709	PA14_15360	NA	NA	NA	NA	hypothetical protein	FALSE	FALSE	FALSE	FALSE
1201	PA14_RS30375	215.794	-0.553965	0.277573	-1.99575	0.0459616	0.218059		NA	NA	NA	NA	spermidine/putrescine-binding protein	FALSE	FALSE	FALSE	FALSE
1202	PA14_RS00255	19.6084	-1.04467	0.52384	-1.99426	0.0461241	0.218189	PA14_00620	NA	NA	NA	NA	hypothetical protein	FALSE	FALSE	FALSE	FALSE
1203	PA14_RS00520	530.284	-0.270474	0.135665	-1.9937	0.0461854	0.218189	PA14_01240	NA	NA	NA	NA	carbonic anhydrase	FALSE	FALSE	FALSE	FALSE
1204	PA14_RS11665	7030.02	0.357297	0.179114	1.9948	0.0460646	0.218189	PA14_28650	thrS	NA	NA	NA	threonine--tRNA ligase	FALSE	FALSE	FALSE	FALSE
1205	PA14_RS16345	30.1132	0.741146	0.371802	1.99339	0.0462187	0.218189	PA14_40300	NA	NA	NA	NA	hypothetical protein	FALSE	FALSE	FALSE	FALSE
1206	PA14_RS16695	6939.74	0.453264	0.227383	1.9934	0.0462181	0.218189	PA14_41200	tRNA-Asp	NA	NA	NA	tRNA-Asp	FALSE	FALSE	FALSE	FALSE
1207	PA14_RS26550	454.367	-0.559253	0.280372	-1.99469	0.0460771	0.218189	PA14_64930	NA	NA	NA	NA	NUDIX hydrolase	FALSE	FALSE	FALSE	FALSE
1208	PA14_RS31015	343.601	-0.358447	0.179863	-1.99289	0.0462733	0.218266		NA	NA	NA	NA	hypothetical protein	FALSE	FALSE	FALSE	FALSE
1209	PA14_RS10555	211.361	0.627317	0.314864	1.99234	0.0463334	0.218369	PA14_26020	NA	NA	NA	NA	M28 family peptidase	FALSE	FALSE	FALSE	FALSE
1210	PA14_RS06725	289.162	0.268188	0.13467	1.99145	0.0464315	0.218645	PA14_16770	NA	NA	NA	NA	ribosomal RNA small subunit methyltransferase J	FALSE	FALSE	FALSE	FALSE
1211	PA14_RS30440	19.4212	-0.775782	0.38965	-1.99097	0.0464841	0.218645		NA	NA	NA	NA	hypothetical protein	FALSE	FALSE	FALSE	FALSE
1212	PA14_RS28325	695.448	-0.355057	0.178352	-1.99076	0.0465071	0.218645	PA14_69500	argH	NA	NA	NA	argininosuccinate lyase	FALSE	FALSE	FALSE	FALSE
1213	PA14_RS16720	8319.3	0.329181	0.165388	1.99036	0.0465515	0.218673	PA14_41250	NA	NA	NA	NA	trigger factor	FALSE	FALSE	FALSE	FALSE
1214	PA14_RS19805	537.631	-0.285038	0.14325	-1.9898	0.0466127	0.21878	PA14_48780	NA	NA	NA	NA	O-methyltransferase	FALSE	FALSE	FALSE	FALSE
1215	PA14_RS26855	68.2879	-0.438046	0.220247	-1.98888	0.0467139	0.219075	PA14_65760	NA	NA	NA	NA	NAD(P)H-dependent oxidoreductase	FALSE	FALSE	FALSE	FALSE
1216	PA14_RS04940	118.484	0.471349	0.237125	1.98777	0.0468374	0.219473	PA14_12180	NA	NA	NA	NA	alternative ribosome-rescue factor A	FALSE	FALSE	FALSE	FALSE
1217	PA14_RS15700	310.787	-0.494999	0.249186	-1.98646	0.0469818	0.219969	PA14_38640	NA	NA	NA	NA	CoA transferase subunit B	FALSE	FALSE	FALSE	FALSE
1218	PA14_RS08690	69.7653	0.453455	0.228376	1.98557	0.0470813	0.220254	PA14_21590	NA	NA	NA	NA	DUF2063 domain-containing protein	FALSE	FALSE	FALSE	FALSE
1219	PA14_RS03605	6729.06	0.446053	0.224881	1.98351	0.0473103	0.220781	PA14_08900	NA	NA	NA	NA	50S ribosomal protein L22	FALSE	FALSE	FALSE	FALSE
1220	PA14_RS23935	331.517	-0.27053	0.136388	-1.98354	0.0473076	0.220781	PA14_58700	NA	NA	NA	NA	carboxylating nicotinate-nucleotide diphosphorylase	FALSE	FALSE	FALSE	FALSE
1221	PA14_RS24855	204.783	-0.300318	0.151393	-1.9837	0.0472892	0.220781	PA14_60830	mexD	NA	NA	NA	multidrug efflux RND transporter permease subunit MexD	FALSE	FALSE	FALSE	FALSE
1222	PA14_RS28600	738.792	-0.238408	0.120264	-1.98237	0.0474381	0.221197	PA14_70200	NA	NA	NA	NA	ABC transporter substrate-binding protein	FALSE	FALSE	FALSE	FALSE
1223	PA14_RS30550	25.4052	-1.29332	0.652532	-1.98201	0.0474786	0.221205		NA	NA	NA	NA	hypothetical protein	FALSE	FALSE	FALSE	FALSE
1224	PA14_RS13355	18.1183	0.745174	0.376158	1.98101	0.0475897	0.221541	PA14_32750	NA	NA	NA	NA	PepSY domain-containing protein	FALSE	FALSE	FALSE	FALSE
1225	PA14_RS05610	91.2163	-0.512834	0.259084	-1.97941	0.0477696	0.222197	PA14_14010	NA	NA	NA	NA	FAD-binding oxidoreductase	FALSE	FALSE	FALSE	FALSE
1226	PA14_RS02380	125.292	-0.375016	0.18973	-1.97658	0.0480894	0.222957	PA14_05890	NA	NA	NA	NA	slipin family protein	FALSE	FALSE	FALSE	FALSE
1227	PA14_RS05445	388.651	-0.545682	0.276018	-1.97698	0.0480442	0.222957	PA14_13530	NA	NA	NA	NA	FUSC family protein	FALSE	FALSE	FALSE	FALSE
1228	PA14_RS05860	871.961	0.296092	0.149762	1.97709	0.0480317	0.222957	PA14_14690	trmJ	NA	NA	NA	tRNA (cytosine(32)/uridine(32)-2'-O)-methyltransferase TrmJ	FALSE	FALSE	FALSE	FALSE
1229	PA14_RS25540	2287.05	0.529489	0.267835	1.97692	0.0480506	0.222957	PA14_62490	dksA	NA	NA	NA	RNA polymerase-binding protein DksA	FALSE	FALSE	FALSE	FALSE
1230	PA14_RS06825	982.75	-0.286627	0.145065	-1.97585	0.0481713	0.223155	PA14_17010	NA	NA	NA	NA	Na+/H+ antiporter	FALSE	FALSE	FALSE	FALSE
1231	PA14_RS20775	17.9012	-0.684452	0.34659	-1.97482	0.0482887	0.223517	PA14_51120	NA	NA	NA	NA	acyl-CoA dehydrogenase	FALSE	FALSE	FALSE	FALSE
1232	PA14_RS23345	16294.4	0.392682	0.198881	1.97446	0.04833	0.223526	PA14_57260	NA	NA	NA	NA	UDP-3-O-acyl-N-acetylglucosamine deacetylase	FALSE	FALSE	FALSE	FALSE
1233	PA14_RS11845	170.2	-0.403103	0.204293	-1.97317	0.0484766	0.22402	PA14_29060	NA	NA	NA	NA	hypothetical protein	FALSE	FALSE	FALSE	FALSE
1234	PA14_RS27130	168.091	-0.337518	0.171084	-1.97283	0.0485154	0.22402	PA14_66490	NA	NA	NA	NA	LysR family transcriptional regulator	FALSE	FALSE	FALSE	FALSE
1235	PA14_RS03570	43811.8	0.436491	0.221346	1.97198	0.0486114	0.224282	PA14_08830	tuf	NA	NA	NA	elongation factor Tu	FALSE	FALSE	FALSE	FALSE
1236	PA14_RS00965	58.9848	-0.457408	0.23215	-1.97032	0.0488022	0.224861	PA14_02390	NA	NA	NA	NA	LysR family transcriptional regulator	FALSE	FALSE	FALSE	FALSE
1237	PA14_RS12175	1920.15	-0.261178	0.132565	-1.9702	0.0488159	0.224861	PA14_29850	nuoN	NA	NA	NA	NADH-quinone oxidoreductase subunit NuoN	FALSE	FALSE	FALSE	FALSE
1238	PA14_RS03300	74.821	0.5487	0.278654	1.96911	0.0489406	0.225253	PA14_08230	NA	NA	NA	NA	hypothetical protein	FALSE	FALSE	FALSE	FALSE
1239	PA14_RS06015	575.354	-0.508904	0.258527	-1.96848	0.0490129	0.225404	PA14_15110	NA	NA	NA	NA	DUF2946 domain-containing protein	FALSE	FALSE	FALSE	FALSE
1240	PA14_RS15845	292.277	0.458598	0.233029	1.96799	0.0490696	0.225483	PA14_39050	brnQ	NA	NA	NA	branched-chain amino acid transport system II carrier protein	FALSE	FALSE	FALSE	FALSE
1241	PA14_RS17640	245.907	-0.273107	0.138819	-1.96737	0.0491409	0.225628	PA14_43420	NA	NA	NA	NA	acyl-CoA dehydrogenase	FALSE	FALSE	FALSE	FALSE
1242	PA14_RS09980	217.701	-0.49483	0.251613	-1.96663	0.0492259	0.225655		NA	NA	NA	NA	DUF2835 domain-containing protein	FALSE	FALSE	FALSE	FALSE
1243	PA14_RS27665	249.331	-0.319507	0.162462	-1.96665	0.0492231	0.225655	PA14_67840	NA	NA	NA	NA	ABC transporter substrate-binding protein	FALSE	FALSE	FALSE	FALSE
1244	PA14_RS03475	1485.25	0.322432	0.164028	1.96572	0.049331	0.225773	PA14_08620	NA	NA	NA	NA	bifunctional biotin--[acetyl-CoA-carboxylase] synthetase/biotin operon repressor	FALSE	FALSE	FALSE	FALSE
1245	PA14_RS08745	1453.77	-0.272574	0.138642	-1.96603	0.0492948	0.225773	PA14_21700	NA	NA	NA	NA	sensor histidine kinase	FALSE	FALSE	FALSE	FALSE
1246	PA14_RS10300	223.756	-0.268695	0.136789	-1.96431	0.049494	0.226338		NA	NA	NA	NA	PilZ domain-containing protein	FALSE	FALSE	FALSE	FALSE
1247	PA14_RS19985	139.008	0.568644	0.289632	1.96334	0.0496072	0.226673	PA14_49210	napE	NA	NA	NA	"periplasmic nitrate reductase, NapE protein"	FALSE	FALSE	FALSE	FALSE
1248	PA14_RS03220	268.557	0.501653	0.255745	1.96153	0.0498168	0.227449	PA14_08030	NA	NA	NA	NA	bacteriophage protein	FALSE	FALSE	FALSE	FALSE
1249	PA14_RS29540	449.348	-0.384082	0.195896	-1.96064	0.0499216	0.227745	PA14_72560	NA	NA	NA	NA	transcriptional repressor	FALSE	FALSE	FALSE	FALSE
1250	PA14_RS00915	217.029	0.416929	0.212816	1.9591	0.0501006	0.227781	PA14_02260	NA	NA	NA	NA	response regulator	FALSE	FALSE	FALSE	FALSE
1251	PA14_RS08070	2844.33	0.240839	0.122946	1.9589	0.0501248	0.227781	PA14_20140	NA	NA	NA	NA	ferredoxin--NADP reductase	FALSE	FALSE	FALSE	FALSE
1252	PA14_RS17765	27.2665	0.613912	0.313412	1.9588	0.0501364	0.227781	PA14_43730	NA	NA	NA	NA	DUF3859 domain-containing protein	FALSE	FALSE	FALSE	FALSE
1253	PA14_RS25335	419.119	-0.421155	0.215038	-1.95852	0.0501694	0.227781	PA14_62010	NA	NA	NA	NA	iron ABC transporter permease	FALSE	FALSE	FALSE	FALSE
1254	PA14_RS25700	1274.64	-0.292784	0.149437	-1.95925	0.050084	0.227781	PA14_62870	rlmE	NA	NA	NA	23S rRNA (uridine(2552)-2'-O)-methyltransferase RlmE	FALSE	FALSE	FALSE	FALSE
1255	PA14_RS28305	1058.34	-0.270883	0.138276	-1.959	0.0501133	0.227781	PA14_69440	NA	NA	NA	NA	uroporphyrinogen-III synthase	FALSE	FALSE	FALSE	FALSE
1256	PA14_RS11325	86.1539	-0.488399	0.249622	-1.95655	0.0504005	0.228583	PA14_27930	NA	NA	NA	NA	PilZ domain-containing protein	FALSE	FALSE	FALSE	FALSE
1257	PA14_RS29735	28.1277	-0.644879	0.329637	-1.95633	0.0504262	0.228583	PA14_73040	NA	NA	NA	NA	AMIN domain-containing protein	FALSE	FALSE	FALSE	FALSE
1258	PA14_RS00040	1721.2	-0.215535	0.110217	-1.95554	0.0505192	0.228822	PA14_00090	NA	NA	NA	NA	glycine--tRNA ligase subunit beta	FALSE	FALSE	FALSE	FALSE
1259	PA14_RS25680	18352.9	0.313465	0.160344	1.95495	0.0505891	0.228957	PA14_62830	NA	NA	NA	NA	triose-phosphate isomerase	FALSE	FALSE	FALSE	FALSE
1260	PA14_RS01440	37.3423	-0.663835	0.339767	-1.95379	0.0507258	0.229384	PA14_03480	NA	NA	NA	NA	PLP-dependent aminotransferase family protein	FALSE	FALSE	FALSE	FALSE
1261	PA14_RS09220	120.127	-0.331875	0.16989	-1.95347	0.050764	0.229384	PA14_22730	NA	NA	NA	NA	HAMP domain-containing histidine kinase	FALSE	FALSE	FALSE	FALSE
1262	PA14_RS14200	72.4781	-0.434149	0.22236	-1.95246	0.0508841	0.229574	PA14_34880	NA	NA	NA	NA	GntR family transcriptional regulator	FALSE	FALSE	FALSE	FALSE
1263	PA14_RS24935	26.4693	0.817187	0.418548	1.95243	0.0508866	0.229574		NA	NA	NA	NA	hypothetical protein	FALSE	FALSE	FALSE	FALSE
1264	PA14_RS00815	110.016	-0.471167	0.241543	-1.95066	0.0510976	0.230343	PA14_01990	NA	NA	NA	NA	hypothetical protein	FALSE	FALSE	FALSE	FALSE
1265	PA14_RS00175	65.075	0.428416	0.219717	1.94986	0.0511933	0.23041	PA14_00430	NA	NA	NA	NA	response regulator transcription factor	FALSE	FALSE	FALSE	FALSE
1266	PA14_RS05940	2140.41	0.496611	0.254655	1.95013	0.0511604	0.23041	PA14_14900	NA	NA	NA	NA	YfgM family protein	FALSE	FALSE	FALSE	FALSE
1267	PA14_RS13910	49.4774	0.56606	0.290452	1.94889	0.0513083	0.230564	PA14_34110	tssL3	NA	NA	tssL3	DotU family type IV/VI secretion system protein	FALSE	FALSE	FALSE	FALSE
1268	PA14_RS14330	60.77	-0.512396	0.262892	-1.94908	0.0512862	0.230564	PA14_35200	NA	NA	NA	NA	GNAT family N-acetyltransferase	FALSE	FALSE	FALSE	FALSE
1269	PA14_RS02530	481.84	0.332063	0.170452	1.94813	0.0513996	0.230792	PA14_06280	NA	NA	NA	NA	hypothetical protein	FALSE	FALSE	FALSE	FALSE
1270	PA14_RS08095	46.3331	0.498992	0.256759	1.94343	0.0519647	0.233145	PA14_20200	NA	NA	NA	NA	nitrous-oxide reductase	FALSE	FALSE	FALSE	FALSE
1271	PA14_RS03680	35459.4	0.264673	0.136214	1.94307	0.0520076	0.233154	PA14_09050	secY	NA	NA	NA	preprotein translocase subunit SecY	FALSE	FALSE	FALSE	FALSE
1272	PA14_RS22760	1092.84	-0.286488	0.147472	-1.94266	0.0520575	0.233165	PA14_55770	NA	NA	NA	NA	inorganic phosphate transporter	FALSE	FALSE	FALSE	FALSE
1273	PA14_RS29530	10182.2	0.399575	0.205715	1.94237	0.0520919	0.233165	PA14_72540	NA	NA	NA	NA	adenosylcobalamin-dependent ribonucleoside-diphosphate reductase	FALSE	FALSE	FALSE	FALSE
1274	PA14_RS14700	31.8533	-0.572759	0.295138	-1.94065	0.0523011	0.233918	PA14_36130	NA	NA	NA	NA	tripartite tricarboxylate transporter substrate binding protein	FALSE	FALSE	FALSE	FALSE
1275	PA14_RS20025	119.369	0.372672	0.192194	1.93904	0.0524965	0.234442	PA14_49300	NA	NA	NA	NA	AraC family transcriptional regulator	FALSE	FALSE	FALSE	FALSE
1276	PA14_RS27370	2506.2	-0.19041	0.0982	-1.93901	0.0525006	0.234442	PA14_67065	mdoH	NA	NA	NA	glucans biosynthesis glucosyltransferase MdoH	FALSE	FALSE	FALSE	FALSE
1277	PA14_RS12160	837.344	-0.236494	0.122014	-1.93825	0.0525928	0.234487	PA14_29800	NA	NA	NA	NA	methyl-accepting chemotaxis protein	FALSE	FALSE	FALSE	FALSE
1278	PA14_RS14340	91.6778	-0.470195	0.242581	-1.9383	0.0525864	0.234487	PA14_35230	NA	NA	NA	NA	MFS transporter	FALSE	FALSE	FALSE	FALSE
1279	PA14_RS07090	75.213	-0.435079	0.22465	-1.93669	0.0527827	0.234867	PA14_17640	NA	NA	NA	NA	ABC transporter ATP-binding protein	FALSE	FALSE	FALSE	FALSE
1280	PA14_RS11645	303.437	-0.277094	0.143086	-1.93655	0.0528007	0.234867	PA14_28600	NA	NA	NA	NA	DUF3509 domain-containing protein	FALSE	FALSE	FALSE	FALSE
1281	PA14_RS26875	73.1675	-0.596231	0.307885	-1.93654	0.0528017	0.234867	PA14_65820	NA	NA	NA	NA	acyl-CoA dehydrogenase	FALSE	FALSE	FALSE	FALSE
1282	PA14_RS05425	37.6546	-0.566896	0.292861	-1.93572	0.0529026	0.235132	PA14_13490	NA	NA	NA	NA	DMT family transporter	FALSE	FALSE	FALSE	FALSE
1283	PA14_RS28630	274.381	-0.444042	0.229501	-1.93482	0.0530129	0.235438	PA14_70290	NA	NA	NA	NA	AraC family transcriptional regulator	FALSE	FALSE	FALSE	FALSE
1284	PA14_RS13305	134.076	0.328455	0.169813	1.93421	0.0530871	0.235584	PA14_32630	NA	NA	NA	NA	cytochrome P450	FALSE	FALSE	FALSE	FALSE
1285	PA14_RS05145	670.943	-0.276173	0.14286	-1.93318	0.0532139	0.235963	PA14_12760	NA	NA	NA	NA	DEAD/DEAH box helicase	FALSE	FALSE	FALSE	FALSE
1286	PA14_RS09280	1499.46	-0.482425	0.249744	-1.93168	0.0533992	0.236601	PA14_22890	gap	NA	NA	NA	type I glyceraldehyde-3-phosphate dehydrogenase	FALSE	FALSE	FALSE	FALSE
1287	PA14_RS15705	617.942	-0.395429	0.204932	-1.92956	0.0536615	0.237578	PA14_38660	NA	NA	NA	NA	CoA transferase subunit A	FALSE	FALSE	FALSE	FALSE
1288	PA14_RS26560	280.246	-0.949567	0.492377	-1.92854	0.0537883	0.237955	PA14_64950	NA	NA	NA	NA	nicotinamidase	FALSE	FALSE	FALSE	FALSE
1289	PA14_RS16995	609.501	0.262782	0.136307	1.92786	0.0538726	0.238143	PA14_41900	NA	NA	NA	NA	putative 2-dehydropantoate 2-reductase	FALSE	FALSE	FALSE	FALSE
1290	PA14_RS03575	6951.9	0.477923	0.248145	1.92599	0.054106	0.238989	PA14_08840	rpsJ	NA	NA	NA	30S ribosomal protein S10	FALSE	FALSE	FALSE	FALSE
1291	PA14_RS01145	104.637	-0.450125	0.23378	-1.92542	0.0541765	0.239115	PA14_02850	pcaC	NA	NA	NA	4-carboxymuconolactone decarboxylase	FALSE	FALSE	FALSE	FALSE
1292	PA14_RS24110	238.323	-0.299683	0.155857	-1.9228	0.0545048	0.240378	PA14_59070	NA	NA	NA	NA	hypothetical protein	FALSE	FALSE	FALSE	FALSE
1293	PA14_RS00285	105.897	-0.467569	0.243357	-1.92133	0.0546906	0.240825	PA14_00680	NA	NA	NA	NA	LysR family transcriptional regulator	FALSE	FALSE	FALSE	FALSE
1294	PA14_RS30830	317329	0.473085	0.246215	1.92143	0.054677	0.240825		ssrA	NA	NA	NA	transfer-messenger RNA	FALSE	FALSE	FALSE	FALSE
1295	PA14_RS28030	101.302	-0.436989	0.227537	-1.92052	0.0547928	0.241088	PA14_68750	NA	NA	NA	NA	MarC family NAAT transporter	FALSE	FALSE	FALSE	FALSE
1296	PA14_RS14645	172.786	0.33833	0.176385	1.91813	0.0550944	0.242228	PA14_36010	NA	NA	NA	NA	hypothetical protein	FALSE	FALSE	FALSE	FALSE
1297	PA14_RS22425	1658.91	0.255348	0.133183	1.91728	0.0552029	0.242518	PA14_55050	NA	NA	NA	NA	TonB-dependent receptor	FALSE	FALSE	FALSE	FALSE
1298	PA14_RS25100	188.414	-0.40992	0.214004	-1.91548	0.055431	0.243333	PA14_61440	NA	NA	NA	NA	hypothetical protein	FALSE	FALSE	FALSE	FALSE
1299	PA14_RS09495	4182.02	0.636415	0.33236	1.91484	0.0555132	0.243354	PA14_23460	NA	NA	NA	NA	glycosyltransferase family 4 protein	FALSE	FALSE	FALSE	FALSE
1300	PA14_RS10315	1270.56	0.216252	0.112939	1.91477	0.0555213	0.243354	PA14_25450	NA	NA	NA	NA	lipoprotein-releasing ABC transporter permease subunit	FALSE	FALSE	FALSE	FALSE
1301	PA14_RS23480	10055.1	0.403707	0.210878	1.91441	0.0555674	0.243369	PA14_57590	rplM	NA	NA	NA	50S ribosomal protein L13	FALSE	FALSE	FALSE	FALSE
1302	PA14_RS21960	36.6608	0.607622	0.317482	1.91388	0.0556357	0.243481	PA14_53910	NA	NA	NA	NA	methyltransferase domain-containing protein	FALSE	FALSE	FALSE	FALSE
1303	PA14_RS23270	814.468	0.367917	0.192327	1.91298	0.055751	0.243798	PA14_57070	NA	NA	NA	NA	DUF481 domain-containing protein	FALSE	FALSE	FALSE	FALSE
1304	PA14_RS09505	371.998	0.393832	0.206033	1.9115	0.0559408	0.244253	PA14_23480	NA	NA	NA	NA	ComEA family DNA-binding protein	FALSE	FALSE	FALSE	FALSE
1305	PA14_RS21245	4075.91	0.257804	0.134852	1.91175	0.0559084	0.244253	PA14_52180	relA	NA	NA	NA	GTP diphosphokinase	FALSE	FALSE	FALSE	FALSE
1306	PA14_RS19270	41.1359	-0.496202	0.260109	-1.90767	0.0564343	0.246219	PA14_47390	NA	NA	NA	NA	FecR family protein	FALSE	FALSE	FALSE	FALSE
1307	PA14_RS20880	1320.68	-0.323553	0.169642	-1.90726	0.0564864	0.246258	PA14_51350	NA	NA	NA	NA	aminodeoxychorismate/anthranilate synthase component II	FALSE	FALSE	FALSE	FALSE
1308	PA14_RS26330	306.291	-0.346456	0.181729	-1.90644	0.0565927	0.246533	PA14_64440	NA	NA	NA	NA	oxaloacetate decarboxylase	FALSE	FALSE	FALSE	FALSE
1309	PA14_RS09690	2905.5	-0.245683	0.128928	-1.90559	0.0567039	0.246829	PA14_23920	purF	NA	NA	NA	amidophosphoribosyltransferase	FALSE	FALSE	FALSE	FALSE
1310	PA14_RS03320	88.0026	0.448262	0.235286	1.90518	0.0567571	0.246872	PA14_08270	NA	NA	NA	NA	peptidase P60	FALSE	FALSE	FALSE	FALSE
1311	PA14_RS22140	2385.25	0.300354	0.157764	1.90381	0.0569344	0.247454	PA14_54410	NA	NA	NA	NA	sigma factor AlgU regulatory protein MucB	FALSE	FALSE	FALSE	FALSE
1312	PA14_RS22120	4317.19	0.400733	0.210533	1.90342	0.0569852	0.247486	PA14_54350	lepB	NA	NA	NA	signal peptidase I	FALSE	FALSE	FALSE	FALSE
1313	PA14_RS02015	236.149	-0.311418	0.163714	-1.9022	0.0571447	0.24799	PA14_04960	NA	NA	NA	NA	DUF423 domain-containing protein	FALSE	FALSE	FALSE	FALSE
1314	PA14_RS21145	59.7887	-0.495208	0.260434	-1.90147	0.0572399	0.248214	PA14_51940	NA	NA	NA	NA	hypothetical protein	FALSE	FALSE	FALSE	FALSE
1315	PA14_RS22115	1819.1	0.390046	0.205184	1.90096	0.0573075	0.248318	PA14_54340	NA	NA	NA	NA	DUF4845 domain-containing protein	FALSE	FALSE	FALSE	FALSE
1316	PA14_RS29920	5244.88	0.464698	0.244845	1.89793	0.0577052	0.249851	PA14_23450	NA	NA	NA	NA	SDR family oxidoreductase	FALSE	FALSE	FALSE	FALSE
1317	PA14_RS24760	469.788	-0.280534	0.148037	-1.89503	0.058089	0.251322	PA14_60600	NA	NA	NA	NA	sigma 54-dependent transcriptional regulator	FALSE	FALSE	FALSE	FALSE
1318	PA14_RS01550	207.377	0.309299	0.163262	1.8945	0.0581592	0.251435	PA14_03790	NA	NA	NA	NA	sensor domain-containing diguanylate cyclase	FALSE	FALSE	FALSE	FALSE
1319	PA14_RS26235	2571.07	-0.241454	0.127495	-1.89383	0.0582482	0.251629	PA14_64200	NA	NA	NA	NA	bifunctional phosphoribosylaminoimidazolecarboxamide formyltransferase/IMP cyclohydrolase PurH	FALSE	FALSE	FALSE	FALSE
1320	PA14_RS16095	19.6118	-0.731892	0.386586	-1.89322	0.058329	0.251787	PA14_39720	NA	NA	NA	NA	FAD-dependent oxidoreductase	FALSE	FALSE	FALSE	FALSE
1321	PA14_RS05565	21.6751	0.945748	0.499952	1.89168	0.0585342	0.252481	PA14_13840	NA	NA	NA	NA	peptidyl-prolyl cis-trans isomerase	FALSE	FALSE	FALSE	FALSE
1322	PA14_RS03860	638.267	-0.437373	0.231276	-1.89113	0.0586068	0.252603	PA14_09520	mexI	NA	NA	NA	MexW/MexI family multidrug efflux RND transporter permease subunit	FALSE	FALSE	FALSE	FALSE
1323	PA14_RS14565	1095.69	0.420478	0.222451	1.8902	0.0587307	0.252795	PA14_35820	NA	NA	NA	NA	site-specific integrase	FALSE	FALSE	FALSE	FALSE
1324	PA14_RS24955	232.437	-0.353953	0.187263	-1.89013	0.0587401	0.252795	PA14_61090	NA	NA	NA	NA	class I SAM-dependent methyltransferase	FALSE	FALSE	FALSE	FALSE
1325	PA14_RS18750	50.5953	0.476599	0.252454	1.88786	0.0590445	0.253914	PA14_46220	NA	NA	NA	NA	extracellular solute-binding protein	FALSE	FALSE	FALSE	FALSE
1326	PA14_RS01525	751.545	-0.201652	0.106927	-1.88589	0.0593099	0.254671	PA14_03720	NA	NA	NA	NA	EAL domain-containing protein	FALSE	FALSE	FALSE	FALSE
1327	PA14_RS02260	2155.55	0.223747	0.118631	1.88607	0.0592849	0.254671	PA14_05550	oprM	NA	NA	NA	multidrug efflux RND transporter outer membrane channel subunit OprM	FALSE	FALSE	FALSE	FALSE
1328	PA14_RS09975	401.543	-0.32411	0.171935	-1.88508	0.0594194	0.254948	PA14_24620	NA	NA	NA	NA	hypothetical protein	FALSE	FALSE	FALSE	FALSE
1329	PA14_RS03640	11479.6	0.353303	0.187454	1.88474	0.059465	0.254952	PA14_08970	rplE	NA	NA	NA	50S ribosomal protein L5	FALSE	FALSE	FALSE	FALSE
1330	PA14_RS27765	325.624	-0.559491	0.296982	-1.88392	0.0595754	0.255233	PA14_68080	NA	NA	NA	NA	ABC transporter permease	FALSE	FALSE	FALSE	FALSE
1331	PA14_RS15100	374.95	0.436513	0.231799	1.88315	0.05968	0.255489	PA14_37080	NA	NA	NA	NA	ParB-like nuclease domain-containing protein	FALSE	FALSE	FALSE	FALSE
1332	PA14_RS28220	2150.03	-0.176439	0.0937442	-1.88214	0.0598173	0.255885	PA14_69240	hemB	NA	NA	NA	porphobilinogen synthase	FALSE	FALSE	FALSE	FALSE
1333	PA14_RS23420	3983.53	0.278841	0.148186	1.8817	0.0598762	0.255945	PA14_57460	NA	NA	NA	NA	division/cell wall cluster transcriptional repressor MraZ	FALSE	FALSE	FALSE	FALSE
1334	PA14_RS10890	62.8211	-0.446045	0.237128	-1.88103	0.059968	0.255953	PA14_26920	NA	NA	NA	NA	DUF58 domain-containing protein	FALSE	FALSE	FALSE	FALSE
1335	PA14_RS23960	4344.15	-0.385611	0.204981	-1.88121	0.0599438	0.255953	PA14_58760	pilC	NA	NA	NA	type II secretion system F family protein	FALSE	FALSE	FALSE	FALSE
1336	PA14_RS24200	58.9463	0.427464	0.227346	1.88024	0.060076	0.256222	PA14_59290	pilQ2	NA	NA	NA	pilus assembly protein	FALSE	FALSE	FALSE	FALSE
1337	PA14_RS25920	136.707	0.45419	0.241613	1.87982	0.0601322	0.25627	PA14_63360	NA	NA	NA	NA	hypothetical protein	FALSE	FALSE	FALSE	FALSE
1338	PA14_RS03240	343.295	0.415298	0.221026	1.87896	0.0602502	0.25639	PA14_08070	NA	NA	NA	NA	phage tail sheath family protein	FALSE	FALSE	FALSE	FALSE
1339	PA14_RS25640	4710.86	0.280733	0.149398	1.8791	0.0602315	0.25639	PA14_62730	truB	NA	NA	NA	tRNA pseudouridine(55) synthase TruB	FALSE	FALSE	FALSE	FALSE
1340	PA14_RS10270	2601.38	0.263892	0.140507	1.87814	0.0603625	0.256676	PA14_25350	nqrF	NA	NA	NA	NADH:ubiquinone reductase (Na(+)-transporting) subunit F	FALSE	FALSE	FALSE	FALSE
1341	PA14_RS28155	4213.7	0.31644	0.168553	1.87739	0.0604644	0.256917	PA14_69060	NA	NA	NA	NA	ABC transporter permease	FALSE	FALSE	FALSE	FALSE
1342	PA14_RS08315	149.128	-0.350124	0.186558	-1.87676	0.060551	0.257093	PA14_20690	NA	NA	NA	NA	DUF2064 domain-containing protein	FALSE	FALSE	FALSE	FALSE
1343	PA14_RS06870	1892.1	0.244144	0.130172	1.87554	0.0607181	0.257611	PA14_17120	NA	NA	NA	NA	phosphatidate cytidylyltransferase	FALSE	FALSE	FALSE	FALSE
1344	PA14_RS30595	709.203	0.464188	0.247561	1.87505	0.0607865	0.257709	PA14_39470	NA	NA	NA	NA	hypothetical protein	FALSE	FALSE	FALSE	FALSE
1345	PA14_RS05205	103.999	-0.349682	0.186557	-1.8744	0.0608751	0.257893	PA14_12920	tauA	NA	NA	NA	taurine ABC transporter substrate-binding protein	FALSE	FALSE	FALSE	FALSE
1346	PA14_RS09410	1185.66	0.459209	0.245147	1.8732	0.0610406	0.258327	PA14_23250	mtnA	NA	NA	NA	S-methyl-5-thioribose-1-phosphate isomerase	FALSE	FALSE	FALSE	FALSE
1347	PA14_RS20960	1405.57	-0.29002	0.154842	-1.873	0.0610681	0.258327	PA14_51530	exoU	NA	NA	NA	type III secretion system effector cytotoxin ExoU	FALSE	FALSE	FALSE	FALSE
1348	PA14_RS10770	31.7014	-0.657706	0.351269	-1.87237	0.0611555	0.258504	PA14_26580	NA	NA	NA	NA	hypothetical protein	FALSE	FALSE	FALSE	FALSE
1349	PA14_RS00155	53.5455	-0.507758	0.271532	-1.86997	0.0614878	0.259716	PA14_00380	betC	NA	NA	NA	choline-sulfatase	FALSE	FALSE	FALSE	FALSE
1350	PA14_RS27380	382.685	-0.277013	0.148327	-1.86758	0.0618212	0.260931	PA14_67100	NA	NA	NA	NA	D-tyrosyl-tRNA(Tyr) deacylase	FALSE	FALSE	FALSE	FALSE
1351	PA14_RS27775	170.131	-0.436595	0.233859	-1.86691	0.0619135	0.261127		NA	NA	NA	NA	methyltransferase	FALSE	FALSE	FALSE	FALSE
1352	PA14_RS21090	6332.06	0.219106	0.117425	1.86592	0.0620519	0.261518	PA14_51820	aspS	NA	NA	NA	aspartate--tRNA ligase	FALSE	FALSE	FALSE	FALSE
1353	PA14_RS05275	192.06	0.393693	0.211063	1.86528	0.0621415	0.261526	PA14_13110	NA	NA	NA	NA	fatty acid--CoA ligase	FALSE	FALSE	FALSE	FALSE
1354	PA14_RS13050	529.232	0.244257	0.130951	1.86526	0.0621456	0.261526	PA14_31900	muxC	NA	NA	NA	multidrug efflux RND transporter permease subunit MuxC	FALSE	FALSE	FALSE	FALSE
1355	PA14_RS04310	432.185	-0.314603	0.168881	-1.86287	0.0624804	0.26274	PA14_10680	NA	NA	NA	NA	hypothetical protein	FALSE	FALSE	FALSE	FALSE
1356	PA14_RS05700	77.2084	-0.487884	0.262113	-1.86135	0.0626948	0.263022	PA14_14280	NA	NA	NA	NA	LysR family transcriptional regulator	FALSE	FALSE	FALSE	FALSE
1357	PA14_RS07505	603.569	-0.370757	0.19932	-1.86011	0.0628705	0.263022	PA14_18720	motY	motY	NA	NA	OmpA family protein	FALSE	FALSE	FALSE	FALSE
1358	PA14_RS08275	408.53	0.220897	0.118742	1.86032	0.0628408	0.263022	PA14_20600	NA	NA	NA	NA	DUF3313 domain-containing protein	FALSE	FALSE	FALSE	FALSE
1359	PA14_RS09805	722.809	-0.193195	0.103798	-1.86126	0.0627071	0.263022	PA14_24220	NA	NA	NA	NA	NAD(+) kinase	FALSE	FALSE	FALSE	FALSE
1360	PA14_RS22110	1219.47	0.278277	0.149578	1.86042	0.0628264	0.263022	PA14_54330	NA	NA	NA	NA	ribonuclease III	FALSE	FALSE	FALSE	FALSE
1361	PA14_RS26755	426.957	-0.307996	0.16555	-1.86044	0.062824	0.263022	PA14_65470	NA	NA	NA	NA	HDOD domain-containing protein	FALSE	FALSE	FALSE	FALSE
1362	PA14_RS26940	304.159	-0.298341	0.160368	-1.86035	0.0628362	0.263022	PA14_66000	NA	NA	NA	NA	FAD-dependent oxidoreductase	FALSE	FALSE	FALSE	FALSE
1363	PA14_RS01545	292.857	-0.305367	0.164353	-1.858	0.0631692	0.264078	PA14_03780	NA	NA	NA	NA	LysR family transcriptional regulator	FALSE	FALSE	FALSE	FALSE
1364	PA14_RS07015	2912.53	0.303374	0.163375	1.85691	0.0633236	0.264335	PA14_17480	rpoS	NA	NA	NA	RNA polymerase sigma factor RpoS	FALSE	FALSE	FALSE	FALSE
1365	PA14_RS12820	335.454	0.442817	0.238455	1.85703	0.0633068	0.264335	PA14_31300	NA	NA	NA	NA	hypothetical protein	FALSE	FALSE	FALSE	FALSE
1366	PA14_RS09800	56.3869	-0.478016	0.257481	-1.85651	0.0633806	0.26438	PA14_24210	NA	NA	NA	NA	DUF1853 family protein	FALSE	FALSE	FALSE	FALSE
1367	PA14_RS12335	364.607	-0.302237	0.162861	-1.8558	0.0634815	0.264607	PA14_30270	NA	NA	NA	NA	leucyl/phenylalanyl-tRNA--protein transferase	FALSE	FALSE	FALSE	FALSE
1368	PA14_RS04505	40.7857	-0.49993	0.269446	-1.8554	0.0635387	0.264624	PA14_11150	NA	NA	NA	NA	helix-turn-helix transcriptional regulator	FALSE	FALSE	FALSE	FALSE
1369	PA14_RS26035	237.644	-0.317199	0.170986	-1.85512	0.0635785	0.264624	PA14_63650	NA	NA	NA	NA	DMT family transporter	FALSE	FALSE	FALSE	FALSE
1370	PA14_RS19025	80.6767	-0.389141	0.209851	-1.85437	0.0636868	0.264881	PA14_46820	NA	NA	NA	NA	DUF899 domain-containing protein	FALSE	FALSE	FALSE	FALSE
1371	PA14_RS11290	154.152	0.383089	0.207082	1.84994	0.0643221	0.266939	PA14_27850	queF	NA	NA	NA	NADPH-dependent 7-cyano-7-deazaguanine reductase QueF	FALSE	FALSE	FALSE	FALSE
1372	PA14_RS20000	346.409	0.416198	0.224932	1.85033	0.0642656	0.266939	PA14_49250	napA	NA	NA	NA	nitrate reductase catalytic subunit NapA	FALSE	FALSE	FALSE	FALSE
1373	PA14_RS21450	1442.37	-0.252784	0.13664	-1.85	0.064314	0.266939	PA14_52690	astA	NA	NA	NA	arginine N-succinyltransferase	FALSE	FALSE	FALSE	FALSE
1374	PA14_RS27535	907.178	0.305428	0.165216	1.84865	0.0645078	0.267515	PA14_67500	gloA	NA	NA	NA	lactoylglutathione lyase	FALSE	FALSE	FALSE	FALSE
1375	PA14_RS07055	3491.78	0.277291	0.150228	1.8458	0.0649218	0.269036	PA14_17570	NA	NA	NA	NA	MBL fold metallo-hydrolase	FALSE	FALSE	FALSE	FALSE
1376	PA14_RS21980	338.21	-0.293897	0.159288	-1.84507	0.0650269	0.26908	PA14_53970	acnD	NA	NA	NA	Fe/S-dependent 2-methylisocitrate dehydratase AcnD	FALSE	FALSE	FALSE	FALSE
1377	PA14_RS25945	130.545	0.315391	0.170916	1.8453	0.064994	0.26908	PA14_63430	NA	NA	NA	NA	hypothetical protein	FALSE	FALSE	FALSE	FALSE
1378	PA14_RS27180	2030.46	-0.243386	0.131976	-1.84417	0.0651582	0.269428	PA14_66610	aroK	NA	NA	NA	shikimate kinase AroK	FALSE	FALSE	FALSE	FALSE
1379	PA14_RS20095	2627.89	0.28758	0.156047	1.84291	0.0653423	0.269993	PA14_49470	NA	NA	NA	NA	ribonucleotide-diphosphate reductase subunit beta	FALSE	FALSE	FALSE	FALSE
1380	PA14_RS01980	524.178	-0.327233	0.177624	-1.84228	0.0654344	0.270095	PA14_04890	NA	NA	NA	NA	insulinase family protein	FALSE	FALSE	FALSE	FALSE
1381	PA14_RS12075	136.446	0.578507	0.314049	1.84209	0.0654617	0.270095	PA14_29575	NA	NA	NA	NA	hypothetical protein	FALSE	FALSE	FALSE	FALSE
1382	PA14_RS18315	25.9029	-0.58405	0.317192	-1.84131	0.0655756	0.270369	PA14_45050	pyk	NA	NA	NA	pyruvate kinase	FALSE	FALSE	FALSE	FALSE
1383	PA14_RS28310	1199.32	-0.195803	0.106365	-1.84086	0.0656419	0.270446	PA14_69450	hemC	NA	NA	NA	hydroxymethylbilane synthase	FALSE	FALSE	FALSE	FALSE
1384	PA14_RS00135	250.545	-0.38797	0.210877	-1.83979	0.0657994	0.270573	PA14_00310	NA	NA	NA	NA	peptidylprolyl isomerase	FALSE	FALSE	FALSE	FALSE
1385	PA14_RS08200	50.4528	-0.484395	0.263293	-1.83975	0.0658044	0.270573	PA14_20460	NA	NA	NA	NA	hypothetical protein	FALSE	FALSE	FALSE	FALSE
1386	PA14_RS16635	565.939	0.350633	0.190628	1.83936	0.0658626	0.270573	PA14_41050	dnaQ	NA	NA	NA	DNA polymerase III subunit epsilon	FALSE	FALSE	FALSE	FALSE
1387	PA14_RS24680	2737.8	0.23239	0.126324	1.83963	0.0658225	0.270573	PA14_60420	NA	NA	NA	NA	glutamate 5-kinase	FALSE	FALSE	FALSE	FALSE
1388	PA14_RS10835	666.573	-0.419978	0.22855	-1.83758	0.0661246	0.271454	PA14_26760	NA	NA	NA	NA	TetR/AcrR family transcriptional regulator	FALSE	FALSE	FALSE	FALSE
1389	PA14_RS05545	759.258	-0.922886	0.502446	-1.83679	0.0662412	0.271737	PA14_13780	NA	NA	NA	NA	nitrate reductase subunit alpha	FALSE	FALSE	FALSE	FALSE
1390	PA14_RS01225	202.967	-0.377545	0.205638	-1.83597	0.0663615	0.271744	PA14_03070	NA	NA	NA	NA	helix-turn-helix domain-containing protein	FALSE	FALSE	FALSE	FALSE
1391	PA14_RS03520	15041.7	0.339717	0.185025	1.83606	0.0663483	0.271744	PA14_08710	nusG	NA	NA	NA	transcription termination/antitermination protein NusG	FALSE	FALSE	FALSE	FALSE
1392	PA14_RS24040	35.5799	0.530089	0.28875	1.83581	0.0663861	0.271744	PA14_58920	NA	NA	NA	NA	hypothetical protein	FALSE	FALSE	FALSE	FALSE
1393	PA14_RS31000	56.5551	0.569254	0.310164	1.83533	0.0664563	0.271836		NA	NA	NA	NA	integrase	FALSE	FALSE	FALSE	FALSE
1394	PA14_RS17745	2754.45	0.418182	0.227916	1.83481	0.0665343	0.27196	PA14_43680	fabA	NA	NA	NA	3-hydroxyacyl-[acyl-carrier-protein] dehydratase FabA	FALSE	FALSE	FALSE	FALSE
1395	PA14_RS07165	13.6042	-0.78795	0.429633	-1.83401	0.0666528	0.272054	PA14_17820	NA	NA	NA	NA	CoA transferase	FALSE	FALSE	FALSE	FALSE
1396	PA14_RS16315	25.8515	-0.639564	0.348687	-1.83421	0.0666234	0.272054	PA14_40240	NA	NA	NA	NA	type I secretion system permease/ATPase	FALSE	FALSE	FALSE	FALSE
1397	PA14_RS17120	384.66	-0.24417	0.133199	-1.83312	0.0667851	0.272204	PA14_42180	NA	NA	NA	NA	GMP synthase	FALSE	FALSE	FALSE	FALSE
1398	PA14_RS25605	2601.65	0.26149	0.142635	1.83328	0.066761	0.272204	PA14_62650	NA	NA	NA	NA	DUF748 domain-containing protein	FALSE	FALSE	FALSE	FALSE
1399	PA14_RS12890	444.621	-0.432589	0.236127	-1.83202	0.0669482	0.272674	PA14_31470	NA	NA	NA	NA	AMP-binding protein	FALSE	FALSE	FALSE	FALSE
1400	PA14_RS22520	32.1168	-0.581272	0.317416	-1.83126	0.0670612	0.272744	PA14_55250	NA	NA	NA	NA	LysR family transcriptional regulator	FALSE	FALSE	FALSE	FALSE
1401	PA14_RS24550	3438	0.410872	0.224357	1.83133	0.067051	0.272744	PA14_60160	NA	NA	NA	NA	tRNA-Pro	FALSE	FALSE	FALSE	FALSE
1402	PA14_RS21975	452.471	-0.220839	0.120733	-1.82914	0.067378	0.273837	PA14_53950	prpC	NA	NA	NA	2-methylcitrate synthase	FALSE	FALSE	FALSE	FALSE
1403	PA14_RS04975	3214.37	0.152963	0.0836899	1.82773	0.0675897	0.274502	PA14_12300	NA	NA	NA	NA	HlyC/CorC family transporter	FALSE	FALSE	FALSE	FALSE
1404	PA14_RS00225	145.895	-0.356576	0.195139	-1.8273	0.0676549	0.274571	PA14_00550	NA	NA	NA	NA	MgtC/SapB family protein	FALSE	FALSE	FALSE	FALSE
1405	PA14_RS29820	13314	0.363851	0.19918	1.82675	0.0677376	0.274711	PA14_73250	atpG	NA	NA	NA	F0F1 ATP synthase subunit gamma	FALSE	FALSE	FALSE	FALSE
1406	PA14_RS08205	57.0645	-0.513348	0.281325	-1.82475	0.0680392	0.275151	PA14_20470	NA	NA	NA	NA	hypothetical protein	FALSE	FALSE	FALSE	FALSE
1407	PA14_RS12445	25.9604	-0.67145	0.367967	-1.82475	0.0680381	0.275151	PA14_30520	NA	NA	NA	NA	aliphatic sulfonate ABC transporter substrate-binding protein	FALSE	FALSE	FALSE	FALSE
1408	PA14_RS19340	673.678	-0.281742	0.15435	-1.82534	0.0679497	0.275151	PA14_47550	NA	NA	NA	NA	glutathione peroxidase	FALSE	FALSE	FALSE	FALSE
1409	PA14_RS29335	416.639	-0.364885	0.19994	-1.82497	0.0680059	0.275151	PA14_72040	NA	NA	NA	NA	acyltransferase	FALSE	FALSE	FALSE	FALSE
1410	PA14_RS26415	467.857	0.604833	0.331753	1.82314	0.0682821	0.275937	PA14_64620	NA	NA	NA	NA	ferredoxin reductase	FALSE	FALSE	FALSE	FALSE
1411	PA14_RS12060	77.4872	0.498253	0.27344	1.82216	0.0684302	0.276257	PA14_29550	NA	NA	NA	NA	hypothetical protein	FALSE	FALSE	FALSE	FALSE
1412	PA14_RS23475	34939.9	0.399069	0.21903	1.82198	0.0684581	0.276257	PA14_57580	rpsI	NA	NA	NA	30S ribosomal protein S9	FALSE	FALSE	FALSE	FALSE
1413	PA14_RS03515	7686.91	0.527993	0.290028	1.82049	0.0686843	0.276777	PA14_08695	secE	NA	NA	NA	preprotein translocase subunit SecE	FALSE	FALSE	FALSE	FALSE
1414	PA14_RS30320	80.1164	0.447154	0.245622	1.82049	0.0686838	0.276777		NA	NA	NA	NA	hypothetical protein	FALSE	FALSE	FALSE	FALSE
1415	PA14_RS03990	468.17	-0.323761	0.178114	-1.81772	0.0691068	0.278121	PA14_09890	NA	NA	NA	NA	peptidyl-prolyl cis-trans isomerase	FALSE	FALSE	FALSE	FALSE
1416	PA14_RS23725	159.502	-0.444462	0.244524	-1.81767	0.0691153	0.278121	PA14_58170	gatC	NA	NA	NA	Asp-tRNA(Asn)/Glu-tRNA(Gln) amidotransferase subunit GatC	FALSE	FALSE	FALSE	FALSE
1417	PA14_RS17735	257.416	0.308049	0.169561	1.81675	0.069256	0.27849	PA14_43660	NA	NA	NA	NA	hypothetical protein	FALSE	FALSE	FALSE	FALSE
1418	PA14_RS14560	1777.24	0.432775	0.238351	1.8157	0.0694159	0.278936	PA14_35810	NA	NA	NA	NA	phage Gp37/Gp68 family protein	FALSE	FALSE	FALSE	FALSE
1419	PA14_RS01180	92.6762	-0.359355	0.197993	-1.81499	0.0695251	0.278982	PA14_02970	NA	NA	NA	NA	DMT family transporter	FALSE	FALSE	FALSE	FALSE
1420	PA14_RS27270	284.03	-0.234572	0.129226	-1.81521	0.0694911	0.278982	PA14_66830	phaZ	NA	NA	NA	poly(3-hydroxyalkanoate) depolymerase	FALSE	FALSE	FALSE	FALSE
1421	PA14_RS06615	808.714	-0.192273	0.105993	-1.81402	0.069675	0.278994	PA14_16500	NA	NA	NA	NA	PleD family two-component system response regulator	FALSE	FALSE	FALSE	FALSE
1422	PA14_RS18760	202.704	-0.300859	0.165814	-1.81443	0.0696116	0.278994	PA14_46240	NA	NA	NA	NA	mechanosensitive ion channel family protein	FALSE	FALSE	FALSE	FALSE
1423	PA14_RS27110	473.864	0.385148	0.212301	1.81416	0.0696531	0.278994	PA14_66440	NA	NA	NA	NA	bifunctional O-acetylhomoserine aminocarboxypropyltransferase/cysteine synthase	FALSE	FALSE	FALSE	FALSE
1424	PA14_RS13265	157.776	-0.341831	0.188509	-1.81334	0.0697795	0.279216	PA14_32520	NA	NA	NA	NA	LLM class flavin-dependent oxidoreductase	FALSE	FALSE	FALSE	FALSE
1425	PA14_RS06900	3355.15	0.330109	0.182077	1.81301	0.0698298	0.279221	PA14_17190	fabZ	NA	NA	NA	3-hydroxyacyl-ACP dehydratase FabZ	FALSE	FALSE	FALSE	FALSE
1426	PA14_RS03120	523.663	0.292227	0.161323	1.81144	0.0700725	0.279686	PA14_07800	NA	NA	NA	NA	DnaJ domain-containing protein	FALSE	FALSE	FALSE	FALSE
1427	PA14_RS08305	534.437	-0.273732	0.151205	-1.81034	0.0702429	0.279686	PA14_20670	NA	NA	NA	NA	glutamine synthetase	FALSE	FALSE	FALSE	FALSE
1428	PA14_RS13065	26.2311	-0.684432	0.378071	-1.81033	0.0702454	0.279686	PA14_31950	NA	NA	NA	NA	sensor histidine kinase	FALSE	FALSE	FALSE	FALSE
1429	PA14_RS20100	77.2263	0.641702	0.354404	1.81065	0.0701951	0.279686	PA14_49500	NA	NA	NA	NA	hypothetical protein	FALSE	FALSE	FALSE	FALSE
1430	PA14_RS26110	96.3136	-0.377305	0.208395	-1.81052	0.0702146	0.279686	PA14_63850	lpdA	NA	NA	NA	dihydrolipoyl dehydrogenase	FALSE	FALSE	FALSE	FALSE
1431	PA14_RS26555	492.315	-0.47634	0.263166	-1.81004	0.0702896	0.279686	PA14_64940	NA	NA	NA	NA	nicotinate-nicotinamide nucleotide adenylyltransferase	FALSE	FALSE	FALSE	FALSE
1432	PA14_RS29325	493.695	-0.333136	0.183933	-1.81119	0.0701119	0.279686	PA14_72020	NA	NA	NA	NA	glycosyltransferase	FALSE	FALSE	FALSE	FALSE
1433	PA14_RS28000	797.852	-0.254878	0.140839	-1.8097	0.0703417	0.279698	PA14_68680	NA	NA	NA	NA	HAMP domain-containing protein	FALSE	FALSE	FALSE	FALSE
1434	PA14_RS05265	63.6673	-0.417307	0.2307	-1.80887	0.0704707	0.279884	PA14_13070	NA	NA	NA	NA	MFS transporter	FALSE	FALSE	FALSE	FALSE
1435	PA14_RS13085	71.3063	-0.378357	0.209179	-1.80877	0.0704869	0.279884		NA	NA	NA	NA	efflux RND transporter permease subunit	FALSE	FALSE	FALSE	FALSE
1436	PA14_RS28745	394.45	0.283828	0.15696	1.80828	0.0705622	0.279988	PA14_70590	NA	NA	NA	NA	hypothetical protein	FALSE	FALSE	FALSE	FALSE
1437	PA14_RS25340	1385.27	0.178155	0.09861	1.80667	0.0708142	0.280793	PA14_62020	NA	NA	NA	NA	PqiB family protein	FALSE	FALSE	FALSE	FALSE
1438	PA14_RS23125	77.9124	-0.37876	0.209903	-1.80445	0.0711609	0.28179	PA14_56740	NA	NA	NA	NA	LysR family transcriptional regulator ArgP	FALSE	FALSE	FALSE	FALSE
1439	PA14_RS29730	167.071	-0.393233	0.217927	-1.80443	0.0711645	0.28179	PA14_73030	NA	NA	NA	NA	hypothetical protein	FALSE	FALSE	FALSE	FALSE
1440	PA14_RS25485	270.993	-0.258423	0.143286	-1.80355	0.0713022	0.282139	PA14_62370	NA	NA	NA	NA	DUF4136 domain-containing protein	FALSE	FALSE	FALSE	FALSE
1441	PA14_RS30355	68.4489	0.757541	0.420263	1.80254	0.0714604	0.282568	PA14_28780	NA	NA	NA	NA	AbrB/MazE/SpoVT family DNA-binding domain-containing protein	FALSE	FALSE	FALSE	FALSE
1442	PA14_RS17010	1760.19	0.205577	0.11418	1.80047	0.0717866	0.28358	PA14_41920	NA	NA	NA	NA	3-deoxy-7-phosphoheptulonate synthase	FALSE	FALSE	FALSE	FALSE
1443	PA14_RS20675	127.805	-0.371592	0.206407	-1.80028	0.0718157	0.28358	PA14_50890	NA	NA	NA	NA	hypothetical protein	FALSE	FALSE	FALSE	FALSE
1444	PA14_RS02560	178.334	-0.392723	0.218276	-1.79921	0.0719861	0.283859	PA14_06340	NA	NA	NA	NA	LysR family transcriptional regulator	FALSE	FALSE	FALSE	FALSE
1445	PA14_RS20855	1109.85	0.247493	0.137536	1.79948	0.0719433	0.283859	PA14_51300	NA	NA	NA	NA	AI-2E family transporter	FALSE	FALSE	FALSE	FALSE
1446	PA14_RS26630	15148.5	0.39632	0.220358	1.79853	0.0720936	0.284086	PA14_65150	rplI	NA	NA	NA	50S ribosomal protein L9	FALSE	FALSE	FALSE	FALSE
1447	PA14_RS06220	476.589	-0.250139	0.139234	-1.79654	0.0724087	0.284738	PA14_15560	NA	NA	NA	NA	hypothetical protein	FALSE	FALSE	FALSE	FALSE
1448	PA14_RS07275	297.538	-0.403746	0.22469	-1.79691	0.0723504	0.284738	PA14_18110	NA	NA	NA	NA	AraC family transcriptional regulator	FALSE	FALSE	FALSE	FALSE
1449	PA14_RS21745	183.818	0.373551	0.207903	1.79675	0.0723746	0.284738	PA14_53410	NA	NA	NA	NA	TetR family transcriptional regulator	FALSE	FALSE	FALSE	FALSE
1450	PA14_RS18010	7436.19	0.310019	0.1727	1.79513	0.072633	0.285423	PA14_44340	ccoN	NA	NA	NA	"cytochrome-c oxidase, cbb3-type subunit I"	FALSE	FALSE	FALSE	FALSE
1451	PA14_RS03565	39803.1	0.446173	0.248638	1.79446	0.072739	0.285642	PA14_08820	fusA	NA	NA	NA	elongation factor G	FALSE	FALSE	FALSE	FALSE
1452	PA14_RS28440	511.565	0.541518	0.302212	1.79185	0.0731569	0.287085	PA14_69770	sutA	NA	NA	NA	transcriptional regulator SutA	FALSE	FALSE	FALSE	FALSE
1453	PA14_RS18630	34.8748	0.536951	0.29984	1.79079	0.0733268	0.287423	PA14_45910	mexM	NA	NA	NA	multidrug efflux RND transporter periplasmic adaptor subunit MexM	FALSE	FALSE	FALSE	FALSE
1454	PA14_RS20915	539.261	-0.269185	0.150351	-1.79037	0.0733942	0.287423	PA14_51440	NA	NA	NA	NA	methylated-DNA--[protein]-cysteine S-methyltransferase	FALSE	FALSE	FALSE	FALSE
1455	PA14_RS24010	780.577	-0.358912	0.200466	-1.79039	0.0733906	0.287423	PA14_58860	NA	NA	NA	NA	DUF3094 family protein	FALSE	FALSE	FALSE	FALSE
1456	PA14_RS26240	796.098	-0.325203	0.181932	-1.7875	0.0738569	0.289036	PA14_64220	purD	NA	NA	NA	phosphoribosylamine--glycine ligase	FALSE	FALSE	FALSE	FALSE
1457	PA14_RS07320	330.213	-0.356187	0.1994	-1.78629	0.0740524	0.289205	PA14_18230	cra	NA	NA	NA	catabolite repressor/activator	FALSE	FALSE	FALSE	FALSE
1458	PA14_RS22065	1355.48	-0.540073	0.30226	-1.78678	0.0739731	0.289205	PA14_54210	lon	NA	NA	NA	endopeptidase La	FALSE	FALSE	FALSE	FALSE
1459	PA14_RS23915	1151.67	0.185905	0.104055	1.7866	0.0740022	0.289205	PA14_58650	NA	NA	NA	NA	methyl-accepting chemotaxis protein	FALSE	FALSE	FALSE	FALSE
1460	PA14_RS15850	35.2967	0.813769	0.455933	1.78484	0.0742869	0.289922	PA14_39060	NA	NA	NA	NA	hypothetical protein	FALSE	FALSE	FALSE	FALSE
1461	PA14_RS23885	378.966	-0.566329	0.318169	-1.77996	0.0750823	0.292826	PA14_58570	NA	NA	NA	NA	TonB-dependent siderophore receptor	FALSE	FALSE	FALSE	FALSE
1462	PA14_RS07435	63.5091	0.460057	0.259183	1.77503	0.0758932	0.295773	PA14_18580	algD	NA	NA	NA	GDP-mannose 6-dehydrogenase	FALSE	FALSE	FALSE	FALSE
1463	PA14_RS15560	77.5414	-0.474227	0.267246	-1.7745	0.075981	0.295773	PA14_38300	NA	NA	NA	NA	Lrp/AsnC family transcriptional regulator	FALSE	FALSE	FALSE	FALSE
1464	PA14_RS22830	33.1746	0.647054	0.364656	1.77442	0.0759936	0.295773	PA14_55940	flp	NA	NA	NA	type 4b pilus Flp major pilin	FALSE	FALSE	FALSE	FALSE
1465	PA14_RS01930	709.615	-0.349287	0.196901	-1.77393	0.0760754	0.295889	PA14_04760	coaD	NA	NA	NA	pantetheine-phosphate adenylyltransferase	FALSE	FALSE	FALSE	FALSE
1466	PA14_RS20760	30.7997	-0.544298	0.307432	-1.77047	0.0766491	0.297917	PA14_51090	NA	NA	NA	NA	SDR family oxidoreductase	FALSE	FALSE	FALSE	FALSE
1467	PA14_RS30815	48.6202	-0.598987	0.338483	-1.76962	0.0767906	0.298264		NA	NA	NA	NA	hypothetical protein	FALSE	FALSE	FALSE	FALSE
1468	PA14_RS14115	65.3278	-0.397711	0.224802	-1.76916	0.0768671	0.298357	PA14_34690	NA	NA	NA	NA	LysR family transcriptional regulator	FALSE	FALSE	FALSE	FALSE
1469	PA14_RS16710	18330.7	0.232831	0.13177	1.76695	0.0772374	0.299591	PA14_41230	clpX	NA	NA	NA	ATP-dependent Clp protease ATP-binding subunit ClpX	FALSE	FALSE	FALSE	FALSE
1470	PA14_RS06295	125.518	-0.328257	0.186047	-1.76437	0.0776691	0.30106	PA14_15710	NA	NA	NA	NA	DUF2239 family protein	FALSE	FALSE	FALSE	FALSE
1471	PA14_RS17865	4650.58	0.209628	0.118879	1.76337	0.0778386	0.301341	PA14_44000	odhB	NA	NA	NA	2-oxoglutarate dehydrogenase complex dihydrolipoyllysine-residue succinyltransferase	FALSE	FALSE	FALSE	FALSE
1472	PA14_RS26640	3459.41	0.408122	0.231452	1.76332	0.0778473	0.301341	PA14_65170	rpsR	NA	NA	NA	30S ribosomal protein S18	FALSE	FALSE	FALSE	FALSE
1473	PA14_RS00280	147.085	-0.386494	0.219401	-1.76159	0.0781393	0.301494	PA14_00670	NA	NA	NA	NA	DUF1993 family protein	FALSE	FALSE	FALSE	FALSE
1474	PA14_RS03370	809.52	0.381185	0.216429	1.76125	0.0781966	0.301494	PA14_08380	NA	NA	NA	NA	OsmC family protein	FALSE	FALSE	FALSE	FALSE
1475	PA14_RS05705	66.2732	-0.41157	0.233542	-1.7623	0.078019	0.301494	PA14_14290	NA	NA	NA	NA	glutathione S-transferase	FALSE	FALSE	FALSE	FALSE
1476	PA14_RS09560	8366.82	0.625614	0.35521	1.76125	0.078196	0.301494	PA14_23580	tRNA-Glu	NA	NA	NA	tRNA-Glu	FALSE	FALSE	FALSE	FALSE
1477	PA14_RS13585	268.42	0.420866	0.238965	1.7612	0.0782043	0.301494	PA14_33320	csy2	NA	NA	NA	type I-F CRISPR-associated protein Csy2	FALSE	FALSE	FALSE	FALSE
1478	PA14_RS26585	116.121	-0.320371	0.181902	-1.76123	0.0781988	0.301494	PA14_65010	NA	NA	NA	NA	TIGR00730 family Rossman fold protein	FALSE	FALSE	FALSE	FALSE
1479	PA14_RS10565	53.2442	-0.449707	0.255468	-1.76032	0.0783528	0.301862	PA14_26060	NA	NA	NA	NA	hypothetical protein	FALSE	FALSE	FALSE	FALSE
1480	PA14_RS03695	5760.66	0.303621	0.172679	1.7583	0.0786965	0.302787	PA14_09090	rpsK	NA	NA	NA	30S ribosomal protein S11	FALSE	FALSE	FALSE	FALSE
1481	PA14_RS17825	97.3598	-0.319252	0.181634	-1.75766	0.0788054	0.302787	PA14_43880	NA	NA	NA	NA	PaaI family thioesterase	FALSE	FALSE	FALSE	FALSE
1482	PA14_RS21930	136.351	-0.339093	0.192918	-1.7577	0.0787981	0.302787	PA14_53850	NA	NA	NA	NA	aldo/keto reductase	FALSE	FALSE	FALSE	FALSE
1483	PA14_RS27715	88.8106	-0.369431	0.210152	-1.75792	0.0787608	0.302787	PA14_67970	NA	NA	NA	NA	NAD(P)/FAD-dependent oxidoreductase	FALSE	FALSE	FALSE	FALSE
1484	PA14_RS11690	8501.16	0.535062	0.304563	1.75682	0.078949	0.302959	PA14_28710	pheT	NA	NA	NA	phenylalanine--tRNA ligase subunit beta	FALSE	FALSE	FALSE	FALSE
1485	PA14_RS25185	150.048	-0.292501	0.166499	-1.75677	0.0789565	0.302959	PA14_61640	phrB	NA	NA	NA	deoxyribodipyrimidine photo-lyase	FALSE	FALSE	FALSE	FALSE
1486	PA14_RS06885	11569.3	0.253528	0.144477	1.7548	0.079294	0.304049	PA14_17150	bamA	NA	NA	NA	outer membrane protein assembly factor BamA	FALSE	FALSE	FALSE	FALSE
1487	PA14_RS04200	57.1085	0.561495	0.320278	1.75315	0.0795764	0.304927	PA14_10370	NA	NA	NA	NA	FAD-binding protein	FALSE	FALSE	FALSE	FALSE
1488	PA14_RS20630	1083.39	0.240147	0.137132	1.75122	0.0799087	0.305994	PA14_50800	pdxH	NA	NA	NA	pyridoxamine 5'-phosphate oxidase	FALSE	FALSE	FALSE	FALSE
1489	PA14_RS00720	99.335	-0.502564	0.287087	-1.75056	0.0800209	0.306218	PA14_01750	NA	NA	NA	NA	8-oxoguanine deaminase	FALSE	FALSE	FALSE	FALSE
1490	PA14_RS08280	40.3199	0.691141	0.395107	1.74925	0.0802479	0.306881	PA14_20610	NA	NA	NA	NA	fucose-binding lectin PA-IIL	FALSE	FALSE	FALSE	FALSE
1491	PA14_RS15510	168.693	0.347016	0.198441	1.74871	0.0803408	0.30703	PA14_38170	NA	NA	NA	NA	AzlD domain-containing protein	FALSE	FALSE	FALSE	FALSE
1492	PA14_RS18610	613.578	-0.232084	0.132778	-1.74791	0.0804798	0.307355	PA14_45850	NA	NA	NA	NA	YbaN family protein	FALSE	FALSE	FALSE	FALSE
1493	PA14_RS03140	313.932	-0.266655	0.152617	-1.74722	0.0805998	0.307403	PA14_07850	NA	NA	NA	NA	extracellular solute-binding protein	FALSE	FALSE	FALSE	FALSE
1494	PA14_RS22385	166.075	0.351732	0.20131	1.74721	0.0806003	0.307403	PA14_54950	NA	NA	NA	NA	hypothetical protein	FALSE	FALSE	FALSE	FALSE
1495	PA14_RS16110	212.398	-0.296025	0.169504	-1.74642	0.0807372	0.30772	PA14_39770	NA	NA	NA	NA	PucR family transcriptional regulator	FALSE	FALSE	FALSE	FALSE
1496	PA14_RS08375	242.048	-0.2606	0.149289	-1.74561	0.080879	0.308054	PA14_20840	NA	NA	NA	NA	DUF2804 domain-containing protein	FALSE	FALSE	FALSE	FALSE
1497	PA14_RS10000	500.325	-0.389115	0.223038	-1.74461	0.0810521	0.308507	PA14_24690	dacB	NA	NA	NA	D-alanyl-D-alanine carboxypeptidase/D-alanyl-D-alanine-endopeptidase	FALSE	FALSE	FALSE	FALSE
1498	PA14_RS22020	144.887	0.357636	0.205099	1.74372	0.0812074	0.308892	PA14_54080	NA	NA	NA	NA	penicillin-binding protein	FALSE	FALSE	FALSE	FALSE
1499	PA14_RS10695	138.521	-0.331719	0.190336	-1.7428	0.0813682	0.309091	PA14_26390	NA	NA	NA	NA	ABC transporter substrate-binding protein	FALSE	FALSE	FALSE	FALSE
1500	PA14_RS19245	523.153	-0.296251	0.169966	-1.743	0.0813339	0.309091	PA14_47340	NA	NA	NA	NA	HIT family protein	FALSE	FALSE	FALSE	FALSE
1501	PA14_RS09485	9052.74	0.471889	0.271134	1.74043	0.0817842	0.310172	PA14_23420	NA	NA	NA	NA	zinc-binding dehydrogenase	FALSE	FALSE	FALSE	FALSE
1502	PA14_RS29145	327.727	-0.258435	0.148505	-1.74024	0.0818163	0.310172	PA14_71570	NA	NA	NA	NA	D-hexose-6-phosphate mutarotase	FALSE	FALSE	FALSE	FALSE
1503	PA14_RS29600	1106.14	-0.19687	0.113109	-1.74053	0.0817659	0.310172	PA14_72720	NA	NA	NA	NA	sigma-54-dependent Fis family transcriptional regulator	FALSE	FALSE	FALSE	FALSE
1504	PA14_RS07100	153.474	-0.322946	0.185622	-1.7398	0.0818938	0.31026	PA14_17660	NA	NA	NA	NA	DMT family transporter	FALSE	FALSE	FALSE	FALSE
1505	PA14_RS29825	24227.7	0.319528	0.183695	1.73945	0.0819549	0.310285	PA14_73260	atpA	NA	NA	NA	F0F1 ATP synthase subunit alpha	FALSE	FALSE	FALSE	FALSE
1506	PA14_RS12565	131.704	-0.488412	0.280956	-1.73839	0.0821417	0.310468	PA14_30800	NA	NA	NA	NA	nitroreductase family protein	FALSE	FALSE	FALSE	FALSE
1507	PA14_RS20755	20.6158	-0.624354	0.359185	-1.73825	0.0821667	0.310468	PA14_51080	NA	NA	NA	NA	nitronate monooxygenase	FALSE	FALSE	FALSE	FALSE
1508	PA14_RS26615	206.708	0.295739	0.170119	1.73843	0.0821355	0.310468	PA14_65090	NA	NA	NA	NA	GGDEF domain-containing protein	FALSE	FALSE	FALSE	FALSE
1509	PA14_RS11520	234.618	0.452953	0.260803	1.73677	0.0824286	0.310867	PA14_28360	NA	NA	NA	NA	hypothetical protein	FALSE	FALSE	FALSE	FALSE
1510	PA14_RS16280	83.1469	-0.43922	0.252826	-1.73724	0.0823452	0.310867	PA14_40160	NA	NA	NA	NA	NAD(P)H-quinone oxidoreductase subunit 3	FALSE	FALSE	FALSE	FALSE
1511	PA14_RS23800	143.593	0.373567	0.215099	1.73672	0.0824359	0.310867	PA14_58360	NA	NA	NA	NA	ABC transporter substrate-binding protein	FALSE	FALSE	FALSE	FALSE
1512	PA14_RS28525	2256.39	-0.390624	0.225049	-1.73573	0.0826118	0.311324	PA14_69990	alr	NA	NA	NA	alanine racemase	FALSE	FALSE	FALSE	FALSE
1513	PA14_RS03625	5820.19	0.531127	0.306175	1.73472	0.0827913	0.311588	PA14_08940	rpsQ	NA	NA	NA	30S ribosomal protein S17	FALSE	FALSE	FALSE	FALSE
1514	PA14_RS06400	6772.96	0.28735	0.165633	1.73486	0.082765	0.311588	PA14_15980	rimM	NA	NA	NA	ribosome maturation factor RimM	FALSE	FALSE	FALSE	FALSE
1515	PA14_RS22145	4462.65	0.288788	0.166536	1.73408	0.0829032	0.311804	PA14_54420	NA	NA	NA	NA	sigma factor AlgU negative regulatory protein	FALSE	FALSE	FALSE	FALSE
1516	PA14_RS13645	64.5027	0.426473	0.246031	1.73341	0.0830225	0.312046	PA14_33480	NA	NA	NA	NA	sorbosone dehydrogenase family protein	FALSE	FALSE	FALSE	FALSE
1517	PA14_RS02190	5721.94	-0.216938	0.125332	-1.7309	0.08347	0.312452	PA14_05390	chpA	NA	NA	NA	response regulator	FALSE	FALSE	FALSE	FALSE
1518	PA14_RS03690	8435.02	0.307823	0.177818	1.73111	0.0834314	0.312452	PA14_09080	rpsM	NA	NA	NA	30S ribosomal protein S13	FALSE	FALSE	FALSE	FALSE
1519	PA14_RS04490	168.434	-0.364139	0.210551	-1.72946	0.0837274	0.312452	PA14_11120	NA	NA	NA	NA	response regulator transcription factor	FALSE	FALSE	FALSE	FALSE
1520	PA14_RS09165	937.205	0.182219	0.105319	1.73016	0.0836018	0.312452	PA14_22620	cyaB	NA	NA	NA	adenylate cyclase	FALSE	FALSE	FALSE	FALSE
1521	PA14_RS15095	355.903	0.388956	0.224807	1.73018	0.0835985	0.312452		NA	NA	NA	NA	N-acetyltransferase	FALSE	FALSE	FALSE	FALSE
1522	PA14_RS17375	380.909	-0.246057	0.142234	-1.72994	0.0836403	0.312452	PA14_42780	NA	NA	NA	NA	hypothetical protein	FALSE	FALSE	FALSE	FALSE
1523	PA14_RS18285	419.214	-0.287121	0.165802	-1.73171	0.0833251	0.312452	PA14_44980	NA	NA	NA	NA	TetR/AcrR family transcriptional regulator	FALSE	FALSE	FALSE	FALSE
1524	PA14_RS18775	428.608	-0.241093	0.139406	-1.72942	0.0837336	0.312452	PA14_46270	NA	NA	NA	NA	AAA family ATPase	FALSE	FALSE	FALSE	FALSE
1525	PA14_RS20270	869.46	-0.307291	0.177539	-1.73083	0.0834821	0.312452	PA14_49910	NA	NA	NA	NA	magnesium transporter	FALSE	FALSE	FALSE	FALSE
1526	PA14_RS22655	37.1793	-0.552855	0.319332	-1.73129	0.0834003	0.312452	PA14_55570	NA	NA	NA	NA	hypothetical protein	FALSE	FALSE	FALSE	FALSE
1527	PA14_RS27290	891.129	0.361406	0.208917	1.7299	0.0836484	0.312452	PA14_66880	NA	NA	NA	NA	phasin family protein	FALSE	FALSE	FALSE	FALSE
1528	PA14_RS08510	101.83	-0.371075	0.214719	-1.72819	0.083954	0.312849	PA14_21150	NA	NA	NA	NA	ABC transporter permease	FALSE	FALSE	FALSE	FALSE
1529	PA14_RS13035	187.805	-0.265783	0.1539	-1.72699	0.0841694	0.312849	PA14_31850	NA	NA	NA	NA	TldD/PmbA family protein	FALSE	FALSE	FALSE	FALSE
1530	PA14_RS14045	91.3824	-0.439316	0.254158	-1.72851	0.0838963	0.312849	PA14_34460	NA	NA	NA	NA	carboxymuconolactone decarboxylase family protein	FALSE	FALSE	FALSE	FALSE
1531	PA14_RS17965	28.506	-0.537188	0.311016	-1.7272	0.0841309	0.312849	PA14_44210	NA	NA	NA	NA	FAD-dependent oxidoreductase	FALSE	FALSE	FALSE	FALSE
1532	PA14_RS22775	52.5323	-0.405152	0.234479	-1.72788	0.0840102	0.312849	PA14_55800	fppA	NA	NA	NA	type 4b pilus Flp prepilin peptidase	FALSE	FALSE	FALSE	FALSE
1533	PA14_RS24965	627.303	-0.278392	0.161198	-1.72702	0.0841638	0.312849	PA14_61120	NA	NA	NA	NA	XdhC family protein	FALSE	FALSE	FALSE	FALSE
1534	PA14_RS22825	28.8295	-0.511401	0.296219	-1.72643	0.0842698	0.313018	PA14_55930	rcpC	NA	NA	NA	type 4b pilus Flp biogenesis protein RcpC	FALSE	FALSE	FALSE	FALSE
1535	PA14_RS00305	285.428	0.22948	0.132955	1.726	0.0843469	0.3131	PA14_00720	NA	NA	NA	NA	DUF1161 domain-containing protein	FALSE	FALSE	FALSE	FALSE
1536	PA14_RS27995	281.477	-0.304365	0.176524	-1.72422	0.0846689	0.314091	PA14_68670	NA	NA	NA	NA	LD-carboxypeptidase	FALSE	FALSE	FALSE	FALSE
1537	PA14_RS02315	143.266	-0.352959	0.204857	-1.72295	0.0848973	0.314528	PA14_05700	codB	NA	NA	NA	cytosine permease	FALSE	FALSE	FALSE	FALSE
1538	PA14_RS29910	2823.18	0.569474	0.330479	1.72318	0.0848565	0.314528	PA14_23410	NA	NA	NA	NA	hypothetical protein	FALSE	FALSE	FALSE	FALSE
1539	PA14_RS20785	38.5715	-0.48128	0.279391	-1.7226	0.0849608	0.314559	PA14_51150	NA	NA	NA	NA	MFS transporter	FALSE	FALSE	FALSE	FALSE
1540	PA14_RS06430	304.864	-0.400734	0.232708	-1.72205	0.085061	0.314605	PA14_16040	NA	NA	NA	NA	site-specific tyrosine recombinase XerD	FALSE	FALSE	FALSE	FALSE
1541	PA14_RS29620	567.718	-0.211785	0.122994	-1.72192	0.0850836	0.314605		NA	NA	NA	NA	DUF3301 domain-containing protein	FALSE	FALSE	FALSE	FALSE
1542	PA14_RS26285	33.2846	-0.676751	0.393161	-1.72131	0.085195	0.314813	PA14_64335	NA	NA	NA	NA	urease accessory protein UreD	FALSE	FALSE	FALSE	FALSE
1543	PA14_RS15715	218.51	-0.298988	0.173862	-1.71969	0.0854893	0.315695	PA14_38690	NA	NA	NA	NA	acetoacetate--CoA ligase	FALSE	FALSE	FALSE	FALSE
1544	PA14_RS29830	9818.05	0.367825	0.213944	1.71926	0.0855665	0.315776	PA14_73280	NA	NA	NA	NA	F0F1 ATP synthase subunit delta	FALSE	FALSE	FALSE	FALSE
1545	PA14_RS05930	3772.35	0.204294	0.118872	1.71861	0.0856853	0.315895	PA14_14880	ispG	NA	NA	NA	flavodoxin-dependent (E)-4-hydroxy-3-methylbut-2-enyl-diphosphate synthase	FALSE	FALSE	FALSE	FALSE
1546	PA14_RS06730	243.155	0.319705	0.186046	1.71842	0.0857196	0.315895	PA14_16780	NA	NA	NA	NA	cytochrome P450	FALSE	FALSE	FALSE	FALSE
1547	PA14_RS28940	53.6518	0.441549	0.256988	1.71817	0.0857652	0.315895		NA	NA	NA	NA	hypothetical protein	FALSE	FALSE	FALSE	FALSE
1548	PA14_RS16355	42.201	-0.450403	0.262319	-1.717	0.0859788	0.316109	PA14_40320	gspD	NA	NA	NA	type II secretion system secretin GspD	FALSE	FALSE	FALSE	FALSE
1549	PA14_RS24515	2448.3	0.362426	0.211088	1.71694	0.0859895	0.316109	PA14_60070	NA	NA	NA	NA	AAA family ATPase	FALSE	FALSE	FALSE	FALSE
1550	PA14_RS26790	295.111	-0.277953	0.161847	-1.71739	0.0859088	0.316109	PA14_65580	NA	NA	NA	NA	metal-dependent hydrolase	FALSE	FALSE	FALSE	FALSE
1551	PA14_RS04795	600.651	-0.204129	0.118961	-1.71593	0.0861753	0.316383	PA14_11860	NA	NA	NA	NA	UbiX family flavin prenyltransferase	FALSE	FALSE	FALSE	FALSE
1552	PA14_RS29565	764.973	-0.225724	0.131537	-1.71605	0.0861531	0.316383	PA14_72630	NA	NA	NA	NA	ABC transporter permease	FALSE	FALSE	FALSE	FALSE
1553	PA14_RS00320	265.885	-0.292293	0.170458	-1.71474	0.086392	0.316975	PA14_00750	NA	NA	NA	NA	aminopeptidase	FALSE	FALSE	FALSE	FALSE
1554	PA14_RS02390	578.993	-0.244734	0.142762	-1.71429	0.0864764	0.31708	PA14_05920	yccS	NA	NA	NA	TIGR01666 family membrane protein	FALSE	FALSE	FALSE	FALSE
1555	PA14_RS00715	2749.98	0.362805	0.212008	1.71128	0.0870289	0.318491	PA14_01730	ppk2	NA	NA	NA	polyphosphate kinase 2	FALSE	FALSE	FALSE	FALSE
1556	PA14_RS21380	29.5327	-0.585696	0.342199	-1.71157	0.0869768	0.318491	PA14_52510	NA	NA	NA	NA	hypothetical protein	FALSE	FALSE	FALSE	FALSE
1557	PA14_RS27710	97.5849	-0.366783	0.214309	-1.71147	0.0869941	0.318491	PA14_67960	NA	NA	NA	NA	hypothetical protein	FALSE	FALSE	FALSE	FALSE
1558	PA14_RS09445	33289.5	0.379199	0.2217	1.71042	0.0871888	0.318871	PA14_23330	NA	NA	NA	NA	30S ribosomal protein S1	FALSE	FALSE	FALSE	FALSE
1559	PA14_RS08515	69.4423	-0.475274	0.277927	-1.71007	0.0872531	0.318902	PA14_21160	NA	NA	NA	NA	phosphonate ABC transporter ATP-binding protein	FALSE	FALSE	FALSE	FALSE
1560	PA14_RS06585	1436.51	-0.167361	0.0978875	-1.70973	0.0873159	0.318927	PA14_16430	NA	NA	NA	NA	methyl-accepting chemotaxis protein	FALSE	FALSE	FALSE	FALSE
1561	PA14_RS16545	44.2489	-0.432438	0.253018	-1.70912	0.087429	0.319135	PA14_40820	NA	NA	NA	NA	alpha/beta fold hydrolase	FALSE	FALSE	FALSE	FALSE
1562	PA14_RS01005	22.8501	-0.5723	0.335359	-1.70653	0.0879094	0.320253	PA14_02500	NA	NA	NA	NA	MotA/TolQ/ExbB proton channel family protein	FALSE	FALSE	FALSE	FALSE
1563	PA14_RS03590	5529.87	0.428512	0.251142	1.70626	0.0879601	0.320253	PA14_08870	NA	NA	NA	NA	50S ribosomal protein L23	FALSE	FALSE	FALSE	FALSE
1564	PA14_RS30300	19.8321	0.673524	0.394626	1.70674	0.0878702	0.320253		NA	NA	NA	NA	hypothetical protein	FALSE	FALSE	FALSE	FALSE
1565	PA14_RS28415	532.527	-0.219942	0.128856	-1.70688	0.0878447	0.320253	PA14_69710	xerC	NA	NA	NA	tyrosine recombinase XerC	FALSE	FALSE	FALSE	FALSE
1566	PA14_RS03225	108.944	0.404218	0.236964	1.70582	0.0880423	0.320348	PA14_08040	NA	NA	NA	NA	phage tail protein I	FALSE	FALSE	FALSE	FALSE
1567	PA14_RS26655	6294.29	-0.182208	0.106898	-1.70449	0.0882888	0.320835	PA14_65200	NA	NA	NA	NA	ribonuclease R	FALSE	FALSE	FALSE	FALSE
1568	PA14_RS28430	819.736	-0.23074	0.135369	-1.70453	0.0882829	0.320835	PA14_69750	NA	NA	NA	NA	PLP-dependent aminotransferase family protein	FALSE	FALSE	FALSE	FALSE
1569	PA14_RS10540	205.906	-0.242577	0.142375	-1.70379	0.0884208	0.32111	PA14_25990	NA	NA	NA	NA	AAA domain-containing protein	FALSE	FALSE	FALSE	FALSE
1570	PA14_RS06860	4686.42	0.282955	0.166105	1.70347	0.0884796	0.321119	PA14_17100	NA	NA	NA	NA	ribosome recycling factor	FALSE	FALSE	FALSE	FALSE
1571	PA14_RS04045	141.605	-0.44345	0.260368	-1.70317	0.0885367	0.321122	PA14_10010	tse8	NA	NA	tse8	Tse8 H1-T6SS effector	FALSE	FALSE	FALSE	FALSE
1572	PA14_RS23035	64.5052	0.397398	0.233512	1.70183	0.0887873	0.321826	PA14_56520	NA	NA	NA	NA	hypothetical protein	FALSE	FALSE	FALSE	FALSE
1573	PA14_RS04800	100.75	-0.36277	0.213524	-1.69897	0.0893257	0.323571	PA14_11880	NA	NA	NA	NA	YceK/YidQ family lipoprotein	FALSE	FALSE	FALSE	FALSE
1574	PA14_RS27640	69.6803	-0.429406	0.252911	-1.69785	0.0895352	0.324124	PA14_67780	NA	NA	NA	NA	CPBP family intramembrane metalloprotease	FALSE	FALSE	FALSE	FALSE
1575	PA14_RS14290	19.3369	-0.626837	0.369347	-1.69715	0.0896685	0.324401	PA14_35100	NA	NA	NA	NA	arsenate reductase ArsC	FALSE	FALSE	FALSE	FALSE
1576	PA14_RS06845	22180	0.228922	0.134914	1.69679	0.0897361	0.324439	PA14_17060	rpsB	NA	NA	NA	30S ribosomal protein S2	FALSE	FALSE	FALSE	FALSE
1577	PA14_RS02185	2598.69	-0.286803	0.169077	-1.69629	0.0898315	0.324578	PA14_05380	pilK	NA	NA	NA	protein-glutamate O-methyltransferase	FALSE	FALSE	FALSE	FALSE
1578	PA14_RS10155	324.774	-0.243517	0.14362	-1.69556	0.0899691	0.324869	PA14_25040	NA	NA	NA	NA	universal stress protein	FALSE	FALSE	FALSE	FALSE
1579	PA14_RS16960	1958.91	-0.160617	0.0947472	-1.69521	0.0900349	0.324901	PA14_41810	NA	NA	NA	NA	helix-turn-helix transcriptional regulator	FALSE	FALSE	FALSE	FALSE
1580	PA14_RS30105	243.344	-0.486317	0.287095	-1.69392	0.0902802	0.32558		NA	NA	NA	NA	cytochrome c subfamily	FALSE	FALSE	FALSE	FALSE
1581	PA14_RS12270	3769.6	0.23191	0.137001	1.69276	0.0905005	0.326152	PA14_30100	NA	NA	NA	NA	cupin domain-containing protein	FALSE	FALSE	FALSE	FALSE
1582	PA14_RS22060	254.226	0.303697	0.179439	1.69249	0.0905533	0.326152	PA14_54190	NA	NA	NA	NA	helix-turn-helix transcriptional regulator	FALSE	FALSE	FALSE	FALSE
1583	PA14_RS29440	2823.93	0.359915	0.212711	1.69204	0.0906381	0.326251	PA14_72340	gltP	NA	NA	NA	glutamate/aspartate:proton symporter GltP	FALSE	FALSE	FALSE	FALSE
1584	PA14_RS00330	140.458	-0.359076	0.212332	-1.69111	0.0908165	0.326565	PA14_00770	NA	NA	NA	NA	HAD family hydrolase	FALSE	FALSE	FALSE	FALSE
1585	PA14_RS08190	95.8151	-0.332755	0.196817	-1.69068	0.0908971	0.326565	PA14_20440	phnN	NA	NA	NA	"phosphonate metabolism protein/1,5-bisphosphokinase (PRPP-forming) PhnN"	FALSE	FALSE	FALSE	FALSE
1586	PA14_RS10715	37.5624	-0.530342	0.313657	-1.69083	0.0908687	0.326565	PA14_26460	NA	NA	NA	NA	cobalt-precorrin-6A reductase	FALSE	FALSE	FALSE	FALSE
1587	PA14_RS26645	6050.54	0.427859	0.253163	1.69005	0.0910182	0.326794	PA14_65180	rpsF	NA	NA	NA	30S ribosomal protein S6	FALSE	FALSE	FALSE	FALSE
1588	PA14_RS19195	66.9531	-0.430191	0.254788	-1.68843	0.0913292	0.327531	PA14_47230	NA	NA	NA	NA	MFS transporter	FALSE	FALSE	FALSE	FALSE
1589	PA14_RS26355	27.1984	0.589785	0.34932	1.68838	0.0913384	0.327531	PA14_64490	NA	NA	NA	NA	hypothetical protein	FALSE	FALSE	FALSE	FALSE
1590	PA14_RS22770	41.7953	-0.504105	0.298695	-1.68769	0.0914711	0.327676	PA14_55790	NA	NA	NA	NA	pilus assembly protein	FALSE	FALSE	FALSE	FALSE
1591	PA14_RS27035	2672.53	-0.189597	0.112349	-1.68757	0.091494	0.327676	PA14_66230	NA	NA	NA	NA	glycosyltransferase family 4 protein	FALSE	FALSE	FALSE	FALSE
1592	PA14_RS09455	2111.63	0.364731	0.21621	1.68693	0.0916175	0.327741	PA14_23350	NA	NA	NA	NA	LapA family protein	FALSE	FALSE	FALSE	FALSE
1593	PA14_RS10410	5301.21	0.237801	0.140971	1.68688	0.091627	0.327741	PA14_25660	fabG	NA	NA	NA	3-oxoacyl-ACP reductase FabG	FALSE	FALSE	FALSE	FALSE
1594	PA14_RS29655	197.93	-0.292517	0.173613	-1.68488	0.092011	0.328908	PA14_72850	NA	NA	NA	NA	glutamine synthetase	FALSE	FALSE	FALSE	FALSE
1595	PA14_RS03610	13340.4	0.403417	0.239522	1.68426	0.0921311	0.329131	PA14_08910	rpsC	NA	NA	NA	30S ribosomal protein S3	FALSE	FALSE	FALSE	FALSE
1596	PA14_RS30475	13.4289	-0.776781	0.461615	-1.68275	0.0924244	0.32979		NA	NA	NA	NA	hypothetical protein	FALSE	FALSE	FALSE	FALSE
1597	PA14_RS17650	40.4627	-0.452846	0.269117	-1.68271	0.0924315	0.32979	PA14_43440	NA	NA	NA	NA	enoyl-CoA hydratase	FALSE	FALSE	FALSE	FALSE
1598	PA14_RS12875	191.879	0.318614	0.189457	1.68173	0.092622	0.330263	PA14_31430	NA	NA	NA	NA	hypothetical protein	FALSE	FALSE	FALSE	FALSE
1599	PA14_RS18615	158.778	-0.263028	0.156596	-1.67966	0.0930244	0.331283	PA14_45870	NA	NA	NA	NA	sensor histidine kinase	FALSE	FALSE	FALSE	FALSE
1600	PA14_RS28765	1261.23	0.73497	0.437515	1.67987	0.0929823	0.331283	PA14_70640	NA	NA	NA	NA	Rubredoxin-1	FALSE	FALSE	FALSE	FALSE
1601	PA14_RS04695	44.6722	-0.411443	0.245043	-1.67906	0.0931397	0.331417	PA14_11600	NA	NA	NA	NA	ABC transporter	FALSE	FALSE	FALSE	FALSE
1602	PA14_RS26795	2190.08	0.28571	0.17018	1.67886	0.0931785	0.331417	PA14_65590	NA	NA	NA	NA	membrane integrity-associated transporter subunit PqiC	FALSE	FALSE	FALSE	FALSE
1603	PA14_RS14300	35.9012	0.472812	0.2817	1.67843	0.0932641	0.331515	PA14_35130	NA	NA	NA	NA	metalloregulator ArsR/SmtB family transcription factor	FALSE	FALSE	FALSE	FALSE
1604	PA14_RS24905	543.83	-0.241308	0.143875	-1.6772	0.0935026	0.332156	PA14_60970	NA	NA	NA	NA	PilZ domain-containing protein	FALSE	FALSE	FALSE	FALSE
1605	PA14_RS05135	267.474	-0.408875	0.243861	-1.67668	0.0936057	0.332219		NA	NA	NA	NA	DUF2076 domain-containing protein	FALSE	FALSE	FALSE	FALSE
1606	PA14_RS10420	5594.78	0.281305	0.167791	1.67652	0.093637	0.332219	PA14_25690	fabF	NA	NA	NA	beta-ketoacyl-ACP synthase II	FALSE	FALSE	FALSE	FALSE
1607	PA14_RS05330	140.949	-0.302725	0.180853	-1.67388	0.0941544	0.333847	PA14_13250	moaE	NA	NA	NA	molybdopterin synthase catalytic subunit MoaE	FALSE	FALSE	FALSE	FALSE
1608	PA14_RS07255	36.5246	0.555027	0.331762	1.67297	0.0943339	0.334275	PA14_18070	NA	NA	NA	NA	heavy-metal-associated domain-containing protein	FALSE	FALSE	FALSE	FALSE
1609	PA14_RS04780	162.316	-0.365882	0.218813	-1.67212	0.0944999	0.33447	PA14_11810	NA	NA	NA	NA	aldehyde dehydrogenase	FALSE	FALSE	FALSE	FALSE
1610	PA14_RS09450	6397.57	0.253079	0.151376	1.67185	0.0945533	0.33447	PA14_23340	ihfB	NA	NA	NA	integration host factor subunit beta	FALSE	FALSE	FALSE	FALSE
1611	PA14_RS24260	17.032	0.706865	0.422912	1.67142	0.0946384	0.33447	PA14_59490	NA	NA	NA	NA	hypothetical protein	FALSE	FALSE	FALSE	FALSE
1612	PA14_RS25050	15.7465	-0.768039	0.459574	-1.6712	0.0946823	0.33447	PA14_61330	NA	NA	NA	NA	MgtC/SapB family protein	FALSE	FALSE	FALSE	FALSE
1613	PA14_RS28530	694.657	-0.465632	0.278619	-1.67121	0.0946799	0.33447	PA14_70010	NA	NA	NA	NA	RidA family protein	FALSE	FALSE	FALSE	FALSE
1614	PA14_RS06645	531.61	-0.211926	0.126995	-1.66877	0.0951622	0.335701	PA14_16590	NA	NA	NA	NA	TIGR00266 family protein	FALSE	FALSE	FALSE	FALSE
1615	PA14_RS09465	3895.04	0.391002	0.234344	1.66849	0.0952181	0.335701	PA14_23370	NA	NA	NA	NA	UDP-N-acetylglucosamine 2-epimerase (non-hydrolyzing)	FALSE	FALSE	FALSE	FALSE
1616	PA14_RS10830	47.3942	-0.492982	0.295469	-1.66847	0.095222	0.335701	PA14_26750	NA	NA	NA	NA	DUF1446 domain-containing protein	FALSE	FALSE	FALSE	FALSE
1617	PA14_RS24060	22.022	0.694849	0.416588	1.66795	0.0953253	0.335701	PA14_58970	NA	NA	NA	NA	HNH endonuclease	FALSE	FALSE	FALSE	FALSE
1618	PA14_RS28595	4835.29	0.3192	0.191356	1.6681	0.0952968	0.335701	PA14_70190	rpmB	NA	NA	NA	50S ribosomal protein L28	FALSE	FALSE	FALSE	FALSE
1619	PA14_RS05655	301.426	0.380898	0.22855	1.66658	0.0955973	0.336243	PA14_14150	NA	NA	NA	NA	GIY-YIG nuclease family protein	FALSE	FALSE	FALSE	FALSE
1620	PA14_RS21480	795.458	0.227259	0.136358	1.66663	0.0955884	0.336243	PA14_52760	NA	NA	NA	NA	succinylglutamate desuccinylase/aspartoacylase family protein	FALSE	FALSE	FALSE	FALSE
1621	PA14_RS26455	64.9492	-0.394941	0.237135	-1.66547	0.0958185	0.33679	PA14_64710	NA	NA	NA	NA	TonB-dependent receptor	FALSE	FALSE	FALSE	FALSE
1622	PA14_RS29535	534.436	-0.2537	0.152353	-1.66521	0.095871	0.33679	PA14_72550	znuA	NA	NA	NA	zinc ABC transporter substrate-binding protein	FALSE	FALSE	FALSE	FALSE
1623	PA14_RS01540	42.0089	-0.462129	0.277614	-1.66465	0.0959833	0.336893	PA14_03770	speB	NA	NA	NA	agmatinase	FALSE	FALSE	FALSE	FALSE
1624	PA14_RS12580	264.958	0.32245	0.193736	1.66438	0.0960366	0.336893	PA14_30830	NA	NA	NA	NA	response regulator	FALSE	FALSE	FALSE	FALSE
1625	PA14_RS21660	1975.76	0.267612	0.160808	1.66417	0.0960777	0.336893	PA14_53200	NA	NA	NA	NA	DUF2059 domain-containing protein	FALSE	FALSE	FALSE	FALSE
1626	PA14_RS16350	2237.35	0.503584	0.30276	1.66331	0.0962505	0.337291	PA14_40310	acpP	NA	NA	NA	acyl carrier protein	FALSE	FALSE	FALSE	FALSE
1627	PA14_RS28050	269.478	-0.35839	0.215607	-1.66223	0.0964658	0.337838	PA14_68810	NA	NA	NA	NA	inorganic triphosphatase	FALSE	FALSE	FALSE	FALSE
1628	PA14_RS29660	377.15	-0.31438	0.18956	-1.65847	0.0972226	0.340279	PA14_72870	NA	NA	NA	NA	aspartate aminotransferase family protein	FALSE	FALSE	FALSE	FALSE
1629	PA14_RS18175	1017.63	-0.286367	0.172734	-1.65785	0.0973483	0.34051	PA14_44690	NA	NA	NA	NA	GntR family transcriptional regulator	FALSE	FALSE	FALSE	FALSE
1630	PA14_RS25245	10001.1	0.304361	0.183665	1.65715	0.0974887	0.340792	PA14_61780	NA	NA	NA	NA	50S ribosomal protein L25/general stress protein Ctc	FALSE	FALSE	FALSE	FALSE
1631	PA14_RS12790	156.413	-0.420174	0.253822	-1.65539	0.0978454	0.34162		NA	NA	NA	NA	metal-sensing transcriptional repressor	FALSE	FALSE	FALSE	FALSE
1632	PA14_RS25005	115.112	-0.391965	0.236767	-1.65549	0.0978255	0.34162	PA14_61210	NA	NA	NA	NA	2-hydroxyacid dehydrogenase	FALSE	FALSE	FALSE	FALSE
1633	PA14_RS06890	2992.86	0.193687	0.117099	1.65404	0.0981191	0.342156	PA14_17170	NA	NA	NA	NA	OmpH family outer membrane protein	FALSE	FALSE	FALSE	FALSE
1634	PA14_RS23120	39.9256	-0.505904	0.305809	-1.65431	0.0980637	0.342156	PA14_56730	NA	NA	NA	NA	NAD(P)H-binding protein	FALSE	FALSE	FALSE	FALSE
1635	PA14_RS18360	102.372	-0.311937	0.188688	-1.65319	0.098292	0.342549	PA14_45170	NA	NA	NA	NA	NAD(P)/FAD-dependent oxidoreductase	FALSE	FALSE	FALSE	FALSE
1636	PA14_RS29915	4396.5	0.537151	0.324997	1.65279	0.0983743	0.342626	PA14_23440	NA	NA	NA	NA	glycosyltransferase family 4 protein	FALSE	FALSE	FALSE	FALSE
1637	PA14_RS11630	460.611	0.414656	0.251043	1.65174	0.0985883	0.342875	PA14_28580	NA	NA	NA	NA	ParD-like family protein	FALSE	FALSE	FALSE	FALSE
1638	PA14_RS12100	99.0412	0.518964	0.314151	1.65196	0.098543	0.342875	PA14_29650	NA	NA	NA	NA	psl and pyoverdine operon regulator PpyR	FALSE	FALSE	FALSE	FALSE
1639	PA14_RS24520	3021.84	0.330047	0.19984	1.65155	0.0986261	0.342875	PA14_60080	NA	NA	NA	NA	ATP-dependent helicase	FALSE	FALSE	FALSE	FALSE
1640	PA14_RS02580	132.56	-0.377539	0.228705	-1.65077	0.098786	0.34321	PA14_06400	NA	NA	NA	NA	LysR family transcriptional regulator	FALSE	FALSE	FALSE	FALSE
1641	PA14_RS10050	13.4199	-0.716222	0.433945	-1.65049	0.0988429	0.34321	PA14_24810	NA	NA	NA	NA	MBL fold metallo-hydrolase	FALSE	FALSE	FALSE	FALSE
1642	PA14_RS00740	58.8976	-0.391582	0.237411	-1.64938	0.099069	0.343477	PA14_01790	NA	NA	NA	NA	nucleoside deoxyribosyltransferase	FALSE	FALSE	FALSE	FALSE
1643	PA14_RS05935	4645.36	0.276628	0.167714	1.64941	0.0990646	0.343477	PA14_14890	hisS	NA	NA	NA	histidine--tRNA ligase	FALSE	FALSE	FALSE	FALSE
1644	PA14_RS31095	100.984	0.326884	0.198204	1.64923	0.0991008	0.343477		NA	NA	NA	NA	hypothetical protein	FALSE	FALSE	FALSE	FALSE
1645	PA14_RS17035	36.9055	0.581175	0.352546	1.64851	0.0992485	0.343602	PA14_41980	NA	NA	NA	NA	hypothetical protein	FALSE	FALSE	FALSE	FALSE
1646	PA14_RS20440	1365.44	-0.226235	0.13728	-1.64798	0.0993558	0.343602	PA14_50360	flgK	flgK	NA	NA	flagellar hook-associated protein FlgK	FALSE	FALSE	FALSE	FALSE
1647	PA14_RS27265	506.761	-0.241451	0.146519	-1.64791	0.0993703	0.343602	PA14_66820	phaC1	NA	NA	NA	class II poly(R)-hydroxyalkanoic acid synthase	FALSE	FALSE	FALSE	FALSE
1648	PA14_RS28590	9915.37	0.25695	0.155928	1.64788	0.0993779	0.343602	PA14_70180	rpmG	NA	NA	NA	50S ribosomal protein L33	FALSE	FALSE	FALSE	FALSE
1649	PA14_RS16440	252.279	0.249203	0.151347	1.64657	0.0996467	0.34408	PA14_40550	NA	NA	NA	NA	LysR family transcriptional regulator	FALSE	FALSE	FALSE	FALSE
1650	PA14_RS22985	388.491	0.359502	0.218317	1.6467	0.0996201	0.34408	PA14_56370	NA	NA	NA	NA	DJ-1/PfpI family protein	FALSE	FALSE	FALSE	FALSE
1651	PA14_RS27460	78.247	-0.326528	0.198338	-1.64632	0.0996976	0.34408	PA14_67300	NA	NA	NA	NA	ABC transporter substrate-binding protein	FALSE	FALSE	FALSE	FALSE
1652	PA14_RS21040	8725.45	0.271767	0.165137	1.64571	0.0998245	0.34431	PA14_51710	pal	NA	NA	NA	peptidoglycan-associated lipoprotein Pal	FALSE	FALSE	FALSE	FALSE
1653	PA14_RS14110	122.451	-0.484144	0.294343	-1.64483	0.100005	0.344723	PA14_34680	NA	NA	NA	NA	FAD-binding oxidoreductase	FALSE	FALSE	FALSE	FALSE
1654	PA14_RS11555	160.834	-0.254733	0.154984	-1.6436	0.100258	0.345388	PA14_28420	NA	NA	NA	NA	LysR family transcriptional regulator	FALSE	FALSE	FALSE	FALSE
1655	PA14_RS02535	1599.82	-0.198511	0.121026	-1.64023	0.100957	0.347164	PA14_06290	NA	NA	NA	NA	malate synthase G	FALSE	FALSE	FALSE	FALSE
1656	PA14_RS22840	526.277	0.228198	0.139078	1.6408	0.100839	0.347164	PA14_55980	NA	NA	NA	NA	DUF853 domain-containing protein	FALSE	FALSE	FALSE	FALSE
1657	PA14_RS28070	306.517	-0.213162	0.129955	-1.64027	0.100948	0.347164	PA14_68850	NA	NA	NA	NA	glycine dehydrogenase (aminomethyl-transferring)	FALSE	FALSE	FALSE	FALSE
1658	PA14_RS03265	43.9249	0.519189	0.316619	1.63979	0.101049	0.34727	PA14_08140	NA	NA	NA	NA	hypothetical protein	FALSE	FALSE	FALSE	FALSE
1659	PA14_RS30265	28.3514	0.528129	0.322286	1.6387	0.101276	0.347843	PA14_22140	NA	NA	NA	NA	hypothetical protein	FALSE	FALSE	FALSE	FALSE
1660	PA14_RS29815	23298.2	0.291529	0.177978	1.63801	0.10142	0.348129	PA14_73240	atpD	NA	NA	NA	F0F1 ATP synthase subunit beta	FALSE	FALSE	FALSE	FALSE
1661	PA14_RS01490	25.9188	-0.548197	0.334876	-1.63702	0.101627	0.348208	PA14_03620	NA	NA	NA	NA	sulfite exporter TauE/SafE family protein	FALSE	FALSE	FALSE	FALSE
1662	PA14_RS10720	72.9803	-0.465777	0.284496	-1.6372	0.101588	0.348208	PA14_26470	NA	NA	NA	NA	cobalt-precorrin-5B (C(1))-methyltransferase	FALSE	FALSE	FALSE	FALSE
1663	PA14_RS28540	731.834	-0.264835	0.161749	-1.63732	0.101564	0.348208	PA14_70050	NA	NA	NA	NA	YdbL family protein	FALSE	FALSE	FALSE	FALSE
1664	PA14_RS26890	189.196	-0.324098	0.198296	-1.63441	0.102172	0.349657	PA14_65860	NA	NA	NA	NA	response regulator	FALSE	FALSE	FALSE	FALSE
1665	PA14_RS27720	1564.68	-0.137838	0.0843273	-1.63456	0.102141	0.349657	PA14_67975	NA	NA	NA	NA	AsmA family protein	FALSE	FALSE	FALSE	FALSE
1666	PA14_RS03700	12634.1	0.262683	0.160921	1.63238	0.1026	0.350355	PA14_09100	rpsD	NA	NA	NA	30S ribosomal protein S4	FALSE	FALSE	FALSE	FALSE
1667	PA14_RS07460	333.728	-0.24593	0.150647	-1.63249	0.102576	0.350355	PA14_18630	NA	NA	NA	NA	autotransporter domain-containing protein	FALSE	FALSE	FALSE	FALSE
1668	PA14_RS09480	4347.31	0.395193	0.241995	1.63307	0.102455	0.350355	PA14_23400	NA	NA	NA	NA	oligosaccharide repeat unit polymerase	FALSE	FALSE	FALSE	FALSE
1669	PA14_RS25690	3092.97	0.324455	0.198775	1.63227	0.102623	0.350355	PA14_62850	folP	NA	NA	NA	dihydropteroate synthase	FALSE	FALSE	FALSE	FALSE
1670	PA14_RS06420	438.273	0.252021	0.154682	1.62928	0.103253	0.351247	PA14_16020	NA	NA	NA	NA	hypothetical protein	FALSE	FALSE	FALSE	FALSE
1671	PA14_RS10115	108.527	-0.322504	0.197914	-1.62951	0.103204	0.351247	PA14_24950	NA	NA	NA	NA	glycerol-3-phosphate dehydrogenase/oxidase	FALSE	FALSE	FALSE	FALSE
1672	PA14_RS15910	517.545	0.286245	0.175668	1.62947	0.103214	0.351247	PA14_39190	NA	NA	NA	NA	undecaprenyl-diphosphate phosphatase	FALSE	FALSE	FALSE	FALSE
1673	PA14_RS21970	276.948	-0.250048	0.153463	-1.62937	0.103235	0.351247	PA14_53940	prpB	NA	NA	NA	methylisocitrate lyase	FALSE	FALSE	FALSE	FALSE
1674	PA14_RS25585	415.027	-0.271374	0.166468	-1.63018	0.103063	0.351247	PA14_62600	NA	NA	NA	NA	aspartate 1-decarboxylase	FALSE	FALSE	FALSE	FALSE
1675	PA14_RS29295	710.791	-0.266616	0.163509	-1.63059	0.102977	0.351247	PA14_71940	NA	NA	NA	NA	ABC transporter ATP-binding protein	FALSE	FALSE	FALSE	FALSE
1676	PA14_RS17895	2749.34	-0.274758	0.168747	-1.62822	0.103478	0.3518	PA14_44070	gltA	NA	NA	NA	citrate (Si)-synthase	FALSE	FALSE	FALSE	FALSE
1677	PA14_RS05960	380.682	-0.198516	0.122099	-1.62586	0.103979	0.353292	PA14_14960	NA	NA	NA	NA	amidohydrolase	FALSE	FALSE	FALSE	FALSE
1678	PA14_RS04625	818.078	-0.264523	0.162743	-1.6254	0.104076	0.353413	PA14_11430	ribE	NA	NA	NA	"6,7-dimethyl-8-ribityllumazine synthase"	FALSE	FALSE	FALSE	FALSE
1679	PA14_RS24695	4462.09	0.424287	0.261331	1.62356	0.104469	0.354534	PA14_60460	rplU	NA	NA	NA	50S ribosomal protein L21	FALSE	FALSE	FALSE	FALSE
1680	PA14_RS08035	43.9889	0.524379	0.323228	1.62232	0.104735	0.355103	PA14_20060	NA	NA	NA	NA	DUF3509 domain-containing protein	FALSE	FALSE	FALSE	FALSE
1681	PA14_RS25635	26295.8	0.455995	0.281097	1.6222	0.104761	0.355103	PA14_62720	rpsO	NA	NA	NA	30S ribosomal protein S15	FALSE	FALSE	FALSE	FALSE
1682	PA14_RS00945	23.8044	-0.555566	0.342828	-1.62054	0.105116	0.356095	PA14_02340	NA	NA	NA	NA	ABC transporter permease	FALSE	FALSE	FALSE	FALSE
1683	PA14_RS21915	168.027	-0.395888	0.244404	-1.61981	0.105273	0.356415	PA14_53820	NA	NA	NA	NA	N-acetylmuramoyl-L-alanine amidase	FALSE	FALSE	FALSE	FALSE
1684	PA14_RS26210	232.967	0.248708	0.153622	1.61896	0.105455	0.356819	PA14_64120	NA	NA	NA	NA	hypothetical protein	FALSE	FALSE	FALSE	FALSE
1685	PA14_RS09170	44.9156	-0.464074	0.286722	-1.61855	0.105544	0.356906	PA14_22630	NA	NA	NA	NA	DUF962 domain-containing protein	FALSE	FALSE	FALSE	FALSE
1686	PA14_RS18650	3930.19	0.342979	0.212001	1.61781	0.105703	0.357021	PA14_45950	NA	NA	NA	NA	regulatory protein RsaL	FALSE	FALSE	FALSE	FALSE
1687	PA14_RS24795	1896.1	0.304785	0.188374	1.61798	0.105667	0.357021	PA14_60700	NA	NA	NA	NA	cytochrome-c peroxidase	FALSE	FALSE	FALSE	FALSE
1688	PA14_RS04660	342.583	-0.290458	0.17978	-1.61564	0.106173	0.358192	PA14_11520	NA	NA	NA	NA	hypothetical protein	FALSE	FALSE	FALSE	FALSE
1689	PA14_RS17675	204.309	-0.352045	0.2179	-1.61563	0.106175	0.358192	PA14_43520	NA	NA	NA	NA	DUF4892 domain-containing protein	FALSE	FALSE	FALSE	FALSE
1690	PA14_RS16010	44.1704	-0.504789	0.312923	-1.61314	0.106714	0.359796	PA14_39500	NA	NA	NA	NA	DUF4354 family protein	FALSE	FALSE	FALSE	FALSE
1691	PA14_RS15570	1022.11	-0.31268	0.193888	-1.61268	0.106813	0.359918	PA14_38320	NA	NA	NA	NA	bile acid:sodium symporter	FALSE	FALSE	FALSE	FALSE
1692	PA14_RS20055	161.813	-0.30122	0.186867	-1.61195	0.106973	0.360244	PA14_49360	NA	NA	NA	NA	glycosyltransferase	FALSE	FALSE	FALSE	FALSE
1693	PA14_RS13710	798.702	0.294953	0.183015	1.61163	0.107042	0.360264	PA14_33630	NA	NA	NA	NA	non-ribosomal peptide synthetase	FALSE	FALSE	FALSE	FALSE
1694	PA14_RS15630	830.143	-0.382151	0.237283	-1.61053	0.107282	0.360857	PA14_38460	NA	NA	NA	NA	methylcrotonyl-CoA carboxylase subunit beta	FALSE	FALSE	FALSE	FALSE
1695	PA14_RS03585	10726.4	0.357023	0.221874	1.60913	0.107589	0.36148	PA14_08860	rplD	NA	NA	NA	50S ribosomal protein L4	FALSE	FALSE	FALSE	FALSE
1696	PA14_RS15030	37.1518	0.474785	0.295063	1.6091	0.107594	0.36148	PA14_36910	ligD	NA	NA	NA	DNA ligase D	FALSE	FALSE	FALSE	FALSE
1697	PA14_RS20995	31.6054	0.712628	0.442953	1.60881	0.107657	0.36148	PA14_51610	NA	NA	NA	NA	hypothetical protein	FALSE	FALSE	FALSE	FALSE
1698	PA14_RS12045	28.2733	-0.519827	0.323363	-1.60757	0.10793	0.361912	PA14_29520	NA	NA	NA	NA	prepilin-type N-terminal cleavage/methylation domain-containing protein	FALSE	FALSE	FALSE	FALSE
1699	PA14_RS23005	314.631	0.268572	0.16712	1.60707	0.10804	0.361912	PA14_56420	NA	NA	NA	NA	YceI family protein	FALSE	FALSE	FALSE	FALSE
1700	PA14_RS30970	835.372	0.351679	0.218827	1.60711	0.108029	0.361912	PA14_60090	NA	NA	NA	NA	hypothetical protein	FALSE	FALSE	FALSE	FALSE
1701	PA14_RS29835	9308.79	0.368899	0.229541	1.60712	0.108028	0.361912	PA14_73290	NA	NA	NA	NA	F0F1 ATP synthase subunit B	FALSE	FALSE	FALSE	FALSE
1702	PA14_RS19995	76.9733	0.545235	0.3396	1.60552	0.10838	0.362836	PA14_49230	NA	NA	NA	NA	nitrate reductase biosynthesis protein NapD	FALSE	FALSE	FALSE	FALSE
1703	PA14_RS22705	212.315	-0.242102	0.15095	-1.60385	0.108746	0.36385	PA14_55640	sbcD	NA	NA	NA	exonuclease subunit SbcD	FALSE	FALSE	FALSE	FALSE
1704	PA14_RS30065	62.1526	0.439117	0.274064	1.60224	0.109102	0.364385		NA	NA	NA	NA	hypothetical protein	FALSE	FALSE	FALSE	FALSE
1705	PA14_RS10220	634.177	0.182352	0.113814	1.60219	0.109114	0.364385	PA14_25210	NA	NA	NA	NA	S-methyl-5'-thioinosine phosphorylase	FALSE	FALSE	FALSE	FALSE
1706	PA14_RS16185	58.4966	0.764292	0.477051	1.60212	0.109129	0.364385	PA14_39945	NA	NA	NA	NA	phenazine biosynthesis protein PhzC	FALSE	FALSE	FALSE	FALSE
1707	PA14_RS18355	59.3687	-0.403729	0.25202	-1.60197	0.109162	0.364385	PA14_45150	NA	NA	NA	NA	DeoR/GlpR transcriptional regulator	FALSE	FALSE	FALSE	FALSE
1708	PA14_RS04605	442.62	-0.255451	0.159537	-1.60121	0.109331	0.364736	PA14_11380	nrdR	NA	NA	NA	transcriptional regulator NrdR	FALSE	FALSE	FALSE	FALSE
1709	PA14_RS06195	184.6	0.343174	0.214365	1.60089	0.109401	0.364756	PA14_15510	traJ	NA	NA	NA	conjugal transfer transcriptional regulator TraJ	FALSE	FALSE	FALSE	FALSE
1710	PA14_RS15775	83.363	-0.617179	0.385605	-1.60055	0.109477	0.364797	PA14_38825	pqqA	NA	NA	NA	pyrroloquinoline quinone precursor peptide PqqA	FALSE	FALSE	FALSE	FALSE
1711	PA14_RS03290	282.488	0.422246	0.264092	1.59886	0.109851	0.365601	PA14_08210	NA	NA	NA	NA	hypothetical protein	FALSE	FALSE	FALSE	FALSE
1712	PA14_RS24540	869.157	0.267352	0.167183	1.59916	0.109786	0.365601		NA	NA	NA	NA	tyrosine-type recombinase/integrase	FALSE	FALSE	FALSE	FALSE
1713	PA14_RS25025	109.807	0.382888	0.239515	1.59859	0.109911	0.365601	PA14_61270	NA	NA	NA	NA	hypothetical protein	FALSE	FALSE	FALSE	FALSE
1714	PA14_RS24780	286.612	0.224308	0.140361	1.59808	0.110026	0.365768	PA14_60660	NA	NA	NA	NA	nucleotidyltransferase	FALSE	FALSE	FALSE	FALSE
1715	PA14_RS11135	208.631	-0.282494	0.176939	-1.59656	0.110363	0.366463	PA14_27520	NA	NA	NA	NA	glutathione peroxidase	FALSE	FALSE	FALSE	FALSE
1716	PA14_RS21210	332.114	0.316291	0.1981	1.59663	0.110349	0.366463	PA14_52090	NA	NA	NA	NA	DUF2024 family protein	FALSE	FALSE	FALSE	FALSE
1717	PA14_RS27220	1847.51	-0.173734	0.108902	-1.59532	0.11064	0.367169	PA14_66690	NA	NA	NA	NA	M48 family metalloprotease	FALSE	FALSE	FALSE	FALSE
1718	PA14_RS22810	55.8084	-0.428159	0.268456	-1.5949	0.110735	0.36727	PA14_55890	tadA	NA	NA	NA	type 4b pilus Flp biogenesis ATPase TadA	FALSE	FALSE	FALSE	FALSE
1719	PA14_RS03580	13511.2	0.347049	0.217786	1.59354	0.11104	0.368067	PA14_08850	rplC	NA	NA	NA	50S ribosomal protein L3	FALSE	FALSE	FALSE	FALSE
1720	PA14_RS03900	603.183	0.497278	0.312319	1.59221	0.111337	0.368623	PA14_09630	NA	NA	NA	NA	acyl-CoA dehydrogenase	FALSE	FALSE	FALSE	FALSE
1721	PA14_RS14095	202.791	-0.392683	0.246588	-1.59247	0.11128	0.368623	PA14_34640	NA	NA	NA	NA	AAA family ATPase	FALSE	FALSE	FALSE	FALSE
1722	PA14_RS25110	464.042	-0.301491	0.189438	-1.5915	0.111496	0.368935	PA14_61460	NA	NA	NA	NA	hypoxanthine-guanine phosphoribosyltransferase	FALSE	FALSE	FALSE	FALSE
1723	PA14_RS04230	77.1185	0.459385	0.289104	1.58899	0.112062	0.369993	PA14_10490	NA	NA	NA	NA	hypothetical protein	FALSE	FALSE	FALSE	FALSE
1724	PA14_RS05300	297.153	-0.314922	0.198167	-1.58918	0.11202	0.369993	PA14_13190	NA	NA	NA	NA	PhoH family protein	FALSE	FALSE	FALSE	FALSE
1725	PA14_RS12575	354.799	0.293588	0.184715	1.58941	0.111968	0.369993	PA14_30820	NA	NA	NA	NA	methyl-accepting chemotaxis protein	FALSE	FALSE	FALSE	FALSE
1726	PA14_RS22685	15.9492	0.942677	0.593278	1.58893	0.112076	0.369993	PA14_55631	NA	NA	NA	NA	23S ribosomal RNA	FALSE	FALSE	FALSE	FALSE
1727	PA14_RS03995	116.793	-0.271333	0.170847	-1.58816	0.11225	0.370138	PA14_09900	piv	NA	NA	NA	protease IV	FALSE	FALSE	FALSE	FALSE
1728	PA14_RS06245	3146.06	0.244556	0.153984	1.58819	0.112243	0.370138	PA14_15600	NA	NA	NA	NA	GIY-YIG nuclease family protein	FALSE	FALSE	FALSE	FALSE
1729	PA14_RS30100	66.608	-0.400119	0.252034	-1.58756	0.112387	0.370375		NA	NA	NA	NA	hypothetical protein	FALSE	FALSE	FALSE	FALSE
1730	PA14_RS11700	5426.78	0.266556	0.167981	1.58682	0.112553	0.37071	PA14_28730	NA	NA	NA	NA	MerR family transcriptional regulator	FALSE	FALSE	FALSE	FALSE
1731	PA14_RS02550	542.763	-0.293344	0.185032	-1.58537	0.112883	0.371582	PA14_06320	rarD	NA	NA	NA	EamA family transporter RarD	FALSE	FALSE	FALSE	FALSE
1732	PA14_RS04910	3396	0.126663	0.0799416	1.58444	0.113094	0.372059	PA14_12130	lipA	NA	NA	NA	lipoyl synthase	FALSE	FALSE	FALSE	FALSE
1733	PA14_RS28355	419.166	0.295887	0.186822	1.58379	0.113241	0.372328	PA14_69570	corA	NA	NA	NA	magnesium transporter CorA family protein	FALSE	FALSE	FALSE	FALSE
1734	PA14_RS17950	139.828	-0.269542	0.17025	-1.58321	0.113373	0.372548	PA14_44180	NA	NA	NA	NA	LysR family transcriptional regulator	FALSE	FALSE	FALSE	FALSE
1735	PA14_RS30825	1255.18	-0.335781	0.212306	-1.58158	0.113745	0.373554		NA	NA	NA	NA	DUF3565 domain-containing protein	FALSE	FALSE	FALSE	FALSE
1736	PA14_RS22815	34.1538	-0.477273	0.301862	-1.58109	0.113857	0.373706	PA14_55900	tadZ	NA	NA	NA	type 4b pilus Flp biogenesis protein TadZ	FALSE	FALSE	FALSE	FALSE
1737	PA14_RS01075	163.686	-0.257836	0.163203	-1.57985	0.114141	0.373796	PA14_02660	NA	NA	NA	NA	LysR family transcriptional regulator	FALSE	FALSE	FALSE	FALSE
1738	PA14_RS03595	13973.9	0.424937	0.268878	1.58041	0.114014	0.373796	PA14_08880	rplB	NA	NA	NA	50S ribosomal protein L2	FALSE	FALSE	FALSE	FALSE
1739	PA14_RS10165	255.383	0.310114	0.196296	1.57983	0.114146	0.373796	PA14_25060	NA	NA	NA	NA	hypothetical protein	FALSE	FALSE	FALSE	FALSE
1740	PA14_RS28475	132.662	-0.281997	0.178482	-1.57998	0.114112	0.373796	PA14_69870	NA	NA	NA	NA	haloacid dehalogenase-like hydrolase	FALSE	FALSE	FALSE	FALSE
1741	PA14_RS22245	42.6687	-0.431227	0.273145	-1.57875	0.114394	0.374392	PA14_54660	NA	NA	NA	NA	enoyl-CoA hydratase/isomerase family protein	FALSE	FALSE	FALSE	FALSE
1742	PA14_RS02035	149.706	-0.277916	0.176127	-1.57793	0.114582	0.374578	PA14_05010	NA	NA	NA	NA	DUF1329 domain-containing protein	FALSE	FALSE	FALSE	FALSE
1743	PA14_RS27445	88.22	-0.304307	0.192842	-1.57801	0.114563	0.374578	PA14_67260	NA	NA	NA	NA	histidine ammonia-lyase	FALSE	FALSE	FALSE	FALSE
1744	PA14_RS11670	21399.8	0.383149	0.24296	1.577	0.114795	0.375058	PA14_28660	infC	NA	NA	NA	translation initiation factor IF-3	FALSE	FALSE	FALSE	FALSE
1745	PA14_RS20570	1094.91	-0.219719	0.139411	-1.57605	0.115014	0.375558	PA14_50670	NA	NA	NA	NA	DMT family transporter	FALSE	FALSE	FALSE	FALSE
1746	PA14_RS03200	92.8663	0.58164	0.369316	1.57491	0.115277	0.376201		NA	NA	NA	NA	holin	FALSE	FALSE	FALSE	FALSE
1747	PA14_RS06815	919.272	-0.26296	0.167012	-1.5745	0.115372	0.376295	PA14_16990	NA	NA	NA	NA	hypothetical protein	FALSE	FALSE	FALSE	FALSE
1748	PA14_RS12395	83.8694	-0.364137	0.231429	-1.57342	0.11562	0.376891	PA14_30400	tusD	NA	NA	NA	sulfurtransferase complex subunit TusD	FALSE	FALSE	FALSE	FALSE
1749	PA14_RS04175	182.675	-0.293476	0.186628	-1.57252	0.11583	0.376928	PA14_10320	NA	NA	NA	NA	LysR family transcriptional regulator	FALSE	FALSE	FALSE	FALSE
1750	PA14_RS06635	760.072	0.304109	0.19337	1.57268	0.115792	0.376928	PA14_16560	NA	NA	NA	NA	hypothetical protein	FALSE	FALSE	FALSE	FALSE
1751	PA14_RS13945	18.9762	0.601402	0.382437	1.57255	0.115823	0.376928	PA14_34200	msuC	NA	NA	NA	monooxygenase	FALSE	FALSE	FALSE	FALSE
1752	PA14_RS23795	495.203	0.254388	0.161837	1.57188	0.115979	0.377197	PA14_58350	NA	NA	NA	NA	ABC transporter substrate-binding protein	FALSE	FALSE	FALSE	FALSE
1753	PA14_RS03330	665.649	0.389773	0.248037	1.57143	0.116083	0.377319	PA14_08300	NA	NA	NA	NA	phage tail protein	FALSE	FALSE	FALSE	FALSE
1754	PA14_RS23785	3078.77	0.182196	0.116066	1.56975	0.116472	0.378369	PA14_58320	NA	NA	NA	NA	HAMP domain-containing histidine kinase	FALSE	FALSE	FALSE	FALSE
1755	PA14_RS23880	364.559	-0.405767	0.25861	-1.56903	0.116641	0.378487	PA14_58560	NA	NA	NA	NA	flavodoxin	FALSE	FALSE	FALSE	FALSE
1756	PA14_RS24595	929.813	-0.184429	0.117543	-1.56903	0.116641	0.378487	PA14_60270	thiO	NA	NA	NA	glycine oxidase ThiO	FALSE	FALSE	FALSE	FALSE
1757	PA14_RS02515	86.2645	-0.441155	0.281285	-1.56835	0.116799	0.378689	PA14_06250	NA	NA	NA	NA	GNAT family N-acetyltransferase	FALSE	FALSE	FALSE	FALSE
1758	PA14_RS16205	60.658	0.61572	0.392652	1.5681	0.116857	0.378689	PA14_39990	NA	NA	NA	NA	sterol desaturase family protein	FALSE	FALSE	FALSE	FALSE
1759	PA14_RS27845	224.275	-0.409235	0.261008	-1.56791	0.116903	0.378689	PA14_68290	NA	NA	NA	NA	TRAP transporter large permease	FALSE	FALSE	FALSE	FALSE
1760	PA14_RS07755	2520.28	0.257778	0.164503	1.56701	0.117113	0.379152	PA14_19380	NA	NA	NA	NA	MarR family transcriptional regulator	FALSE	FALSE	FALSE	FALSE
1761	PA14_RS10240	3164.69	0.227903	0.145479	1.56657	0.117216	0.379272	PA14_25270	NA	NA	NA	NA	amino acid permease	FALSE	FALSE	FALSE	FALSE
1762	PA14_RS16195	90.6737	1.02855	0.656947	1.56565	0.117431	0.379752	PA14_39970	NA	NA	NA	NA	phenazine biosynthesis protein	FALSE	FALSE	FALSE	FALSE
1763	PA14_RS05440	160.375	-0.381659	0.24383	-1.56527	0.11752	0.379823	PA14_13520	NA	NA	NA	NA	efflux transporter outer membrane subunit	FALSE	FALSE	FALSE	FALSE
1764	PA14_RS07310	22.9837	-0.676459	0.432492	-1.56409	0.117795	0.380498		NA	NA	NA	NA	barstar	FALSE	FALSE	FALSE	FALSE
1765	PA14_RS03495	14314.7	0.315346	0.201977	1.5613	0.118453	0.382006	PA14_08660	NA	NA	NA	NA	tRNA-Gly	FALSE	FALSE	FALSE	FALSE
1766	PA14_RS20815	2078.43	0.276392	0.177032	1.56126	0.118463	0.382006	PA14_51220	NA	NA	NA	NA	glycosyltransferase	FALSE	FALSE	FALSE	FALSE
1767	PA14_RS22935	224.791	-0.380313	0.243593	-1.56126	0.118462	0.382006	PA14_56200	NA	NA	NA	NA	hypothetical protein	FALSE	FALSE	FALSE	FALSE
1768	PA14_RS07010	8325.97	0.30832	0.197523	1.56093	0.11854	0.382036	PA14_17470	NA	NA	NA	NA	peptidoglycan DD-metalloendopeptidase family protein	FALSE	FALSE	FALSE	FALSE
1769	PA14_RS18850	416.625	0.344871	0.220991	1.56056	0.118627	0.3821	PA14_46440	NA	NA	NA	NA	GNAT family N-acetyltransferase	FALSE	FALSE	FALSE	FALSE
1770	PA14_RS02440	537.957	-0.185668	0.119158	-1.55816	0.119194	0.383711	PA14_06070	creC	NA	NA	NA	two-component system sensor histidine kinase CreC	FALSE	FALSE	FALSE	FALSE
1771	PA14_RS10415	23165.6	0.322294	0.206928	1.55752	0.119348	0.383989	PA14_25670	acpP	NA	NA	NA	acyl carrier protein	FALSE	FALSE	FALSE	FALSE
1772	PA14_RS16930	100.585	0.381774	0.245241	1.55673	0.119535	0.384193	PA14_41740	NA	NA	NA	NA	DUF4124 domain-containing protein	FALSE	FALSE	FALSE	FALSE
1773	PA14_RS29470	157.451	-0.266412	0.171141	-1.55668	0.119546	0.384193	PA14_72400	NA	NA	NA	NA	N-acetylmuramoyl-L-alanine amidase	FALSE	FALSE	FALSE	FALSE
1774	PA14_RS02085	1048.67	-0.27112	0.174225	-1.55615	0.119672	0.384211	PA14_05130	NA	NA	NA	NA	YggT family protein	FALSE	FALSE	FALSE	FALSE
1775	PA14_RS27360	645.618	-0.181353	0.116544	-1.55609	0.119687	0.384211	PA14_67040	NA	NA	NA	NA	amino acid ABC transporter permease	FALSE	FALSE	FALSE	FALSE
1776	PA14_RS05210	30.5341	-0.562577	0.361711	-1.55532	0.11987	0.384583	PA14_12940	NA	NA	NA	NA	ATP-binding cassette domain-containing protein	FALSE	FALSE	FALSE	FALSE
1777	PA14_RS00300	131.876	-0.319319	0.205356	-1.55495	0.119958	0.384648	PA14_00710	NA	NA	NA	NA	OsmC family protein	FALSE	FALSE	FALSE	FALSE
1778	PA14_RS21120	103.272	0.309042	0.198806	1.55449	0.120067	0.384783	PA14_51890	NA	NA	NA	NA	PaaI family thioesterase	FALSE	FALSE	FALSE	FALSE
1779	PA14_RS02125	303.018	-0.251495	0.161862	-1.55377	0.12024	0.385119	PA14_05230	NA	NA	NA	NA	cystathionine gamma-synthase	FALSE	FALSE	FALSE	FALSE
1780	PA14_RS15725	197.644	-0.307729	0.198101	-1.55339	0.120329	0.385189	PA14_38710	NA	NA	NA	NA	MmcQ/YjbR family DNA-binding protein	FALSE	FALSE	FALSE	FALSE
1781	PA14_RS26870	80.603	-0.383918	0.247257	-1.55271	0.120493	0.385496	PA14_65810	NA	NA	NA	NA	acetate--CoA ligase family protein	FALSE	FALSE	FALSE	FALSE
1782	PA14_RS16000	235.127	0.316088	0.20362	1.55234	0.120581	0.38556	PA14_39460	NA	NA	NA	NA	catalase family protein	FALSE	FALSE	FALSE	FALSE
1783	PA14_RS03080	599.505	-0.277494	0.178995	-1.55029	0.121073	0.386484	PA14_07700	NA	NA	NA	NA	symmetrical bis(5'-nucleosyl)-tetraphosphatase	FALSE	FALSE	FALSE	FALSE
1784	PA14_RS09260	592.791	0.215247	0.138817	1.55059	0.121001	0.386484	PA14_22840	NA	NA	NA	NA	segregation/condensation protein A	FALSE	FALSE	FALSE	FALSE
1785	PA14_RS26985	3438.55	0.242006	0.156087	1.55046	0.121032	0.386484	PA14_66110	NA	NA	NA	NA	glycosyltransferase	FALSE	FALSE	FALSE	FALSE
1786	PA14_RS16240	108.522	-0.361956	0.233527	-1.54995	0.121153	0.386522	PA14_40070	NA	NA	NA	NA	glutathione S-transferase	FALSE	FALSE	FALSE	FALSE
1787	PA14_RS25035	430.447	0.234499	0.151329	1.5496	0.121237	0.386576	PA14_61290	NA	NA	NA	NA	M48 family metallopeptidase	FALSE	FALSE	FALSE	FALSE
1788	PA14_RS03650	9872.66	0.263899	0.170353	1.54913	0.12135	0.386717	PA14_08990	rpsH	NA	NA	NA	30S ribosomal protein S8	FALSE	FALSE	FALSE	FALSE
1789	PA14_RS07125	25.6833	-0.718676	0.464164	-1.54832	0.121544	0.386934	PA14_17710	NA	NA	NA	NA	50S ribosomal protein L36	FALSE	FALSE	FALSE	FALSE
1790	PA14_RS12805	88.3431	-0.402548	0.259996	-1.54829	0.121554	0.386934	PA14_31270	NA	NA	NA	NA	DUF1016 domain-containing protein	FALSE	FALSE	FALSE	FALSE
1791	PA14_RS04465	31.0198	0.469752	0.30369	1.54682	0.121908	0.387628	PA14_11070	NA	NA	NA	NA	molecular chaperone	FALSE	FALSE	FALSE	FALSE
1792	PA14_RS19230	114.435	-0.297847	0.192554	-1.54683	0.121905	0.387628	PA14_47310	NA	NA	NA	NA	LysR family transcriptional regulator	FALSE	FALSE	FALSE	FALSE
1793	PA14_RS00935	41.3162	-0.413766	0.267661	-1.54586	0.122138	0.388144	PA14_02310	NA	NA	NA	NA	arylsulfatase	FALSE	FALSE	FALSE	FALSE
1794	PA14_RS03535	18082	0.300135	0.19433	1.54446	0.122477	0.388356	PA14_08740	rplJ	NA	NA	NA	50S ribosomal protein L10	FALSE	FALSE	FALSE	FALSE
1795	PA14_RS04245	635.39	0.419307	0.271491	1.54446	0.122477	0.388356	PA14_10540	ccoG	NA	NA	NA	cytochrome c oxidase accessory protein CcoG	FALSE	FALSE	FALSE	FALSE
1796	PA14_RS12190	283.692	-0.405461	0.262429	-1.54503	0.122338	0.388356	PA14_29890	nuoK	NA	NA	NA	NADH-quinone oxidoreductase subunit NuoK	FALSE	FALSE	FALSE	FALSE
1797	PA14_RS12320	6103.2	0.20381	0.131946	1.54465	0.12243	0.388356	PA14_30230	clpA	NA	NA	NA	ATP-dependent Clp protease ATP-binding subunit ClpA	FALSE	FALSE	FALSE	FALSE
1798	PA14_RS08595	591.984	0.189943	0.123056	1.54355	0.122697	0.388838	PA14_21340	NA	NA	NA	NA	long-chain-fatty-acid--CoA ligase	FALSE	FALSE	FALSE	FALSE
1799	PA14_RS03615	9179.48	0.409238	0.265187	1.5432	0.122782	0.388888	PA14_08920	rplP	NA	NA	NA	50S ribosomal protein L16	FALSE	FALSE	FALSE	FALSE
1800	PA14_RS02785	353.619	-0.221718	0.14374	-1.54249	0.122954	0.389179	PA14_06950	NA	NA	NA	NA	PAS domain S-box protein	FALSE	FALSE	FALSE	FALSE
1801	PA14_RS02875	718.374	-0.168659	0.109449	-1.54098	0.123323	0.389179	PA14_07170	epd	NA	NA	NA	erythrose-4-phosphate dehydrogenase	FALSE	FALSE	FALSE	FALSE
1802	PA14_RS04535	13.6616	-0.991487	0.643914	-1.53978	0.123613	0.389179	PA14_11230	NA	NA	NA	NA	DUF3156 family protein	FALSE	FALSE	FALSE	FALSE
1803	PA14_RS09370	111.463	0.328748	0.213514	1.5397	0.123633	0.389179	PA14_23130	NA	NA	NA	NA	GGDEF domain-containing protein	FALSE	FALSE	FALSE	FALSE
1804	PA14_RS10330	1139.39	0.209372	0.135867	1.54101	0.123314	0.389179	PA14_25490	NA	NA	NA	NA	MotA/TolQ/ExbB proton channel family protein	FALSE	FALSE	FALSE	FALSE
1805	PA14_RS11070	77.8455	0.421891	0.274136	1.53898	0.123809	0.389179	PA14_27390	NA	NA	NA	NA	dioxygenase	FALSE	FALSE	FALSE	FALSE
1806	PA14_RS11890	144.357	-0.278005	0.18049	-1.54028	0.123491	0.389179	PA14_29180	NA	NA	NA	NA	AraC family transcriptional regulator	FALSE	FALSE	FALSE	FALSE
1807	PA14_RS12120	186.326	-0.29965	0.194753	-1.53862	0.123898	0.389179	PA14_29690	NA	NA	NA	NA	hypothetical protein	FALSE	FALSE	FALSE	FALSE
1808	PA14_RS12275	909.161	0.265567	0.172535	1.53921	0.123754	0.389179	PA14_30110	purB	NA	NA	NA	adenylosuccinate lyase	FALSE	FALSE	FALSE	FALSE
1809	PA14_RS15170	243.514	-0.807469	0.524791	-1.53865	0.12389	0.389179	PA14_37260	NA	NA	NA	NA	OprD family porin	FALSE	FALSE	FALSE	FALSE
1810	PA14_RS31160	1258.48	0.338454	0.219493	1.54198	0.123078	0.389179		NA	NA	NA	NA	hypothetical protein	FALSE	FALSE	FALSE	FALSE
1811	PA14_RS24205	89.5301	-0.324047	0.210229	-1.54141	0.123218	0.389179	PA14_59310	pilR2	NA	NA	NA	type II secretion system protein F	FALSE	FALSE	FALSE	FALSE
1812	PA14_RS25760	4362.29	0.17033	0.110679	1.53895	0.123816	0.389179	PA14_63020	fur	NA	NA	NA	ferric iron uptake transcriptional regulator	FALSE	FALSE	FALSE	FALSE
1813	PA14_RS25860	369.794	-0.316469	0.205563	-1.53952	0.123678	0.389179	PA14_63230	yedA	NA	NA	NA	drug/metabolite exporter YedA	FALSE	FALSE	FALSE	FALSE
1814	PA14_RS27355	508.134	-0.218942	0.142016	-1.54168	0.123152	0.389179	PA14_67030	NA	NA	NA	NA	amino acid ABC transporter ATP-binding protein	FALSE	FALSE	FALSE	FALSE
1815	PA14_RS11010	4855.8	0.287155	0.186774	1.53745	0.124184	0.389648	PA14_27210	efp	NA	NA	NA	elongation factor P	FALSE	FALSE	FALSE	FALSE
1816	PA14_RS18005	32.174	-0.445489	0.289721	-1.53765	0.124134	0.389648	PA14_44320	NA	NA	NA	NA	hypothetical protein	FALSE	FALSE	FALSE	FALSE
1817	PA14_RS05805	1643.94	-0.191185	0.124404	-1.53681	0.12434	0.389707	PA14_14510	lptG	NA	NA	NA	LPS export ABC transporter permease LptG	FALSE	FALSE	FALSE	FALSE
1818	PA14_RS13260	628.099	-0.265982	0.173056	-1.53697	0.1243	0.389707	PA14_32500	NA	NA	NA	NA	TetR/AcrR family transcriptional regulator	FALSE	FALSE	FALSE	FALSE
1819	PA14_RS11140	124.622	-0.339896	0.221308	-1.53585	0.124576	0.389804	PA14_27530	NA	NA	NA	NA	MarR family transcriptional regulator	FALSE	FALSE	FALSE	FALSE
1820	PA14_RS11535	121.467	0.331433	0.215754	1.53616	0.1245	0.389804	PA14_28380	NA	NA	NA	NA	cupin domain-containing protein	FALSE	FALSE	FALSE	FALSE
1821	PA14_RS23665	131.503	-0.268567	0.174849	-1.53599	0.12454	0.389804	PA14_58030	NA	NA	NA	NA	class II fumarate hydratase	FALSE	FALSE	FALSE	FALSE
1822	PA14_RS17705	86.3826	-0.315708	0.205653	-1.53515	0.124747	0.389911	PA14_43600	NA	NA	NA	NA	hotdog fold thioesterase	FALSE	FALSE	FALSE	FALSE
1823	PA14_RS27705	25.2551	-0.525979	0.342604	-1.53524	0.124726	0.389911	PA14_67940	NA	NA	NA	NA	acetyl-CoA sensor PanZ family protein	FALSE	FALSE	FALSE	FALSE
1824	PA14_RS28400	2202.59	-0.199478	0.129964	-1.53486	0.124817	0.389916	PA14_69670	lysA	NA	NA	NA	diaminopimelate decarboxylase	FALSE	FALSE	FALSE	FALSE
1825	PA14_RS01395	1700.51	0.277873	0.18125	1.53309	0.125253	0.390209	PA14_03380	NA	NA	NA	NA	hypothetical protein	FALSE	FALSE	FALSE	FALSE
1826	PA14_RS02350	156.113	-0.253984	0.165639	-1.53336	0.125187	0.390209	PA14_05820	NA	NA	NA	NA	CoA transferase	FALSE	FALSE	FALSE	FALSE
1827	PA14_RS08780	336.94	-0.429027	0.279743	-1.53365	0.125117	0.390209	PA14_21780	NA	NA	NA	NA	bile acid:sodium symporter family protein	FALSE	FALSE	FALSE	FALSE
1828	PA14_RS23530	1730.25	0.252052	0.164378	1.53337	0.125185	0.390209	PA14_57720	cysD	NA	NA	NA	sulfate adenylyltransferase subunit CysD	FALSE	FALSE	FALSE	FALSE
1829	PA14_RS29205	716.338	-0.274625	0.179018	-1.53407	0.125013	0.390209	PA14_71710	NA	NA	NA	NA	tryptophan permease	FALSE	FALSE	FALSE	FALSE
1830	PA14_RS20965	755.18	0.173929	0.113533	1.53197	0.12553	0.390857		NA	NA	NA	NA	IS3 family transposase	FALSE	FALSE	FALSE	FALSE
1831	PA14_RS18410	1628.37	0.12929	0.0844641	1.5307	0.125843	0.391618	PA14_45310	NA	NA	NA	NA	heme lyase CcmF/NrfE family subunit	FALSE	FALSE	FALSE	FALSE
1832	PA14_RS01515	342.707	-0.403104	0.263482	-1.52991	0.126039	0.392015	PA14_03700	NA	NA	NA	NA	sulfate ABC transporter substrate-binding protein	FALSE	FALSE	FALSE	FALSE
1833	PA14_RS05920	3079.33	0.209576	0.137165	1.52791	0.126534	0.393124	PA14_14850	pilW/pilF	NA	NA	NA	type IV pilus biogenesis/stability protein PilW	FALSE	FALSE	FALSE	FALSE
1834	PA14_RS20545	119.379	0.278105	0.181988	1.52815	0.126475	0.393124	PA14_50620	NA	NA	NA	NA	DUF488 domain-containing protein	FALSE	FALSE	FALSE	FALSE
1835	PA14_RS15990	117.702	-0.34627	0.226714	-1.52734	0.126676	0.393352	PA14_39410	NA	NA	NA	NA	GNAT family N-acetyltransferase	FALSE	FALSE	FALSE	FALSE
1836	PA14_RS10915	110.546	0.374737	0.245413	1.52697	0.126769	0.393426	PA14_26980	NA	NA	NA	NA	hypothetical protein	FALSE	FALSE	FALSE	FALSE
1837	PA14_RS00540	137.963	-0.328838	0.215392	-1.52669	0.126838	0.393426	PA14_01300	ctaD	NA	NA	NA	cytochrome c oxidase subunit I	FALSE	FALSE	FALSE	FALSE
1838	PA14_RS21045	4384.08	0.231702	0.151845	1.52591	0.127032	0.393812	PA14_51720	tolB	NA	NA	NA	Tol-Pal system protein TolB	FALSE	FALSE	FALSE	FALSE
1839	PA14_RS26000	283.422	0.301888	0.197983	1.52482	0.127304	0.394441	PA14_63550	fdhE	NA	NA	NA	formate dehydrogenase accessory protein FdhE	FALSE	FALSE	FALSE	FALSE
1840	PA14_RS07110	385.083	-0.256446	0.168262	-1.52409	0.127487	0.394794	PA14_17675	NA	NA	NA	NA	diacylglycerol kinase	FALSE	FALSE	FALSE	FALSE
1841	PA14_RS08050	171.702	-0.294609	0.193398	-1.52333	0.127676	0.395165	PA14_20100	NA	NA	NA	NA	ABC transporter permease	FALSE	FALSE	FALSE	FALSE
1842	PA14_RS01400	115.535	-0.329283	0.216366	-1.52188	0.128039	0.39546	PA14_03390	NA	NA	NA	NA	DUF3596 domain-containing protein	FALSE	FALSE	FALSE	FALSE
1843	PA14_RS08575	219.472	-0.252297	0.165699	-1.52262	0.127854	0.39546	PA14_21290	NA	NA	NA	NA	HlyD family secretion protein	FALSE	FALSE	FALSE	FALSE
1844	PA14_RS14455	125.1	-0.318355	0.209191	-1.52184	0.128049	0.39546	PA14_35540	NA	NA	NA	NA	Bkd operon transcriptional regulator	FALSE	FALSE	FALSE	FALSE
1845	PA14_RS15220	18.1968	-0.63995	0.420507	-1.52185	0.128046	0.39546	PA14_37400	NA	NA	NA	NA	AraC family transcriptional regulator	FALSE	FALSE	FALSE	FALSE
1846	PA14_RS11035	80.091	-0.360276	0.236856	-1.52108	0.128241	0.395623	PA14_27280	NA	NA	NA	NA	LysR family transcriptional regulator	FALSE	FALSE	FALSE	FALSE
1847	PA14_RS16715	7248.65	0.281289	0.184926	1.52109	0.128237	0.395623	PA14_41240	clpP	NA	NA	NA	ATP-dependent Clp endopeptidase proteolytic subunit ClpP	FALSE	FALSE	FALSE	FALSE
1848	PA14_RS06600	377.759	-0.228159	0.150124	-1.51981	0.12856	0.396186	PA14_16460	NA	NA	NA	NA	purine-binding chemotaxis protein CheW	FALSE	FALSE	FALSE	FALSE
1849	PA14_RS15330	79.0489	-0.342561	0.225421	-1.51965	0.1286	0.396186	PA14_37680	NA	NA	NA	NA	hypothetical protein	FALSE	FALSE	FALSE	FALSE
1850	PA14_RS20735	65.5689	-0.403379	0.265513	-1.51924	0.128701	0.396186	PA14_51040	NA	NA	NA	NA	FAD-binding oxidoreductase	FALSE	FALSE	FALSE	FALSE
1851	PA14_RS28120	1227.98	-0.221866	0.146016	-1.51946	0.128647	0.396186	PA14_68980	ubiH	NA	NA	NA	2-octaprenyl-6-methoxyphenyl hydroxylase	FALSE	FALSE	FALSE	FALSE
1852	PA14_RS00810	329.945	0.186518	0.12296	1.51689	0.129293	0.396766	PA14_01980	NA	NA	NA	NA	LysR family transcriptional regulator	FALSE	FALSE	FALSE	FALSE
1853	PA14_RS01995	1655.99	-0.149371	0.0984091	-1.51786	0.129049	0.396766	PA14_04920	NA	NA	NA	NA	ABC transporter permease	FALSE	FALSE	FALSE	FALSE
1854	PA14_RS03285	82.1814	0.524078	0.345409	1.51727	0.129199	0.396766	PA14_08200	NA	NA	NA	NA	hypothetical protein	FALSE	FALSE	FALSE	FALSE
1855	PA14_RS03635	6896.07	0.321138	0.211735	1.5167	0.129343	0.396766	PA14_08960	rplX	NA	NA	NA	50S ribosomal protein L24	FALSE	FALSE	FALSE	FALSE
1856	PA14_RS06255	4550.47	0.21427	0.141323	1.51617	0.129477	0.396766	PA14_15610	NA	NA	NA	NA	AAA family ATPase	FALSE	FALSE	FALSE	FALSE
1857	PA14_RS09065	34.1883	0.509232	0.335737	1.51676	0.129328	0.396766	PA14_22400	NA	NA	NA	NA	DUF3309 domain-containing protein	FALSE	FALSE	FALSE	FALSE
1858	PA14_RS09475	2954.79	0.488023	0.321913	1.51601	0.129517	0.396766	PA14_23390	NA	NA	NA	NA	oligosaccharide flippase family protein	FALSE	FALSE	FALSE	FALSE
1859	PA14_RS16255	44.4728	0.421924	0.277965	1.5179	0.129039	0.396766	PA14_40100	NA	NA	NA	NA	alpha/beta hydrolase	FALSE	FALSE	FALSE	FALSE
1860	PA14_RS28385	2303.12	-0.219982	0.145056	-1.51653	0.129386	0.396766	PA14_69630	NA	NA	NA	NA	nucleoside diphosphate kinase regulator	FALSE	FALSE	FALSE	FALSE
1861	PA14_RS17530	102.708	-0.282036	0.18611	-1.51543	0.129665	0.397007	PA14_43150	NA	NA	NA	NA	hypothetical protein	FALSE	FALSE	FALSE	FALSE
1862	PA14_RS07680	264.932	-0.202007	0.133355	-1.51481	0.129821	0.397271	PA14_19160	rarD	NA	NA	NA	EamA family transporter RarD	FALSE	FALSE	FALSE	FALSE
1863	PA14_RS28565	182.28	-0.250891	0.16566	-1.51449	0.129902	0.397308	PA14_70110	NA	NA	NA	NA	phospholipase D family protein	FALSE	FALSE	FALSE	FALSE
1864	PA14_RS23395	4172.04	0.179742	0.118721	1.51399	0.130029	0.397482	PA14_57390	NA	NA	NA	NA	UDP-N-acetylmuramoyl-tripeptide--D-alanyl-D-alanine ligase	FALSE	FALSE	FALSE	FALSE
1865	PA14_RS25580	369.272	-0.27882	0.18425	-1.51327	0.13021	0.397822	PA14_62590	NA	NA	NA	NA	pantoate--beta-alanine ligase	FALSE	FALSE	FALSE	FALSE
1866	PA14_RS00925	140.283	-0.316442	0.209231	-1.51241	0.13043	0.398066	PA14_02290	NA	NA	NA	NA	LysR family transcriptional regulator	FALSE	FALSE	FALSE	FALSE
1867	PA14_RS07510	1699.43	0.362443	0.239607	1.51266	0.130366	0.398066	PA14_18740	NA	NA	NA	NA	argininosuccinate synthase	FALSE	FALSE	FALSE	FALSE
1868	PA14_RS17585	837.081	-0.283387	0.187523	-1.51122	0.130733	0.398778	PA14_43280	selD	NA	NA	NA	"selenide, water dikinase SelD"	FALSE	FALSE	FALSE	FALSE
1869	PA14_RS06935	805	0.158171	0.104738	1.51017	0.131001	0.399211	PA14_17280	tilS	NA	NA	NA	tRNA lysidine(34) synthetase TilS	FALSE	FALSE	FALSE	FALSE
1870	PA14_RS26100	145.844	-0.239543	0.158626	-1.51011	0.131015	0.399211	PA14_63830	NA	NA	NA	NA	arylamine N-acetyltransferase	FALSE	FALSE	FALSE	FALSE
1871	PA14_RS02355	466.144	-0.270187	0.178983	-1.50957	0.131154	0.399273	PA14_05840	NA	NA	NA	NA	acyl-CoA dehydrogenase	FALSE	FALSE	FALSE	FALSE
1872	PA14_RS07005	1840.28	0.162667	0.107763	1.50948	0.131176	0.399273	PA14_17460	NA	NA	NA	NA	protein-L-isoaspartate(D-aspartate) O-methyltransferase	FALSE	FALSE	FALSE	FALSE
1873	PA14_RS02385	154.576	-0.286233	0.1897	-1.50887	0.131331	0.399533	PA14_05910	NA	NA	NA	NA	transporter substrate-binding domain-containing protein	FALSE	FALSE	FALSE	FALSE
1874	PA14_RS06405	9354.6	0.294337	0.195195	1.50791	0.131578	0.400046	PA14_15990	trmD	NA	NA	NA	tRNA (guanosine(37)-N1)-methyltransferase TrmD	FALSE	FALSE	FALSE	FALSE
1875	PA14_RS13040	345.581	0.222315	0.147456	1.50766	0.13164	0.400046	PA14_31870	muxA	NA	NA	NA	multidrug efflux RND transporter periplasmic adaptor subunit MuxA	FALSE	FALSE	FALSE	FALSE
1876	PA14_RS07305	77.7245	-0.292799	0.194312	-1.50685	0.13185	0.400469	PA14_18200	NA	NA	NA	NA	LysR family transcriptional regulator	FALSE	FALSE	FALSE	FALSE
1877	PA14_RS15350	91.797	0.596055	0.395889	1.50561	0.132168	0.40122	PA14_37745	NA	NA	NA	NA	carbamoyltransferase	FALSE	FALSE	FALSE	FALSE
1878	PA14_RS03960	94.1939	-0.354204	0.235593	-1.50346	0.132722	0.401276	PA14_09790	NA	NA	NA	NA	FMN-binding negative transcriptional regulator	FALSE	FALSE	FALSE	FALSE
1879	PA14_RS06510	208.729	0.282163	0.187561	1.50438	0.132483	0.401276	PA14_16260	NA	NA	NA	NA	NADH:flavin oxidoreductase/NADH oxidase	FALSE	FALSE	FALSE	FALSE
1880	PA14_RS09990	325.662	0.420552	0.279566	1.5043	0.132503	0.401276	PA14_24650	NA	NA	NA	NA	ribosome modulation factor	FALSE	FALSE	FALSE	FALSE
1881	PA14_RS12490	2642.06	0.239275	0.158989	1.50498	0.13233	0.401276	PA14_30630	NA	NA	NA	NA	2-heptyl-3-hydroxy-4(1H)-quinolone synthase	FALSE	FALSE	FALSE	FALSE
1882	PA14_RS18185	149.984	-0.289361	0.192478	-1.50335	0.132749	0.401276	PA14_44710	xdhA	NA	NA	NA	xanthine dehydrogenase small subunit	FALSE	FALSE	FALSE	FALSE
1883	PA14_RS24610	352.996	-0.298273	0.198371	-1.50362	0.13268	0.401276	PA14_60280.1	pilV	NA	NA	NA	type IV pilus modification protein PilV	FALSE	FALSE	FALSE	FALSE
1884	PA14_RS25715	1967.92	0.189326	0.125783	1.50518	0.132278	0.401276	PA14_62900	greA	NA	NA	NA	transcription elongation factor GreA	FALSE	FALSE	FALSE	FALSE
1885	PA14_RS28335	2651.25	0.233157	0.155036	1.50389	0.132611	0.401276	PA14_69520	NA	NA	NA	NA	hypothetical protein	FALSE	FALSE	FALSE	FALSE
1886	PA14_RS14370	136.992	-0.87724	0.583705	-1.50288	0.13287	0.401307	PA14_35320	NA	NA	NA	NA	D-glycerate dehydrogenase	FALSE	FALSE	FALSE	FALSE
1887	PA14_RS25880	692.003	-0.315857	0.210184	-1.50276	0.1329	0.401307	PA14_63280	NA	NA	NA	NA	AraC family transcriptional regulator	FALSE	FALSE	FALSE	FALSE
1888	PA14_RS02520	151.339	-0.348145	0.231719	-1.50244	0.132983	0.401343	PA14_06260	NA	NA	NA	NA	LysR family transcriptional regulator	FALSE	FALSE	FALSE	FALSE
1889	PA14_RS18380	19.8835	-0.587739	0.391302	-1.50201	0.133095	0.401369	PA14_45240	NA	NA	NA	NA	APC family permease	FALSE	FALSE	FALSE	FALSE
1890	PA14_RS28680	1174.15	-0.174853	0.116424	-1.50186	0.133132	0.401369	PA14_70420	NA	NA	NA	NA	ribonuclease PH	FALSE	FALSE	FALSE	FALSE
1891	PA14_RS29610	461.949	-0.236784	0.157715	-1.50134	0.133267	0.401562	PA14_72750	NA	NA	NA	NA	alpha/beta hydrolase	FALSE	FALSE	FALSE	FALSE
1892	PA14_RS08240	614.049	0.383706	0.255667	1.5008	0.133407	0.401737	PA14_20520	NA	NA	NA	NA	RHS repeat protein	FALSE	FALSE	FALSE	FALSE
1893	PA14_RS20840	2652.71	0.245552	0.163694	1.50007	0.133596	0.401737	PA14_51270	NA	NA	NA	NA	4-hydroxy-tetrahydrodipicolinate synthase	FALSE	FALSE	FALSE	FALSE
1894	PA14_RS23565	4274.53	0.159722	0.10645	1.50044	0.1335	0.401737	PA14_57810	murA	NA	NA	NA	UDP-N-acetylglucosamine 1-carboxyvinyltransferase	FALSE	FALSE	FALSE	FALSE
1895	PA14_RS26955	71.8719	-0.326289	0.217522	-1.50003	0.133607	0.401737	PA14_66040	NA	NA	NA	NA	acyl-CoA dehydrogenase	FALSE	FALSE	FALSE	FALSE
1896	PA14_RS01055	53.6986	0.73527	0.490552	1.49886	0.133909	0.402255	PA14_02620	mdcH	NA	NA	NA	malonate decarboxylase subunit epsilon	FALSE	FALSE	FALSE	FALSE
1897	PA14_RS07745	161.963	-0.306308	0.204423	-1.4984	0.134029	0.402255	PA14_19360	ngg	NA	NA	NA	N-acetylglutaminylglutamine synthetase	FALSE	FALSE	FALSE	FALSE
1898	PA14_RS25650	21950.4	0.236074	0.157564	1.49828	0.134062	0.402255	PA14_62760	infB	NA	NA	NA	translation initiation factor IF-2	FALSE	FALSE	FALSE	FALSE
1899	PA14_RS31125	38.2579	0.528884	0.352955	1.49845	0.134018	0.402255	PA14_73390	NA	NA	NA	NA	hypothetical protein	FALSE	FALSE	FALSE	FALSE
1900	PA14_RS26025	28.0086	0.446478	0.29815	1.4975	0.134264	0.40265	PA14_63620	NA	NA	NA	NA	triacylglycerol lipase	FALSE	FALSE	FALSE	FALSE
1901	PA14_RS01090	22.6026	-0.562416	0.376272	-1.49471	0.134991	0.404194	PA14_02700	NA	NA	NA	NA	aspartate aminotransferase family protein	FALSE	FALSE	FALSE	FALSE
1902	PA14_RS02135	1491.09	0.193023	0.129136	1.49472	0.134986	0.404194	PA14_05260	NA	NA	NA	NA	aspartate carbamoyltransferase	FALSE	FALSE	FALSE	FALSE
1903	PA14_RS24320	21.0324	0.544858	0.364445	1.49503	0.134906	0.404194	PA14_59650	NA	NA	NA	NA	TIGR03759 family integrating conjugative element protein	FALSE	FALSE	FALSE	FALSE
1904	PA14_RS02055	369.163	-0.232187	0.155442	-1.49372	0.135249	0.404751	PA14_05050	rdgB	NA	NA	NA	RdgB/HAM1 family non-canonical purine NTP pyrophosphatase	FALSE	FALSE	FALSE	FALSE
1905	PA14_RS01780	298.54	-0.211868	0.141877	-1.49332	0.135354	0.404854	PA14_04370	NA	NA	NA	NA	MFS transporter	FALSE	FALSE	FALSE	FALSE
1906	PA14_RS09595	148.516	-0.330138	0.221355	-1.49144	0.135845	0.405906	PA14_23670	NA	NA	NA	NA	glyoxalase/bleomycin resistance/extradiol dioxygenase family protein	FALSE	FALSE	FALSE	FALSE
1907	PA14_RS30975	1452.69	0.287831	0.192989	1.49143	0.135848	0.405906	PA14_60100	NA	NA	NA	NA	deoxycytidine deaminase	FALSE	FALSE	FALSE	FALSE
1908	PA14_RS02285	3323.79	0.210803	0.141452	1.49028	0.13615	0.406383	PA14_05620	NA	NA	NA	NA	adenosylhomocysteinase	FALSE	FALSE	FALSE	FALSE
1909	PA14_RS08465	34.1743	-0.414549	0.278151	-1.49037	0.136126	0.406383	PA14_21050	NA	NA	NA	NA	SDR family oxidoreductase	FALSE	FALSE	FALSE	FALSE
1910	PA14_RS00985	89.4273	-0.335133	0.224958	-1.48976	0.136289	0.406583	PA14_02450	NA	NA	NA	NA	Re/Si-specific NAD(P)(+) transhydrogenase subunit alpha	FALSE	FALSE	FALSE	FALSE
1911	PA14_RS07690	764.059	-0.19504	0.131045	-1.48834	0.136662	0.407482	PA14_19190	NA	NA	NA	NA	NAD-dependent malic enzyme	FALSE	FALSE	FALSE	FALSE
1912	PA14_RS03155	75.8512	-0.4053	0.272761	-1.48592	0.137301	0.408279	PA14_07890	NA	NA	NA	NA	ABC transporter permease	FALSE	FALSE	FALSE	FALSE
1913	PA14_RS09040	146.99	0.275054	0.184992	1.48684	0.137056	0.408279	PA14_22330	NA	NA	NA	NA	glycine betaine ABC transporter substrate-binding protein	FALSE	FALSE	FALSE	FALSE
1914	PA14_RS10710	17.6112	-0.661088	0.444961	-1.48572	0.137353	0.408279	PA14_26450	mntP	NA	NA	NA	manganese efflux pump MntP	FALSE	FALSE	FALSE	FALSE
1915	PA14_RS12925	155.576	-0.304224	0.204725	-1.48601	0.137277	0.408279	PA14_31580	NA	NA	NA	NA	acyl-CoA dehydrogenase	FALSE	FALSE	FALSE	FALSE
1916	PA14_RS15585	1480.77	0.267004	0.179716	1.4857	0.137359	0.408279	PA14_38350	galU	NA	NA	NA	UTP--glucose-1-phosphate uridylyltransferase GalU	FALSE	FALSE	FALSE	FALSE
1917	PA14_RS21370	51.6922	-0.334593	0.225062	-1.48667	0.137102	0.408279	PA14_52490	NA	NA	NA	NA	hypothetical protein	FALSE	FALSE	FALSE	FALSE
1918	PA14_RS29045	268.236	-0.340023	0.228949	-1.48515	0.137504	0.408498	PA14_71320	NA	NA	NA	NA	hypothetical protein	FALSE	FALSE	FALSE	FALSE
1919	PA14_RS25360	14.1956	0.797952	0.53753	1.48448	0.137681	0.408811	PA14_62060	NA	NA	NA	NA	23S ribosomal RNA	FALSE	FALSE	FALSE	FALSE
1920	PA14_RS13245	20.4574	-0.552806	0.372722	-1.48316	0.138032	0.409426	PA14_32460	NA	NA	NA	NA	helix-turn-helix transcriptional regulator	FALSE	FALSE	FALSE	FALSE
1921	PA14_RS27315	2171.29	0.206491	0.139205	1.48336	0.13798	0.409426	PA14_66940	hisI	NA	NA	NA	phosphoribosyl-AMP cyclohydrolase	FALSE	FALSE	FALSE	FALSE
1922	PA14_RS04170	35.9131	-0.565286	0.381908	-1.48016	0.13883	0.410349	PA14_10300	NA	NA	NA	NA	LysE family translocator	FALSE	FALSE	FALSE	FALSE
1923	PA14_RS05180	397.836	-0.184404	0.124547	-1.4806	0.138712	0.410349	PA14_12860	NA	NA	NA	NA	SagB/ThcOx family dehydrogenase	FALSE	FALSE	FALSE	FALSE
1924	PA14_RS05915	13227.9	0.250592	0.169312	1.48006	0.138858	0.410349	PA14_14830	rlmN	NA	NA	NA	23S rRNA (adenine(2503)-C(2))-methyltransferase RlmN	FALSE	FALSE	FALSE	FALSE
1925	PA14_RS09285	5240.43	-0.234399	0.158298	-1.48075	0.138674	0.410349	PA14_22910	edd	NA	NA	NA	phosphogluconate dehydratase	FALSE	FALSE	FALSE	FALSE
1926	PA14_RS11405	32.1455	0.470445	0.317576	1.48136	0.13851	0.410349	PA14_28100	NA	NA	NA	NA	carbohydrate-binding protein	FALSE	FALSE	FALSE	FALSE
1927	PA14_RS16980	163.05	0.326259	0.22022	1.48151	0.13847	0.410349	PA14_41860	NA	NA	NA	NA	hypothetical protein	FALSE	FALSE	FALSE	FALSE
1928	PA14_RS24510	152.392	0.356822	0.240921	1.48108	0.138587	0.410349	PA14_60050	NA	NA	NA	NA	type II toxin-antitoxin system RelE/ParE family toxin	FALSE	FALSE	FALSE	FALSE
1929	PA14_RS25330	777.481	-0.283959	0.191887	-1.47983	0.13892	0.410349	PA14_62000	NA	NA	NA	NA	iron ABC transporter substrate-binding protein	FALSE	FALSE	FALSE	FALSE
1930	PA14_RS05040	440.554	-0.225627	0.15268	-1.47777	0.139469	0.411119	PA14_12490	amn	NA	NA	NA	AMP nucleosidase	FALSE	FALSE	FALSE	FALSE
1931	PA14_RS09985	835.15	0.152753	0.103354	1.47797	0.139416	0.411119	PA14_24640	NA	NA	NA	NA	quinone-dependent dihydroorotate dehydrogenase	FALSE	FALSE	FALSE	FALSE
1932	PA14_RS15155	326.635	-0.819124	0.554197	-1.47804	0.139398	0.411119	PA14_37210	NA	NA	NA	NA	putative hydro-lyase	FALSE	FALSE	FALSE	FALSE
1933	PA14_RS20420	438.734	-0.194651	0.131686	-1.47814	0.13937	0.411119	PA14_50310	NA	NA	NA	NA	NTP transferase domain-containing protein	FALSE	FALSE	FALSE	FALSE
1934	PA14_RS24400	83.8945	-0.333108	0.225486	-1.47729	0.139599	0.41129	PA14_59820	NA	NA	NA	NA	TIGR03747 family integrating conjugative element membrane protein	FALSE	FALSE	FALSE	FALSE
1935	PA14_RS03115	335.065	-0.251093	0.170019	-1.47685	0.139716	0.411423	PA14_07790	NA	NA	NA	NA	nucleotidyltransferase family protein	FALSE	FALSE	FALSE	FALSE
1936	PA14_RS10180	755.588	0.287391	0.19472	1.47592	0.139965	0.411942		NA	NA	NA	NA	DUF1653 domain-containing protein	FALSE	FALSE	FALSE	FALSE
1937	PA14_RS09670	2008.95	0.260785	0.176788	1.47513	0.140177	0.412168	PA14_23860	NA	NA	NA	NA	acetyl-CoA carboxylase carboxyltransferase subunit beta	FALSE	FALSE	FALSE	FALSE
1938	PA14_RS10530	1124.34	-0.190456	0.129114	-1.4751	0.140186	0.412168	PA14_25970	cobN	NA	NA	NA	cobaltochelatase subunit CobN	FALSE	FALSE	FALSE	FALSE
1939	PA14_RS03145	83.7261	-0.328275	0.223055	-1.47172	0.141097	0.414173	PA14_07860	potA	NA	NA	NA	polyamine ABC transporter ATP-binding protein	FALSE	FALSE	FALSE	FALSE
1940	PA14_RS07855	496.044	0.167895	0.114093	1.47156	0.141139	0.414173	PA14_19620	folX	NA	NA	NA	dihydroneopterin triphosphate 2'-epimerase	FALSE	FALSE	FALSE	FALSE
1941	PA14_RS11175	3621.61	0.818539	0.556148	1.4718	0.141075	0.414173	PA14_27610	NA	NA	NA	NA	tRNA-Gly	FALSE	FALSE	FALSE	FALSE
1942	PA14_RS30755	564.823	0.371341	0.252357	1.47149	0.141159	0.414173	PA14_49020	NA	NA	NA	NA	hypothetical protein	FALSE	FALSE	FALSE	FALSE
1943	PA14_RS05990	449.677	0.267106	0.181583	1.47098	0.141296	0.414362	PA14_15050	NA	NA	NA	NA	DUF2946 domain-containing protein	FALSE	FALSE	FALSE	FALSE
1944	PA14_RS18425	1117.82	0.233895	0.159057	1.47051	0.141423	0.414521	PA14_45350	NA	NA	NA	NA	heme ABC transporter permease	FALSE	FALSE	FALSE	FALSE
1945	PA14_RS21850	919.737	0.39011	0.265359	1.47012	0.141529	0.414619	PA14_53670	NA	NA	NA	NA	HNH endonuclease	FALSE	FALSE	FALSE	FALSE
1946	PA14_RS23895	140.065	-0.451311	0.307164	-1.46929	0.141755	0.415068	PA14_58600	NA	NA	NA	NA	sel1 repeat family protein	FALSE	FALSE	FALSE	FALSE
1947	PA14_RS10705	235.433	-0.26461	0.18019	-1.4685	0.141968	0.415476	PA14_26420	NA	NA	NA	NA	TonB-dependent receptor	FALSE	FALSE	FALSE	FALSE
1948	PA14_RS18830	16.7018	0.60906	0.414924	1.46788	0.142136	0.415718	PA14_46390	NA	NA	NA	NA	hypothetical protein	FALSE	FALSE	FALSE	FALSE
1949	PA14_RS27485	23.2597	-0.525457	0.358023	-1.46766	0.142196	0.415718	PA14_67370	NA	NA	NA	NA	phosphate/phosphite/phosphonate ABC transporter substrate-binding protein	FALSE	FALSE	FALSE	FALSE
1950	PA14_RS29765	267.494	-0.314794	0.214627	-1.4667	0.142458	0.41627	PA14_73110	NA	NA	NA	NA	TRAP transporter permease	FALSE	FALSE	FALSE	FALSE
1951	PA14_RS13430	159.865	0.276267	0.188481	1.46575	0.142716	0.416596	PA14_32930	NA	NA	NA	NA	hypothetical protein	FALSE	FALSE	FALSE	FALSE
1952	PA14_RS23040	815.886	0.231931	0.158219	1.46589	0.142679	0.416596	PA14_56530	NA	NA	NA	NA	serine hydrolase	FALSE	FALSE	FALSE	FALSE
1953	PA14_RS09820	367.849	-0.215218	0.147072	-1.46335	0.143371	0.418293	PA14_24245	NA	NA	NA	NA	YeaC family protein	FALSE	FALSE	FALSE	FALSE
1954	PA14_RS13825	663.709	0.167517	0.114504	1.46298	0.143472	0.418374	PA14_33900	NA	NA	NA	NA	xanthine dehydrogenase family protein molybdopterin-binding subunit	FALSE	FALSE	FALSE	FALSE
1955	PA14_RS01865	261.668	-0.237377	0.162305	-1.46254	0.143594	0.418515	PA14_04590	NA	NA	NA	NA	metallophosphoesterase family protein	FALSE	FALSE	FALSE	FALSE
1956	PA14_RS20555	250.774	-0.22264	0.15262	-1.45878	0.144625	0.421305	PA14_50640	NA	NA	NA	NA	hypothetical protein	FALSE	FALSE	FALSE	FALSE
1957	PA14_RS16090	26.4165	-0.719034	0.493254	-1.45773	0.144914	0.421872	PA14_39710	NA	NA	NA	NA	anaerobic ribonucleoside-triphosphate reductase activating protein	FALSE	FALSE	FALSE	FALSE
1958	PA14_RS17510	740.011	0.263852	0.181026	1.45754	0.144968	0.421872	PA14_43100	rhsP2	NA	NA	rhsP2	RHS repeat protein	FALSE	FALSE	FALSE	FALSE
1959	PA14_RS08805	231.755	0.266127	0.182755	1.4562	0.145339	0.422736	PA14_21830	NA	NA	NA	NA	DUF1232 domain-containing protein	FALSE	FALSE	FALSE	FALSE
1960	PA14_RS06775	205.798	-0.419113	0.287916	-1.45568	0.145482	0.422852	PA14_16890	NA	NA	NA	NA	hypothetical protein	FALSE	FALSE	FALSE	FALSE
1961	PA14_RS07685	491.007	-0.325994	0.224	-1.45533	0.145578	0.422852	PA14_19170	NA	NA	NA	NA	C40 family peptidase	FALSE	FALSE	FALSE	FALSE
1962	PA14_RS12695	2967.73	-0.298565	0.205164	-1.45525	0.145601	0.422852	PA14_31050	NA	NA	NA	NA	M56 family metallopeptidase	FALSE	FALSE	FALSE	FALSE
1963	PA14_RS12585	407.991	0.270652	0.186166	1.45382	0.145996	0.423782	PA14_30840	NA	NA	NA	NA	two-component sensor histidine kinase	FALSE	FALSE	FALSE	FALSE
1964	PA14_RS12900	830.077	-0.39228	0.270211	-1.45176	0.146569	0.42523	PA14_31500	NA	NA	NA	NA	AMP-binding protein	FALSE	FALSE	FALSE	FALSE
1965	PA14_RS02805	615.652	0.223561	0.154191	1.4499	0.147088	0.425788	PA14_06990	NA	NA	NA	NA	LemA family protein	FALSE	FALSE	FALSE	FALSE
1966	PA14_RS03660	6433.31	0.249538	0.172103	1.44994	0.147076	0.425788	PA14_09010	NA	NA	NA	NA	50S ribosomal protein L18	FALSE	FALSE	FALSE	FALSE
1967	PA14_RS08480	24.8339	-0.467259	0.322131	-1.45052	0.146912	0.425788	PA14_21080	NA	NA	NA	NA	LysR family transcriptional regulator	FALSE	FALSE	FALSE	FALSE
1968	PA14_RS24460	166.736	0.263639	0.181855	1.44972	0.147135	0.425788	PA14_59940	NA	NA	NA	NA	conjugative transfer ATPase	FALSE	FALSE	FALSE	FALSE
1969	PA14_RS24960	85.2216	-0.394444	0.27202	-1.45005	0.147043	0.425788	PA14_61110	NA	NA	NA	NA	nucleotidyltransferase family protein	FALSE	FALSE	FALSE	FALSE
1970	PA14_RS03525	13991.6	0.24385	0.16839	1.44813	0.14758	0.426244	PA14_08720	rplK	NA	NA	NA	50S ribosomal protein L11	FALSE	FALSE	FALSE	FALSE
1971	PA14_RS05510	131.747	0.264246	0.182712	1.44625	0.148108	0.426244	PA14_13690	NA	NA	NA	NA	class I SAM-dependent methyltransferase	FALSE	FALSE	FALSE	FALSE
1972	PA14_RS05800	2761.38	0.186974	0.129278	1.44629	0.148097	0.426244	PA14_14500	lptF	NA	NA	NA	LPS export ABC transporter permease LptF	FALSE	FALSE	FALSE	FALSE
1973	PA14_RS06850	13242.9	0.239906	0.165879	1.44627	0.148101	0.426244	PA14_17070	NA	NA	NA	NA	elongation factor Ts	FALSE	FALSE	FALSE	FALSE
1974	PA14_RS07640	541.522	-0.271865	0.187717	-1.44827	0.147541	0.426244	PA14_19065	apbC	NA	NA	NA	iron-sulfur cluster carrier protein ApbC	FALSE	FALSE	FALSE	FALSE
1975	PA14_RS08320	1299.46	-0.218727	0.151079	-1.44777	0.147683	0.426244	PA14_20700	NA	NA	NA	NA	flagellar brake protein	FALSE	FALSE	FALSE	FALSE
1976	PA14_RS13820	359.062	0.213991	0.147873	1.44713	0.147862	0.426244	PA14_33890	NA	NA	NA	NA	(2Fe-2S)-binding protein	FALSE	FALSE	FALSE	FALSE
1977	PA14_RS17810	432.296	-0.373228	0.258072	-1.44622	0.148116	0.426244	PA14_43840	NA	NA	NA	NA	dienelactone hydrolase family protein	FALSE	FALSE	FALSE	FALSE
1978	PA14_RS21055	2204.74	0.225111	0.155585	1.44687	0.147935	0.426244	PA14_51740	tolR	NA	NA	NA	protein TolR	FALSE	FALSE	FALSE	FALSE
1979	PA14_RS22820	84.156	-0.276198	0.190688	-1.44843	0.147496	0.426244	PA14_55920	rcpA	NA	NA	NA	type 4b pilus Flp secretin RcpA	FALSE	FALSE	FALSE	FALSE
1980	PA14_RS25080	410.619	0.210161	0.145204	1.44735	0.147799	0.426244	PA14_61390	NA	NA	NA	NA	hypothetical protein	FALSE	FALSE	FALSE	FALSE
1981	PA14_RS04420	16.8627	-0.589395	0.407735	-1.44553	0.148309	0.426584	PA14_10970	NA	NA	NA	NA	oxidoreductase	FALSE	FALSE	FALSE	FALSE
1982	PA14_RS25310	599.397	0.302384	0.209246	1.44512	0.148425	0.426704	PA14_61950	NA	NA	NA	NA	hypothetical protein	FALSE	FALSE	FALSE	FALSE
1983	PA14_RS07260	151.674	-0.254984	0.176484	-1.4448	0.148514	0.426743	PA14_18080	NA	NA	NA	NA	TetR family transcriptional regulator	FALSE	FALSE	FALSE	FALSE
1984	PA14_RS23070	147.699	-0.231391	0.160306	-1.44344	0.148897	0.427629	PA14_56600	NA	NA	NA	NA	DUF479 domain-containing protein	FALSE	FALSE	FALSE	FALSE
1985	PA14_RS03015	2981.48	-0.203766	0.141264	-1.44245	0.149175	0.428212	PA14_07530	NA	NA	NA	NA	DNA primase	FALSE	FALSE	FALSE	FALSE
1986	PA14_RS14230	2628.93	0.306857	0.213005	1.44061	0.149696	0.429489	PA14_34960	NA	NA	NA	NA	porin	FALSE	FALSE	FALSE	FALSE
1987	PA14_RS27725	670.526	-0.177765	0.123489	-1.43952	0.150004	0.430158	PA14_67990	mutY	NA	NA	NA	A/G-specific adenine glycosylase	FALSE	FALSE	FALSE	FALSE
1988	PA14_RS05485	123.787	-0.282276	0.196168	-1.43895	0.150165	0.430403	PA14_13630	NA	NA	NA	NA	hypothetical protein	FALSE	FALSE	FALSE	FALSE
1989	PA14_RS23690	712.374	-0.261532	0.181874	-1.43799	0.150438	0.430968	PA14_58080	NA	NA	NA	NA	carbon-nitrogen hydrolase family protein	FALSE	FALSE	FALSE	FALSE
1990	PA14_RS23605	1126.8	-0.226123	0.157283	-1.43768	0.150524	0.430999	PA14_57900	NA	NA	NA	NA	HAD family hydrolase	FALSE	FALSE	FALSE	FALSE
1991	PA14_RS10520	508.908	-0.228568	0.159077	-1.43683	0.150766	0.431473		NA	NA	NA	NA	cobalt transporter	FALSE	FALSE	FALSE	FALSE
1992	PA14_RS05240	43.427	-0.658944	0.46017	-1.43196	0.152156	0.433593	PA14_13010	NA	NA	NA	NA	ABC transporter substrate-binding protein	FALSE	FALSE	FALSE	FALSE
1993	PA14_RS11820	172.891	-0.229562	0.160193	-1.43304	0.151847	0.433593	PA14_29010	NA	NA	NA	NA	MerR family transcriptional regulator	FALSE	FALSE	FALSE	FALSE
1994	PA14_RS13240	35.8247	-0.449541	0.313593	-1.43352	0.15171	0.433593	PA14_32450	NA	NA	NA	NA	AraC family transcriptional regulator	FALSE	FALSE	FALSE	FALSE
1995	PA14_RS19950	93.7156	-0.335879	0.23447	-1.4325	0.152001	0.433593	PA14_49110	NA	NA	NA	NA	LysR family transcriptional regulator	FALSE	FALSE	FALSE	FALSE
1996	PA14_RS23145	1322.82	-0.197211	0.137694	-1.43223	0.152077	0.433593	PA14_56790	NA	NA	NA	NA	GGDEF and EAL domain-containing protein	FALSE	FALSE	FALSE	FALSE
1997	PA14_RS25720	7673.46	0.175903	0.122851	1.43183	0.152191	0.433593	PA14_62910	carB	NA	NA	NA	carbamoyl-phosphate synthase large subunit	FALSE	FALSE	FALSE	FALSE
1998	PA14_RS27675	391.872	-0.222443	0.155215	-1.43313	0.15182	0.433593	PA14_67860	NA	NA	NA	NA	ABC transporter substrate-binding protein	FALSE	FALSE	FALSE	FALSE
1999	PA14_RS28500	122.087	-0.348939	0.243406	-1.43357	0.151696	0.433593	PA14_69925	NA	NA	NA	NA	pyruvate oxidase	FALSE	FALSE	FALSE	FALSE
[truncated: 4,178 more rows]

## Sheet: Table S5 RNAseq rsmArpoN v rsmA
Table S5	rowname	baseMean	log2FoldChange	lfcSE	stat	pvalue	padj	old_locus_tag	flagella_motility	symbol	vgrG_hcp	T6SS	Protein_function	P.S. value and >0	P.S. value and <0	P.S. value and >0.58	P.S. value and <-0.58
1	PA14_RS20410	6337.85	-6.16167	0.163287	-37.7353	0	0	PA14_50290	fliC	fliC	NA	NA	flagellin	FALSE	TRUE	FALSE	TRUE
2	PA14_RS20405	2164.89	-6.27023	0.197732	-31.7108	1.1e-220	3.27e-217	PA14_50280	flaG/fleL	flaG/fleL	NA	NA	flagellar protein FlaG/FleL	FALSE	TRUE	FALSE	TRUE
3	PA14_RS20400	5213.45	-4.70986	0.156303	-30.1329	1.8e-199	3.56e-196	PA14_50270	fliD	fliD	NA	NA	flagellar filament capping protein FliD	FALSE	TRUE	FALSE	TRUE
4	PA14_RS20390	1174.84	-5.31863	0.183689	-28.9546	2.46e-184	3.65e-181	PA14_50240	fleP/fliT	fleP/fliT	NA	NA	flagellar protein FliT	FALSE	TRUE	FALSE	TRUE
5	PA14_RS20440	1365.44	-4.46905	0.163867	-27.2723	9.03e-164	1.07e-160	PA14_50360	flgK	flgK	NA	NA	flagellar hook-associated protein FlgK	FALSE	TRUE	FALSE	TRUE
6	PA14_RS20450	751.001	-5.18588	0.194062	-26.7228	2.56e-157	2.53e-154	PA14_50410	flgI	flgI	NA	NA	flagellar basal body P-ring protein FlgI	FALSE	TRUE	FALSE	TRUE
7	PA14_RS26180	2742.64	-4.51707	0.170411	-26.507	8.06e-155	6.83e-152	PA14_64050	NA	NA	NA	NA	PleD family two-component system response regulator	FALSE	TRUE	FALSE	TRUE
8	PA14_RS20365	1690.63	-3.90289	0.147981	-26.3743	2.7e-153	2.01e-150	PA14_50140	fliF	fliF	NA	NA	flagellar basal body M-ring protein FliF	FALSE	TRUE	FALSE	TRUE
9	PA14_RS20395	1755.05	-5.36387	0.210238	-25.5133	1.4e-143	9.25e-141	PA14_50250	fliS	fliS	NA	NA	flagellar export chaperone FliS	FALSE	TRUE	FALSE	TRUE
10	PA14_RS20435	1076.64	-3.50318	0.138619	-25.272	6.5e-141	3.86e-138	PA14_50340	flgL	flgL	NA	NA	flagellar hook-associated protein FlgL	FALSE	TRUE	FALSE	TRUE
11	PA14_RS20375	579.394	-4.37146	0.175953	-24.8445	2.97e-136	1.6e-133	PA14_50180	fleR	fleR	NA	NA	FleR sigma-54-dependent Fis family transcriptional regulator	FALSE	TRUE	FALSE	TRUE
12	PA14_RS19795	738.629	3.90295	0.161203	24.2115	1.69e-129	8.34e-127	PA14_48760	NA	NA	NA	NA	hydrolase	TRUE	FALSE	TRUE	FALSE
13	PA14_RS20460	934.079	-5.34209	0.221159	-24.155	6.62e-129	3.02e-126	PA14_50430	flgG	flgG	NA	NA	flagellar basal-body rod protein FlgG	FALSE	TRUE	FALSE	TRUE
14	PA14_RS20445	677.689	-5.16193	0.214393	-24.0769	4.36e-128	1.85e-125	PA14_50380	flgJ	flgJ	NA	NA	flagellar assembly peptidoglycan hydrolase FlgJ	FALSE	TRUE	FALSE	TRUE
15	PA14_RS02980	1326.56	3.1609	0.132015	23.9435	1.08e-126	4.28e-124	PA14_07430	NA	NA	NA	NA	hypothetical protein	TRUE	FALSE	TRUE	FALSE
16	PA14_RS18600	484.435	-4.73436	0.213485	-22.1765	5.79e-109	2.15e-106	PA14_45830	fliK	fliK	NA	NA	flagellar hook-length control protein FliK	FALSE	TRUE	FALSE	TRUE
17	PA14_RS23625	4767.95	-11.0174	0.505967	-21.775	4.01e-105	1.4e-102	PA14_57940	NA	rpoN	NA	NA	RNA polymerase factor sigma-54	FALSE	TRUE	FALSE	TRUE
18	PA14_RS20465	1039.45	-5.95625	0.278353	-21.3982	1.39e-101	4.58e-99	PA14_50440	flgF	flgF	NA	NA	flagellar basal-body rod protein FlgF	FALSE	TRUE	FALSE	TRUE
19	PA14_RS22850	588.328	-3.41321	0.161273	-21.1642	2.04e-99	6.39e-97	PA14_56010	NA	NA	NA	NA	methyl-accepting chemotaxis protein	FALSE	TRUE	FALSE	TRUE
20	PA14_RS13525	365.127	3.30477	0.160627	20.5742	4.67e-94	1.39e-91	PA14_33190	NA	NA	NA	NA	FUSC family protein	TRUE	FALSE	TRUE	FALSE
21	PA14_RS20370	621.337	-6.29982	0.306336	-20.5651	5.64e-94	1.6e-91	PA14_50160	fliE	fliE	NA	NA	flagellar hook-basal body complex protein FliE	FALSE	TRUE	FALSE	TRUE
22	PA14_RS29950	348.776	3.32837	0.161914	20.5564	6.74e-94	1.82e-91	NA	NA	NA	NA	NA	NA	TRUE	FALSE	TRUE	FALSE
23	PA14_RS18545	2681.81	-2.72816	0.133708	-20.4039	1.55e-92	3.99e-90	PA14_45680	flhA	flhA	NA	NA	flagellar biosynthesis protein FlhA	FALSE	TRUE	FALSE	TRUE
24	PA14_RS27575	5089.37	-3.0797	0.15247	-20.1987	1e-90	2.49e-88	PA14_67600	NA	NA	NA	NA	glutamate--ammonia ligase	FALSE	TRUE	FALSE	TRUE
25	PA14_RS13520	1780.83	3.03617	0.157217	19.3119	4.26e-83	1.01e-80	PA14_33170	NA	NA	NA	NA	LysR family transcriptional regulator	TRUE	FALSE	TRUE	FALSE
26	PA14_RS20455	329.826	-4.44311	0.235195	-18.8912	1.35e-79	3.08e-77	PA14_50420	flgH	flgH	NA	NA	flagellar basal body L-ring protein FlgH	FALSE	TRUE	FALSE	TRUE
27	PA14_RS20200	889.389	-2.53421	0.13437	-18.8599	2.44e-79	5.36e-77	PA14_49740	NA	NA	NA	NA	hypothetical protein	FALSE	TRUE	FALSE	TRUE
28	PA14_RS07505	603.569	-4.42907	0.237492	-18.6493	1.28e-77	2.71e-75	PA14_18720	motY	motY	NA	NA	OmpA family protein	FALSE	TRUE	FALSE	TRUE
29	PA14_RS10920	419.568	-2.76447	0.148356	-18.634	1.7e-77	3.49e-75	PA14_26990	NA	NA	NA	NA	terminase small subunit	FALSE	TRUE	FALSE	TRUE
30	PA14_RS16120	633.834	-5.50107	0.29595	-18.5878	4.03e-77	7.98e-75	PA14_39790	NA	NA	NA	NA	hypothetical protein	FALSE	TRUE	FALSE	TRUE
31	PA14_RS19535	1122.62	4.27706	0.232839	18.3692	2.32e-75	4.44e-73	PA14_48060	NA	NA	NA	NA	serralysin family metalloprotease AprA	TRUE	FALSE	TRUE	FALSE
32	PA14_RS12150	411.586	-2.96695	0.163829	-18.11	2.66e-73	4.93e-71	PA14_29760	NA	NA	NA	NA	methyl-accepting chemotaxis protein	FALSE	TRUE	FALSE	TRUE
33	PA14_RS24535	999.895	-3.09304	0.171464	-18.039	9.63e-73	1.73e-70	PA14_60130	NA	NA	NA	NA	hypothetical protein	FALSE	TRUE	FALSE	TRUE
34	PA14_RS20425	554.977	-2.53304	0.142197	-17.8135	5.55e-71	9.69e-69	PA14_50320	NA	NA	NA	NA	HAD-IB family phosphatase	FALSE	TRUE	FALSE	TRUE
35	PA14_RS13455	509.557	-3.62789	0.210254	-17.2548	1.03e-66	1.75e-64	PA14_33000	NA	gcvP	NA	NA	aminomethyl-transferring glycine dehydrogenase	FALSE	TRUE	FALSE	TRUE
36	PA14_RS20380	1437.49	-1.57209	0.0915763	-17.1669	4.69e-66	7.74e-64	PA14_50200	fleS	fleS	NA	NA	FleS PAS domain-containing protein	FALSE	TRUE	FALSE	TRUE
37	PA14_RS13365	829.548	-2.2954	0.133922	-17.1398	7.49e-66	1.2e-63	PA14_32780	NA	NA	NA	NA	two-partner secretion system transporter TpsB1	FALSE	TRUE	FALSE	TRUE
38	PA14_RS08335	561.341	-2.80283	0.164067	-17.0834	1.97e-65	3.08e-63	PA14_20740	flgA	flgA	NA	NA	flagellar basal body P-ring formation protein FlgA	FALSE	TRUE	FALSE	TRUE
39	PA14_RS13370	17823.1	-2.37803	0.139601	-17.0344	4.56e-65	6.94e-63	PA14_32790	NA	cdiI	NA	NA	filamentous hemagglutinin N-terminal domain-containing protein	FALSE	TRUE	FALSE	TRUE
40	PA14_RS24540	869.157	-3.00044	0.177268	-16.926	2.89e-64	4.3e-62		NA	NA	NA	NA	tyrosine-type recombinase/integrase	FALSE	TRUE	FALSE	TRUE
41	PA14_RS12160	837.344	-2.19819	0.130525	-16.8411	1.22e-63	1.77e-61	PA14_29800	NA	NA	NA	NA	methyl-accepting chemotaxis protein	FALSE	TRUE	FALSE	TRUE
42	PA14_RS22925	1167.27	-2.45353	0.147329	-16.6534	2.86e-62	4.04e-60	PA14_56180	NA	NA	NA	NA	hypothetical protein	FALSE	TRUE	FALSE	TRUE
43	PA14_RS13535	182.077	3.33134	0.205472	16.2131	4.07e-59	5.62e-57	PA14_33220	NA	NA	NA	NA	HlyD family secretion protein	TRUE	FALSE	TRUE	FALSE
44	PA14_RS25040	817.315	-2.07147	0.133119	-15.561	1.34e-54	1.81e-52	PA14_61300	NA	NA	NA	NA	methyl-accepting chemotaxis protein	FALSE	TRUE	FALSE	TRUE
45	PA14_RS20470	890.986	-2.99772	0.195348	-15.3455	3.8e-53	5.01e-51	PA14_50450	flgE	flgE	NA	NA	flagellar hook protein FlgE	FALSE	TRUE	FALSE	TRUE
46	PA14_RS19545	278.979	2.70492	0.17887	15.1223	1.15e-51	1.49e-49	PA14_48100	NA	NA	NA	NA	HlyD family type I secretion periplasmic adaptor subunit	TRUE	FALSE	TRUE	FALSE
47	PA14_RS11920	266.355	2.59775	0.173517	14.9712	1.13e-50	1.43e-48	PA14_29240	NA	NA	NA	NA	hydrolase	TRUE	FALSE	TRUE	FALSE
48	PA14_RS20415	2111.92	-2.03808	0.136197	-14.9642	1.26e-50	1.56e-48	PA14_50300	NA	NA	NA	NA	glycosyltransferase	FALSE	TRUE	FALSE	TRUE
49	PA14_RS11930	260.881	2.70162	0.181532	14.8824	4.29e-50	5.2e-48		NA	NA	NA	NA	helix-turn-helix transcriptional regulator	TRUE	FALSE	TRUE	FALSE
50	PA14_RS01310	218.712	-4.263	0.28801	-14.8016	1.43e-49	1.7e-47	PA14_03240	NA	hcpC	hcpC	hcpC	Hcp family type VI secretion system effector	FALSE	TRUE	FALSE	TRUE
51	PA14_RS20430	819.922	-2.39579	0.165692	-14.4592	2.19e-47	2.55e-45	PA14_50330	NA	NA	NA	NA	class I SAM-dependent methyltransferase	FALSE	TRUE	FALSE	TRUE
52	PA14_RS20420	438.734	-2.09597	0.145898	-14.366	8.46e-47	9.66e-45	PA14_50310	NA	NA	NA	NA	NTP transferase domain-containing protein	FALSE	TRUE	FALSE	TRUE
53	PA14_RS00235	1086.98	-2.28533	0.165111	-13.8411	1.44e-43	1.58e-41	PA14_00570	NA	NA	NA	NA	curli production assembly protein CsgG	FALSE	TRUE	FALSE	TRUE
54	PA14_RS13460	318.91	-3.59744	0.25989	-13.8422	1.42e-43	1.58e-41	PA14_33010	NA	NA	NA	NA	serine hydroxymethyltransferase	FALSE	TRUE	FALSE	TRUE
55	PA14_RS22845	286.45	-2.4018	0.174182	-13.789	2.97e-43	3.2e-41	PA14_56000	NA	NA	NA	NA	methyl-accepting chemotaxis protein	FALSE	TRUE	FALSE	TRUE
56	PA14_RS30890	16144.4	-3.37865	0.245221	-13.778	3.46e-43	3.67e-41	PA14_58730	NA	pilA	NA	NA	pilin	FALSE	TRUE	FALSE	TRUE
57	PA14_RS03070	1888.26	2.34618	0.17076	13.7396	5.88e-43	6.12e-41	PA14_07680	NA	NA	NA	NA	PrkA family serine protein kinase	TRUE	FALSE	TRUE	FALSE
58	PA14_RS20475	813.178	-3.22819	0.238611	-13.5291	1.05e-41	1.08e-39	PA14_50460	flgD	flgD	NA	NA	flagellar hook assembly protein FlgD	FALSE	TRUE	FALSE	TRUE
59	PA14_RS18245	224.391	-3.93655	0.293391	-13.4174	4.78e-41	4.81e-39	PA14_44890	NA	hcpA	hcpA	hcpA	Hcp family type VI secretion system effector	FALSE	TRUE	FALSE	TRUE
60	PA14_RS22835	580.487	-2.55477	0.19085	-13.3863	7.27e-41	7.2e-39	PA14_55960	NA	NA	NA	NA	methyl-accepting chemotaxis protein	FALSE	TRUE	FALSE	TRUE
61	PA14_RS03065	486.145	2.53913	0.195392	12.9951	1.3e-38	1.27e-36	PA14_07660	NA	NA	NA	NA	YeaH/YhbH family protein	TRUE	FALSE	TRUE	FALSE
62	PA14_RS16190	224.16	4.99861	0.386217	12.9425	2.59e-38	2.48e-36	PA14_39960	NA	NA	NA	NA	phenazine biosynthesis protein phzB 2	TRUE	FALSE	TRUE	FALSE
63	PA14_RS19770	1157.79	1.42959	0.110771	12.9059	4.17e-38	3.93e-36	PA14_48700	NA	NA	NA	NA	glutathione-regulated potassium-efflux system protein KefB	TRUE	FALSE	TRUE	FALSE
64	PA14_RS19785	276.367	1.97474	0.153498	12.865	7.09e-38	6.58e-36	PA14_48740	NA	NA	NA	NA	NAD(P)H-dependent oxidoreductase	TRUE	FALSE	TRUE	FALSE
65	PA14_RS03825	205.809	3.5498	0.280722	12.6453	1.19e-36	1.09e-34	PA14_09440	NA	NA	NA	NA	phenazine-specific anthranilate synthase component I	TRUE	FALSE	TRUE	FALSE
66	PA14_RS19080	537.376	-1.71449	0.136556	-12.5552	3.72e-36	3.31e-34	PA14_46950	NA	NA	NA	NA	amino acid ABC transporter ATP-binding protein	FALSE	TRUE	FALSE	TRUE
67	PA14_RS20360	1830.14	-1.50724	0.120052	-12.5549	3.74e-36	3.31e-34	PA14_50130	fliG	fliG	NA	NA	flagellar motor switch protein FliG	FALSE	TRUE	FALSE	TRUE
68	PA14_RS20480	328.066	-2.71055	0.216232	-12.5354	4.78e-36	4.17e-34	PA14_50470	flgC	flgC	NA	NA	flagellar basal body rod protein FlgC	FALSE	TRUE	FALSE	TRUE
69	PA14_RS20355	1274.2	-1.31524	0.10548	-12.4691	1.1e-35	9.47e-34	PA14_50110	fliH	fliH	NA	NA	flagellar assembly protein FliH	FALSE	TRUE	FALSE	TRUE
70	PA14_RS19085	441.976	-1.81896	0.14618	-12.4433	1.52e-35	1.29e-33	PA14_46960	NA	ggt	NA	NA	gamma-glutamyltransferase	FALSE	TRUE	FALSE	TRUE
71	PA14_RS20000	346.409	2.64499	0.214375	12.3381	5.65e-35	4.72e-33	PA14_49250	NA	napA	NA	NA	nitrate reductase catalytic subunit NapA	TRUE	FALSE	TRUE	FALSE
72	PA14_RS25310	599.397	-2.70379	0.219481	-12.319	7.15e-35	5.9e-33	PA14_61950	NA	NA	NA	NA	hypothetical protein	FALSE	TRUE	FALSE	TRUE
73	PA14_RS06515	321.202	-2.79412	0.230599	-12.1168	8.61e-34	7e-32	PA14_16270	NA	NA	NA	NA	hypothetical protein	FALSE	TRUE	FALSE	TRUE
74	PA14_RS28590	9915.37	-1.88991	0.156249	-12.0955	1.12e-33	8.95e-32	PA14_70180	NA	rpmG	NA	NA	50S ribosomal protein L33	FALSE	TRUE	FALSE	TRUE
75	PA14_RS00880	346.526	-1.9435	0.161586	-12.0276	2.54e-33	2.01e-31	PA14_02150	NA	NA	NA	NA	SpoIIE family protein phosphatase	FALSE	TRUE	FALSE	TRUE
76	PA14_RS00260	164.154	3.04289	0.253413	12.0077	3.24e-33	2.53e-31	PA14_00630	NA	NA	NA	NA	hypothetical protein	TRUE	FALSE	TRUE	FALSE
77	PA14_RS00245	368.8	-2.3885	0.20079	-11.8955	1.25e-32	9.63e-31		NA	NA	NA	NA	DUF799 domain-containing protein	FALSE	TRUE	FALSE	TRUE
78	PA14_RS30980	130.923	-3.02408	0.254926	-11.8626	1.85e-32	1.41e-30		NA	NA	NA	NA	hypothetical protein	FALSE	TRUE	FALSE	TRUE
79	PA14_RS06685	93.0717	2.80585	0.236621	11.858	1.96e-32	1.47e-30	PA14_16680	NA	NA	NA	NA	hypothetical protein	TRUE	FALSE	TRUE	FALSE
80	PA14_RS16175	141.008	3.65562	0.314468	11.6248	3.08e-31	2.29e-29	PA14_39910	NA	NA	NA	NA	phenazine-specific anthranilate synthase component I	TRUE	FALSE	TRUE	FALSE
81	PA14_RS28350	197.437	-2.61163	0.225474	-11.5828	5.04e-31	3.69e-29	PA14_69560	NA	hcpB	hcpB	hcpB	Hcp family type VI secretion system effector	FALSE	TRUE	FALSE	TRUE
82	PA14_RS14185	742.883	1.49164	0.131354	11.3559	6.93e-30	5.02e-28	PA14_34840	NA	NA	NA	NA	non-ribosomal peptide synthetase	TRUE	FALSE	TRUE	FALSE
83	PA14_RS13450	126.133	-3.21111	0.283644	-11.3209	1.03e-29	7.4e-28	PA14_32985	NA	gcvH	NA	NA	glycine cleavage system protein GcvH	FALSE	TRUE	FALSE	TRUE
84	PA14_RS19780	349.01	2.01797	0.179185	11.262	2.02e-29	1.43e-27	PA14_48730	NA	NA	NA	NA	pirin family protein	TRUE	FALSE	TRUE	FALSE
85	PA14_RS19540	212.021	2.46189	0.218668	11.2586	2.1e-29	1.47e-27	PA14_48090	NA	NA	NA	NA	alkaline protease secretion protein AprF	TRUE	FALSE	TRUE	FALSE
86	PA14_RS17375	380.909	-1.71046	0.152957	-11.1826	4.96e-29	3.42e-27	PA14_42780	NA	NA	NA	NA	hypothetical protein	FALSE	TRUE	FALSE	TRUE
87	PA14_RS14235	1762.68	1.17932	0.105856	11.1407	7.95e-29	5.42e-27	PA14_34970	NA	NA	NA	NA	glucose/quinate/shikimate family membrane-bound PQQ-dependent dehydrogenase	TRUE	FALSE	TRUE	FALSE
88	PA14_RS06510	208.729	1.94586	0.174875	11.1272	9.25e-29	6.24e-27	PA14_16260	NA	NA	NA	NA	NADH:flavin oxidoreductase/NADH oxidase	TRUE	FALSE	TRUE	FALSE
89	PA14_RS17130	836.7	-1.59559	0.143739	-11.1006	1.25e-28	8.32e-27	PA14_42220	NA	mucR	NA	NA	bifunctional diguanylate cyclase/phosphodiesterase	FALSE	TRUE	FALSE	TRUE
90	PA14_RS21150	764.957	-3.07015	0.276934	-11.0862	1.46e-28	9.66e-27	PA14_51950	NA	NA	NA	NA	hypothetical protein	FALSE	TRUE	FALSE	TRUE
91	PA14_RS23915	1151.67	-1.17402	0.105984	-11.0774	1.62e-28	1.05e-26	PA14_58650	NA	NA	NA	NA	methyl-accepting chemotaxis protein	FALSE	TRUE	FALSE	TRUE
92	PA14_RS13515	169.637	2.36348	0.213883	11.0503	2.18e-28	1.41e-26	PA14_33160	NA	NA	NA	NA	hypothetical protein	TRUE	FALSE	TRUE	FALSE
93	PA14_RS27670	593.276	-1.6907	0.153117	-11.0419	2.4e-28	1.53e-26	PA14_67850	NA	NA	NA	NA	ABC transporter substrate-binding protein	FALSE	TRUE	FALSE	TRUE
94	PA14_RS15705	617.942	-2.3602	0.214031	-11.0273	2.82e-28	1.78e-26	PA14_38660	NA	NA	NA	NA	CoA transferase subunit A	FALSE	TRUE	FALSE	TRUE
95	PA14_RS00240	635.549	-2.4719	0.224692	-11.0013	3.77e-28	2.35e-26	PA14_00580	NA	NA	NA	NA	DUF4810 domain-containing protein	FALSE	TRUE	FALSE	TRUE
96	PA14_RS10555	211.361	3.24305	0.295939	10.9585	6.05e-28	3.74e-26	PA14_26020	NA	NA	NA	NA	M28 family peptidase	TRUE	FALSE	TRUE	FALSE
97	PA14_RS10925	3623.4	-1.99919	0.18256	-10.9509	6.58e-28	4.03e-26	PA14_27000	NA	NA	NA	NA	methyl-accepting chemotaxis protein	FALSE	TRUE	FALSE	TRUE
98	PA14_RS15865	87.7184	-4.481	0.411642	-10.8857	1.35e-27	8.17e-26	PA14_39090	NA	NA	NA	NA	hypothetical protein	FALSE	TRUE	FALSE	TRUE
99	PA14_RS02415	2363.17	1.9405	0.179291	10.8232	2.67e-27	1.6e-25	PA14_06000	NA	clpG	NA	NA	AAA family protein disaggregase ClpG	TRUE	FALSE	TRUE	FALSE
100	PA14_RS19550	192.507	2.25399	0.208919	10.7888	3.89e-27	2.31e-25	PA14_48115	NA	NA	NA	NA	type I secretion system permease/ATPase	TRUE	FALSE	TRUE	FALSE
101	PA14_RS00205	592.438	-1.64413	0.152858	-10.7559	5.56e-27	3.27e-25	PA14_00490	NA	NA	NA	NA	two-partner secretion system transporter TpsB2	FALSE	TRUE	FALSE	TRUE
102	PA14_RS19790	142.364	2.42402	0.225669	10.7415	6.5e-27	3.78e-25	PA14_48750	NA	NA	NA	NA	OsmC family protein	TRUE	FALSE	TRUE	FALSE
103	PA14_RS08430	906.171	3.02045	0.282192	10.7035	9.8e-27	5.65e-25	PA14_20970	NA	NA	NA	NA	cytochrome P450	TRUE	FALSE	TRUE	FALSE
104	PA14_RS30925	95.9947	-3.31631	0.312672	-10.6064	2.78e-26	1.59e-24		NA	NA	NA	NA	hypothetical protein	FALSE	TRUE	FALSE	TRUE
105	PA14_RS06845	22180	-1.43093	0.135024	-10.5976	3.06e-26	1.73e-24	PA14_17060	NA	rpsB	NA	NA	30S ribosomal protein S2	FALSE	TRUE	FALSE	TRUE
106	PA14_RS03060	465.676	1.892	0.178685	10.5885	3.37e-26	1.89e-24	PA14_07650	NA	NA	NA	NA	SpoVR family protein	TRUE	FALSE	TRUE	FALSE
107	PA14_RS18540	1496.15	-1.31198	0.124805	-10.5122	7.59e-26	4.21e-24	PA14_45660	flhF	flhF	NA	NA	flagellar biosynthesis protein FlhF	FALSE	TRUE	FALSE	TRUE
108	PA14_RS15655	417.533	2.66799	0.254544	10.4814	1.05e-25	5.78e-24	PA14_38510	NA	NA	NA	NA	"homogentisate 1,2-dioxygenase"	TRUE	FALSE	TRUE	FALSE
109	PA14_RS26545	430.217	1.4194	0.135879	10.446	1.53e-25	8.32e-24	PA14_64920	NA	NA	NA	NA	methyl-accepting chemotaxis protein	TRUE	FALSE	TRUE	FALSE
110	PA14_RS12580	264.958	1.91656	0.18376	10.4297	1.81e-25	9.79e-24	PA14_30830	NA	NA	NA	NA	response regulator	TRUE	FALSE	TRUE	FALSE
111	PA14_RS23945	2160.42	-2.9034	0.278946	-10.4085	2.27e-25	1.21e-23	PA14_58720	NA	NA	NA	NA	hypothetical protein	FALSE	TRUE	FALSE	TRUE
112	PA14_RS16185	58.4966	4.05321	0.390676	10.3749	3.23e-25	1.71e-23	PA14_39945	NA	NA	NA	NA	phenazine biosynthesis protein PhzC	TRUE	FALSE	TRUE	FALSE
113	PA14_RS13530	54.3091	3.41286	0.329613	10.3542	4.01e-25	2.1e-23	PA14_33200	NA	NA	NA	NA	DUF1656 domain-containing protein	TRUE	FALSE	TRUE	FALSE
114	PA14_RS11245	454.959	1.19715	0.116116	10.31	6.35e-25	3.31e-23	PA14_27730	NA	NA	NA	NA	acyl-CoA dehydrogenase	TRUE	FALSE	TRUE	FALSE
115	PA14_RS04780	162.316	-2.66398	0.258433	-10.3082	6.47e-25	3.34e-23	PA14_11810	NA	NA	NA	NA	aldehyde dehydrogenase	FALSE	TRUE	FALSE	TRUE
116	PA14_RS17495	150.946	-2.29071	0.223748	-10.2379	1.34e-24	6.86e-23	PA14_43070	NA	hcp2	hcp2	hcp2	Hcp family type VI secretion system effector	FALSE	TRUE	FALSE	TRUE			0
117	PA14_RS19730	49.5421	3.25659	0.319498	10.1928	2.13e-24	1.08e-22	PA14_48600	NA	NA	NA	NA	acyl--CoA ligase	TRUE	FALSE	TRUE	FALSE
118	PA14_RS19555	679.756	1.82238	0.18042	10.1008	5.48e-24	2.76e-22	PA14_48140	NA	NA	NA	NA	hypothetical protein	TRUE	FALSE	TRUE	FALSE
119	PA14_RS01390	231.405	-1.77985	0.176404	-10.0897	6.14e-24	3.06e-22		NA	NA	NA	NA	helix-turn-helix transcriptional regulator	FALSE	TRUE	FALSE	TRUE
120	PA14_RS10705	235.433	-1.98629	0.197391	-10.0627	8.07e-24	3.99e-22	PA14_26420	NA	NA	NA	NA	TonB-dependent receptor	FALSE	TRUE	FALSE	TRUE
121	PA14_RS02545	306.355	1.39195	0.138941	10.0183	1.27e-23	6.21e-22	PA14_06310	NA	NA	NA	NA	glycine cleavage system protein R	TRUE	FALSE	TRUE	FALSE
122	PA14_RS03820	60.1268	3.92969	0.392389	10.0148	1.31e-23	6.39e-22	PA14_09420	NA	NA	NA	NA	PhzF family phenazine biosynthesis protein	TRUE	FALSE	TRUE	FALSE
123	PA14_RS26615	206.708	-1.84787	0.18466	-10.0069	1.42e-23	6.86e-22	PA14_65090	NA	NA	NA	NA	GGDEF domain-containing protein	FALSE	TRUE	FALSE	TRUE
124	PA14_RS17990	996.418	1.42355	0.142413	9.99597	1.59e-23	7.6e-22	PA14_44290	NA	acnA	NA	NA	aconitate hydratase AcnA	TRUE	FALSE	TRUE	FALSE
125	PA14_RS03025	5030.84	-2.00692	0.201119	-9.97878	1.89e-23	8.97e-22	PA14_07560	NA	rpsU	NA	NA	30S ribosomal protein S21	FALSE	TRUE	FALSE	TRUE
126	PA14_RS22965	1276.48	-1.5512	0.155775	-9.95796	2.33e-23	1.1e-21	PA14_56280	NA	NA	NA	NA	GGDEF domain-containing protein	FALSE	TRUE	FALSE	TRUE
127	PA14_RS20345	446.778	-1.70458	0.171596	-9.93369	2.97e-23	1.39e-21	PA14_50080	fliJ	fliJ	NA	NA	flagella biosynthesis chaperone FliJ	FALSE	TRUE	FALSE	TRUE
128	PA14_RS11925	63.4228	2.52233	0.254072	9.92763	3.16e-23	1.46e-21	PA14_29250	NA	NA	NA	NA	XapX domain-containing protein	TRUE	FALSE	TRUE	FALSE
129	PA14_RS19995	76.9733	2.96221	0.29874	9.91567	3.56e-23	1.64e-21	PA14_49230	NA	NA	NA	NA	nitrate reductase biosynthesis protein NapD	TRUE	FALSE	TRUE	FALSE
130	PA14_RS01385	497.924	-2.00642	0.202731	-9.89698	4.29e-23	1.96e-21	PA14_03370	NA	NA	NA	NA	hypothetical protein	FALSE	TRUE	FALSE	TRUE
131	PA14_RS30750	118.555	2.65177	0.268931	9.86041	6.18e-23	2.8e-21		NA	NA	NA	NA	hypothetical protein	TRUE	FALSE	TRUE	FALSE
132	PA14_RS12575	354.799	1.74209	0.177869	9.79426	1.19e-22	5.36e-21	PA14_30820	NA	NA	NA	NA	methyl-accepting chemotaxis protein	TRUE	FALSE	TRUE	FALSE
133	PA14_RS01915	471.588	-2.41341	0.246933	-9.77352	1.46e-22	6.53e-21	PA14_04710	NA	NA	NA	NA	hypothetical protein	FALSE	TRUE	FALSE	TRUE
134	PA14_RS23930	2284.99	1.38158	0.141985	9.73048	2.24e-22	9.9e-21	PA14_58690	NA	NA	NA	NA	DUF1631 domain-containing protein	TRUE	FALSE	TRUE	FALSE
135	PA14_RS03815	65.5042	3.51784	0.362344	9.70856	2.77e-22	1.22e-20	PA14_09410	NA	pdxH	NA	NA	pyridoxamine 5'-phosphate oxidase	TRUE	FALSE	TRUE	FALSE
136	PA14_RS24550	3438	-2.18187	0.225169	-9.68992	3.33e-22	1.45e-20	PA14_60160	NA	NA	NA	NA	tRNA-Pro	FALSE	TRUE	FALSE	TRUE
137	PA14_RS18595	841.207	-1.69178	0.174754	-9.68095	3.63e-22	1.57e-20	PA14_45810	fliL	fliL	NA	NA	flagellar basal body-associated protein FliL	FALSE	TRUE	FALSE	TRUE
138	PA14_RS27275	194.202	1.48869	0.155039	9.60209	7.83e-22	3.37e-20	PA14_66840	NA	phaC2	NA	NA	class II poly(R)-hydroxyalkanoic acid synthase	TRUE	FALSE	TRUE	FALSE
139	PA14_RS04340	568.146	1.23878	0.129036	9.60027	7.97e-22	3.41e-20	PA14_10770	NA	NA	NA	NA	PAS domain S-box protein	TRUE	FALSE	TRUE	FALSE
140	PA14_RS07605	434.057	-1.71779	0.179701	-9.55914	1.19e-21	5.04e-20	PA14_18960	NA	tli5a	NA	tli5a	hypothetical protein	FALSE	TRUE	FALSE	TRUE
141	PA14_RS19775	268.015	1.48133	0.155097	9.551	1.28e-21	5.41e-20	PA14_48710	NA	NA	NA	NA	DUF1857 family protein	TRUE	FALSE	TRUE	FALSE
142	PA14_RS08435	347.288	2.69349	0.282831	9.52332	1.68e-21	7.01e-20	PA14_20980	NA	NA	NA	NA	SDR family NAD(P)-dependent oxidoreductase	TRUE	FALSE	TRUE	FALSE
143	PA14_RS06815	919.272	-1.6203	0.170452	-9.50591	1.98e-21	8.23e-20	PA14_16990	NA	NA	NA	NA	hypothetical protein	FALSE	TRUE	FALSE	TRUE
144	PA14_RS12585	407.991	1.71463	0.180412	9.50399	2.02e-21	8.33e-20	PA14_30840	NA	NA	NA	NA	two-component sensor histidine kinase	TRUE	FALSE	TRUE	FALSE
145	PA14_RS19090	284.665	-1.48234	0.15735	-9.42064	4.48e-21	1.84e-19	PA14_46970	NA	NA	NA	NA	asparaginase	FALSE	TRUE	FALSE	TRUE
146	PA14_RS20350	780.282	-1.33158	0.141836	-9.38818	6.1e-21	2.48e-19	PA14_50100	fliI	fliI	NA	NA	flagellar protein export ATPase FliI	FALSE	TRUE	FALSE	TRUE
147	PA14_RS15660	160.817	3.03762	0.323662	9.38515	6.28e-21	2.54e-19	PA14_38530	NA	fahA	NA	NA	fumarylacetoacetase	TRUE	FALSE	TRUE	FALSE
148	PA14_RS03830	52.2359	4.08303	0.437664	9.32913	1.07e-20	4.28e-19	PA14_09450	NA	NA	NA	NA	isochorismatase family protein	TRUE	FALSE	TRUE	FALSE
149	PA14_RS27095	2468.21	1.16935	0.127172	9.19502	3.75e-20	1.49e-18	PA14_66400	NA	mscK	NA	NA	mechanosensitive channel MscK	TRUE	FALSE	TRUE	FALSE
150	PA14_RS16125	144.913	-2.19051	0.238535	-9.18318	4.19e-20	1.66e-18	PA14_39800	NA	NA	NA	NA	sigma-70 family RNA polymerase sigma factor	FALSE	TRUE	FALSE	TRUE
151	PA14_RS06935	805	-0.974073	0.106777	-9.12253	7.34e-20	2.89e-18	PA14_17280	NA	tilS	NA	NA	tRNA lysidine(34) synthetase TilS	FALSE	TRUE	FALSE	TRUE
152	PA14_RS13125	81.1841	3.54998	0.391016	9.07887	1.1e-19	4.29e-18	PA14_32160	NA	antA	NA	NA	"anthranilate 1,2-dioxygenase large subunit"	TRUE	FALSE	TRUE	FALSE
153	PA14_RS16180	46.264	3.5045	0.386733	9.06182	1.28e-19	4.98e-18	PA14_39925	NA	NA	NA	NA	isochorismatase family protein	TRUE	FALSE	TRUE	FALSE
154	PA14_RS15355	71.6147	3.70973	0.412319	8.99723	2.31e-19	8.92e-18	PA14_37760	NA	NA	NA	NA	MFS transporter	TRUE	FALSE	TRUE	FALSE
155	PA14_RS00535	358.872	1.44055	0.160219	8.9911	2.45e-19	9.38e-18	PA14_01290	NA	coxB	NA	NA	cytochrome c oxidase subunit II	TRUE	FALSE	TRUE	FALSE
156	PA14_RS18565	484.102	-1.33477	0.149135	-8.95008	3.55e-19	1.35e-17	PA14_45740	fliR	fliR	NA	NA	flagellar type III secretion system protein FliR	FALSE	TRUE	FALSE	TRUE
157	PA14_RS08405	458.314	2.66949	0.298691	8.9373	3.99e-19	1.51e-17	PA14_20900	NA	NA	NA	NA	MFS transporter	TRUE	FALSE	TRUE	FALSE
158	PA14_RS19725	41.2783	3.71634	0.416051	8.93241	4.17e-19	1.57e-17	PA14_48590	NA	NA	NA	NA	class I SAM-dependent methyltransferase	TRUE	FALSE	TRUE	FALSE
159	PA14_RS08320	1299.46	-1.36059	0.15328	-8.87654	6.9e-19	2.58e-17	PA14_20700	NA	NA	NA	NA	flagellar brake protein	FALSE	TRUE	FALSE	TRUE
160	PA14_RS15670	103.832	2.914	0.328594	8.8681	7.44e-19	2.76e-17	PA14_38560	NA	NA	NA	NA	aromatic acid/H+ symport family MFS transporter	TRUE	FALSE	TRUE	FALSE
161	PA14_RS14175	140.029	1.52333	0.171884	8.86257	7.82e-19	2.88e-17	PA14_34820	NA	NA	NA	NA	TauD/TfdA family dioxygenase	TRUE	FALSE	TRUE	FALSE
162	PA14_RS13470	207.89	-1.84201	0.20823	-8.84601	9.07e-19	3.32e-17	PA14_33040	NA	gcvT	NA	NA	glycine cleavage system aminomethyltransferase GcvT	FALSE	TRUE	FALSE	TRUE
163	PA14_RS16795	654.226	-0.995994	0.113234	-8.79585	1.42e-18	5.17e-17	PA14_41420	NA	NA	NA	NA	hypothetical protein	FALSE	TRUE	FALSE	TRUE
164	PA14_RS24765	64.9111	-6.09335	0.696702	-8.74599	2.21e-18	8e-17	PA14_60620	NA	tRNA-Arg	NA	NA	tRNA-Arg	FALSE	TRUE	FALSE	TRUE
165	PA14_RS15665	77.0982	2.88791	0.330231	8.74513	2.23e-18	8.02e-17	PA14_38550	NA	maiA	NA	NA	maleylacetoacetate isomerase	TRUE	FALSE	TRUE	FALSE
166	PA14_RS13865	49.4502	2.5367	0.290593	8.72939	2.56e-18	9.16e-17	PA14_33990	NA	tssH3/cplV3	NA	tssH3/cplV3	type VI secretion system ATPase TssH	TRUE	FALSE	TRUE	FALSE
167	PA14_RS19640	92.4569	-2.50933	0.288164	-8.708	3.09e-18	1.1e-16	PA14_48400	NA	NA	NA	NA	hypothetical protein	FALSE	TRUE	FALSE	TRUE
168	PA14_RS07615	1043.71	-1.64473	0.189474	-8.68053	3.94e-18	1.38e-16	PA14_18985	NA	vgrG4b	vgrG4b	vgrG4b	type VI secretion system tip protein VgrG	FALSE	TRUE	FALSE	TRUE
169	PA14_RS16165	59.4064	3.8396	0.442305	8.68089	3.93e-18	1.38e-16	PA14_39880	NA	pdxH	NA	NA	pyridoxamine 5'-phosphate oxidase	TRUE	FALSE	TRUE	FALSE
170	PA14_RS21430	2106.07	0.893703	0.102948	8.6811	3.92e-18	1.38e-16	PA14_52630	NA	astE	NA	NA	succinylglutamate desuccinylase	TRUE	FALSE	TRUE	FALSE
171	PA14_RS16170	59.1896	3.60134	0.416518	8.6463	5.32e-18	1.85e-16	PA14_39890	NA	NA	NA	NA	PhzF family phenazine biosynthesis protein	TRUE	FALSE	TRUE	FALSE
172	PA14_RS27675	391.872	-1.39938	0.162327	-8.62077	6.65e-18	2.3e-16	PA14_67860	NA	NA	NA	NA	ABC transporter substrate-binding protein	FALSE	TRUE	FALSE	TRUE
173	PA14_RS16755	1998.07	-2.08724	0.24216	-8.61923	6.74e-18	2.31e-16	PA14_41320	NA	NA	NA	NA	tRNA-Leu	FALSE	TRUE	FALSE	TRUE
174	PA14_RS24235	457.481	-1.68847	0.195944	-8.61711	6.87e-18	2.34e-16	PA14_59400	NA	NA	NA	NA	DUF3577 domain-containing protein	FALSE	TRUE	FALSE	TRUE
175	PA14_RS07720	1579.78	1.16627	0.13553	8.60523	7.62e-18	2.58e-16	PA14_19310	NA	NA	NA	NA	MFS transporter	TRUE	FALSE	TRUE	FALSE
176	PA14_RS14180	138.703	1.79623	0.209178	8.5871	8.92e-18	3.01e-16	PA14_34830	NA	NA	NA	NA	TauD/TfdA family dioxygenase	TRUE	FALSE	TRUE	FALSE
177	PA14_RS15350	91.797	3.12426	0.364204	8.57832	9.63e-18	3.23e-16	PA14_37745	NA	NA	NA	NA	carbamoyltransferase	TRUE	FALSE	TRUE	FALSE
178	PA14_RS10960	979.827	-1.54873	0.18109	-8.55225	1.21e-17	4.03e-16		NA	NA	NA	NA	hypothetical protein	FALSE	TRUE	FALSE	TRUE
179	PA14_RS03715	4161.56	1.27218	0.148817	8.54859	1.25e-17	4.13e-16	PA14_09150	NA	NA	NA	NA	catalase	TRUE	FALSE	TRUE	FALSE
180	PA14_RS08330	1554.77	-1.34305	0.157472	-8.52878	1.48e-17	4.88e-16	PA14_20730	flgM	flgM	NA	NA	flagellar biosynthesis anti-sigma factor FlgM	FALSE	TRUE	FALSE	TRUE
181	PA14_RS19765	241.602	1.38919	0.163396	8.50197	1.86e-17	6.11e-16	PA14_48680	NA	NA	NA	NA	NAD(P)/FAD-dependent oxidoreductase	TRUE	FALSE	TRUE	FALSE
182	PA14_RS05110	129.423	1.76743	0.208298	8.48507	2.16e-17	7.03e-16	PA14_12680	NA	NA	NA	NA	SDR family oxidoreductase	TRUE	FALSE	TRUE	FALSE
183	PA14_RS08420	706.437	2.57461	0.304455	8.45646	2.76e-17	8.94e-16	PA14_20950	NA	NA	NA	NA	ketoacyl-ACP synthase III	TRUE	FALSE	TRUE	FALSE
184	PA14_RS02355	466.144	1.48822	0.176148	8.44868	2.95e-17	9.51e-16	PA14_05840	NA	NA	NA	NA	acyl-CoA dehydrogenase	TRUE	FALSE	TRUE	FALSE
185	PA14_RS21440	1809.07	1.0885	0.129245	8.42197	3.7e-17	1.19e-15	PA14_52660	NA	astB	NA	NA	N-succinylarginine dihydrolase	TRUE	FALSE	TRUE	FALSE
186	PA14_RS06920	2973.13	-1.27041	0.150866	-8.42079	3.74e-17	1.19e-15	PA14_17250	NA	NA	NA	NA	alanine:cation symporter family protein	FALSE	TRUE	FALSE	TRUE
187	PA14_RS07740	198.944	1.46249	0.174125	8.3991	4.5e-17	1.43e-15	PA14_19350	NA	NA	NA	NA	osmoprotectant NAGGN system M42 family peptidase	TRUE	FALSE	TRUE	FALSE
188	PA14_RS15700	310.787	-2.20313	0.262674	-8.38733	4.97e-17	1.57e-15	PA14_38640	NA	NA	NA	NA	CoA transferase subunit B	FALSE	TRUE	FALSE	TRUE
189	PA14_RS13915	150.696	1.35138	0.1612	8.38328	5.15e-17	1.62e-15	PA14_34130	NA	tssM3	NA	tssM3	type VI secretion system membrane subunit	TRUE	FALSE	TRUE	FALSE
190	PA14_RS15650	113.281	1.63182	0.195051	8.36608	5.96e-17	1.86e-15	PA14_38500	NA	NA	NA	NA	IclR family transcriptional regulator	TRUE	FALSE	TRUE	FALSE
191	PA14_RS12155	505.021	-1.69996	0.203856	-8.33904	7.49e-17	2.33e-15	PA14_29770	NA	NA	NA	NA	Na+/H+ antiporter family protein	FALSE	TRUE	FALSE	TRUE
192	PA14_RS07610	1670.97	-1.48732	0.178741	-8.32109	8.72e-17	2.7e-15	PA14_18970	NA	pldA	NA	pldA	phospholipase	FALSE	TRUE	FALSE	TRUE
193	PA14_RS02070	618.053	-1.06345	0.128062	-8.30417	1.01e-16	3.09e-15	PA14_05080	NA	NA	NA	NA	homoserine O-acetyltransferase	FALSE	TRUE	FALSE	TRUE
194	PA14_RS08630	222.503	-1.55842	0.188276	-8.27729	1.26e-16	3.86e-15	PA14_21460	NA	tap4a	NA	tap4a	DUF4123 domain-containing protein	FALSE	TRUE	FALSE	TRUE
195	PA14_RS01565	215.459	-1.3584	0.164406	-8.26246	1.43e-16	4.34e-15	PA14_03830	NA	aguB	NA	NA	N-carbamoylputrescine amidase	FALSE	TRUE	FALSE	TRUE
196	PA14_RS25235	3118.88	-1.52831	0.185082	-8.2575	1.49e-16	4.51e-15	PA14_61760	NA	NA	NA	NA	tRNA-Gln	FALSE	TRUE	FALSE	TRUE
197	PA14_RS17500	115.735	-2.01922	0.244602	-8.25513	1.52e-16	4.57e-15	PA14_43080	NA	vgrG14	vgrG14	vgrG14	type VI secretion system tip protein VgrG	FALSE	TRUE	FALSE	TRUE
198	PA14_RS08450	3060.42	1.89821	0.229971	8.25414	1.53e-16	4.59e-15	PA14_21020	NA	NA	NA	NA	non-ribosomal peptide synthetase	TRUE	FALSE	TRUE	FALSE
199	PA14_RS23505	1884.76	-1.20256	0.145778	-8.24922	1.59e-16	4.76e-15	PA14_57650	NA	NA	NA	NA	cell division protein ZapE	FALSE	TRUE	FALSE	TRUE
200	PA14_RS03510	3572.94	-1.50034	0.182708	-8.21169	2.18e-16	6.47e-15	PA14_08690	NA	NA	NA	NA	tRNA-Trp	FALSE	TRUE	FALSE	TRUE
201	PA14_RS27605	428.854	-1.73861	0.211987	-8.20153	2.37e-16	7.01e-15	PA14_67680	NA	ntrC	NA	NA	nitrogen regulation protein NR(I)	FALSE	TRUE	FALSE	TRUE
202	PA14_RS29240	1164.96	-1.20649	0.147137	-8.19978	2.41e-16	7.08e-15	PA14_71820	NA	NA	NA	NA	tRNA 5-hydroxyuridine modification protein YegQ	FALSE	TRUE	FALSE	TRUE
203	PA14_RS20485	591.574	-1.71118	0.208895	-8.19158	2.58e-16	7.54e-15	PA14_50480	flgB	flgB	NA	NA	flagellar basal body rod protein FlgB	FALSE	TRUE	FALSE	TRUE
204	PA14_RS25245	10001.1	-1.50581	0.183843	-8.19076	2.6e-16	7.55e-15	PA14_61780	NA	NA	NA	NA	50S ribosomal protein L25/general stress protein Ctc	FALSE	TRUE	FALSE	TRUE
205	PA14_RS16480	69.3247	1.70136	0.207875	8.18455	2.73e-16	7.92e-15	PA14_40650	NA	tsi1	NA	tsi1	hypothetical protein	TRUE	FALSE	TRUE	FALSE
206	PA14_RS08440	650.758	2.76059	0.337452	8.1807	2.82e-16	8.13e-15	PA14_21000	NA	NA	NA	NA	hypothetical protein	TRUE	FALSE	TRUE	FALSE
207	PA14_RS27665	249.331	-1.41921	0.173506	-8.17958	2.85e-16	8.17e-15	PA14_67840	NA	NA	NA	NA	ABC transporter substrate-binding protein	FALSE	TRUE	FALSE	TRUE
208	PA14_RS07955	75.434	1.91343	0.234296	8.16673	3.17e-16	9.04e-15	PA14_19870	NA	NA	NA	NA	Glu/Leu/Phe/Val dehydrogenase	TRUE	FALSE	TRUE	FALSE
209	PA14_RS07655	449.491	2.18811	0.268795	8.14046	3.94e-16	1.12e-14	PA14_19110	NA	NA	NA	NA	rhamnosyltransferase subunit B	TRUE	FALSE	TRUE	FALSE
210	PA14_RS20670	215.588	1.99675	0.245539	8.13209	4.22e-16	1.19e-14	PA14_50880	NA	NA	NA	NA	OmpA family protein	TRUE	FALSE	TRUE	FALSE
211	PA14_RS14045	91.3824	1.96741	0.242075	8.12728	4.39e-16	1.24e-14	PA14_34460	NA	NA	NA	NA	carboxymuconolactone decarboxylase family protein	TRUE	FALSE	TRUE	FALSE
212	PA14_RS08425	454.355	2.72555	0.335543	8.12281	4.56e-16	1.27e-14	PA14_20960	NA	NA	NA	NA	nuclear transport factor 2 family protein	TRUE	FALSE	TRUE	FALSE
213	PA14_RS26610	794.415	-1.17569	0.14473	-8.12335	4.53e-16	1.27e-14	PA14_65080	NA	NA	NA	NA	YgiQ family radical SAM protein	FALSE	TRUE	FALSE	TRUE
214	PA14_RS08625	1149.68	-1.55172	0.191272	-8.11262	4.95e-16	1.37e-14	PA14_21450	NA	vgrG4a	vgrG4a	vgrG4a	type VI secretion system tip protein VgrG	FALSE	TRUE	FALSE	TRUE
215	PA14_RS13130	107.039	2.55331	0.315253	8.09924	5.53e-16	1.53e-14	PA14_32190	NA	NA	NA	NA	AraC family transcriptional regulator	TRUE	FALSE	TRUE	FALSE
216	PA14_RS00900	258.003	1.27495	0.157596	8.09	5.97e-16	1.64e-14	PA14_02220	NA	NA	NA	NA	methyl-accepting chemotaxis protein	TRUE	FALSE	TRUE	FALSE
217	PA14_RS18590	1450.39	-1.08735	0.13491	-8.05981	7.64e-16	2.09e-14	PA14_45800	fliM	fliM	NA	NA	flagellar motor switch protein FliM	FALSE	TRUE	FALSE	TRUE		26
218	PA14_RS20005	37.0851	3.08353	0.384736	8.01464	1.1e-15	3.01e-14	PA14_49260	NA	NA	NA	NA	cytochrome C protein NapB	TRUE	FALSE	TRUE	FALSE
219	PA14_RS03810	314.886	2.78395	0.347762	8.00532	1.19e-15	3.23e-14	PA14_09400	NA	NA	NA	NA	flavin-dependent oxidoreductase	TRUE	FALSE	TRUE	FALSE
220	PA14_RS19425	160.977	-1.66502	0.208704	-7.97791	1.49e-15	4.02e-14	PA14_47810	NA	NA	NA	NA	FUSC family protein	FALSE	TRUE	FALSE	TRUE
221	PA14_RS14060	108.443	1.55682	0.195805	7.95087	1.85e-15	4.98e-14	PA14_34510	NA	NA	NA	NA	ABC transporter substrate-binding protein	TRUE	FALSE	TRUE	FALSE
222	PA14_RS28595	4835.29	-1.5216	0.191724	-7.93637	2.08e-15	5.57e-14	PA14_70190	NA	rpmB	NA	NA	50S ribosomal protein L28	FALSE	TRUE	FALSE	TRUE
223	PA14_RS19075	338.392	-1.5634	0.197219	-7.92725	2.24e-15	5.96e-14	PA14_46930	NA	NA	NA	NA	amino acid ABC transporter permease	FALSE	TRUE	FALSE	TRUE
224	PA14_RS14240	978.329	0.915064	0.11552	7.92129	2.35e-15	6.23e-14	PA14_34990	NA	NA	NA	NA	TonB-dependent receptor	TRUE	FALSE	TRUE	FALSE
225	PA14_RS14190	124.602	1.42525	0.180269	7.90623	2.65e-15	7e-14	PA14_34850	NA	NA	NA	NA	hypothetical protein	TRUE	FALSE	TRUE	FALSE
226	PA14_RS19170	232.6	1.1647	0.14768	7.88667	3.1e-15	8.15e-14	PA14_47150	NA	NA	NA	NA	protoheme IX farnesyltransferase	TRUE	FALSE	TRUE	FALSE
227	PA14_RS28345	126.988	-2.05264	0.260568	-7.87755	3.34e-15	8.73e-14	PA14_69550	NA	VgrG6	VgrG6	VgrG6	type VI secretion system tip protein VgrG	FALSE	TRUE	FALSE	TRUE
228	PA14_RS16485	81.6945	1.82157	0.23146	7.86991	3.55e-15	9.24e-14	PA14_40660	NA	tse1	NA	tse1	type VI secretion system effector peptidoglycanhydrolase Tse1	TRUE	FALSE	TRUE	FALSE
229	PA14_RS19990	37.3657	2.55356	0.32475	7.86315	3.75e-15	9.71e-14	PA14_49220	NA	napF	NA	NA	ferredoxin-type protein NapF	TRUE	FALSE	TRUE	FALSE
230	PA14_RS27215	3746.22	-1.131	0.143921	-7.85843	3.89e-15	1e-13	PA14_66680	NA	maeB	NA	NA	malic enzyme	FALSE	TRUE	FALSE	TRUE
231	PA14_RS19720	46.7274	2.50131	0.319738	7.823	5.16e-15	1.33e-13	PA14_48570	NA	NA	NA	NA	2-isopropylmalate synthase	TRUE	FALSE	TRUE	FALSE
232	PA14_RS20035	188.263	1.48193	0.189734	7.81055	5.69e-15	1.46e-13	PA14_49320	NA	NA	NA	NA	polysaccharide lyase family 7 protein	TRUE	FALSE	TRUE	FALSE
233	PA14_RS15185	133.658	4.35718	0.561218	7.7638	8.24e-15	2.1e-13	PA14_37310	NA	NA	NA	NA	biotin-dependent carboxyltransferase family protein	TRUE	FALSE	TRUE	FALSE
234	PA14_RS15175	52.1612	3.65983	0.472507	7.74556	9.52e-15	2.41e-13	PA14_37270	NA	NA	NA	NA	LamB/YcsF family protein	TRUE	FALSE	TRUE	FALSE
235	PA14_RS24870	2231.08	-0.950302	0.123016	-7.72504	1.12e-14	2.82e-13	PA14_60870	NA	NA	NA	NA	EAL domain-containing protein	FALSE	TRUE	FALSE	TRUE
236	PA14_RS10030	281.822	1.51788	0.196589	7.7211	1.15e-14	2.9e-13	PA14_24760	NA	NA	NA	NA	hypothetical protein	TRUE	FALSE	TRUE	FALSE
237	PA14_RS21445	1061.42	0.969971	0.125763	7.71271	1.23e-14	3.09e-13	PA14_52670	NA	astD	NA	NA	succinylglutamate-semialdehyde dehydrogenase	TRUE	FALSE	TRUE	FALSE
238	PA14_RS27965	3986.36	-0.891133	0.115581	-7.71003	1.26e-14	3.14e-13	PA14_68580	NA	NA	NA	NA	phosphoenolpyruvate carboxykinase	FALSE	TRUE	FALSE	TRUE
239	PA14_RS08325	605.574	-1.25764	0.163256	-7.70344	1.32e-14	3.29e-13	PA14_20720	flgN	flgN	NA	NA	flagellar synthesis chaperone protein FlgN	FALSE	TRUE	FALSE	TRUE
240	PA14_RS07745	161.963	1.51242	0.19664	7.69128	1.46e-14	3.6e-13	PA14_19360	NA	ngg	NA	NA	N-acetylglutaminylglutamine synthetase	TRUE	FALSE	TRUE	FALSE
241	PA14_RS06850	13242.9	-1.27364	0.165996	-7.67272	1.68e-14	4.15e-13	PA14_17070	NA	NA	NA	NA	elongation factor Ts	FALSE	TRUE	FALSE	TRUE
242	PA14_RS06610	716.673	0.830255	0.108411	7.65838	1.88e-14	4.62e-13	PA14_16480	NA	NA	NA	NA	chemotaxis response regulator protein-glutamate methylesterase	TRUE	FALSE	TRUE	FALSE
243	PA14_RS18760	202.704	1.22355	0.159941	7.65005	2.01e-14	4.91e-13	PA14_46240	NA	NA	NA	NA	mechanosensitive ion channel family protein	TRUE	FALSE	TRUE	FALSE
244	PA14_RS11380	169.195	-1.26958	0.166505	-7.6249	2.44e-14	5.94e-13	PA14_28050	NA	NA	NA	NA	chemotaxis protein	FALSE	TRUE	FALSE	TRUE
245	PA14_RS04195	745.05	2.04555	0.268794	7.61009	2.74e-14	6.64e-13	PA14_10360	NA	NA	NA	NA	hypothetical protein	TRUE	FALSE	TRUE	FALSE
246	PA14_RS27890	3093.61	1.38297	0.181803	7.607	2.81e-14	6.77e-13	PA14_68400	NA	lysM	NA	NA	peptidoglycan-binding protein LysM	TRUE	FALSE	TRUE	FALSE
247	PA14_RS07055	3491.78	1.13582	0.149622	7.59125	3.17e-14	7.62e-13	PA14_17570	NA	NA	NA	NA	MBL fold metallo-hydrolase	TRUE	FALSE	TRUE	FALSE
248	PA14_RS21435	760.011	0.891018	0.117439	7.58707	3.27e-14	7.83e-13	PA14_52640	NA	NA	NA	NA	hypothetical protein	TRUE	FALSE	TRUE	FALSE
249	PA14_RS28805	130.442	1.82391	0.240635	7.57958	3.47e-14	8.27e-13	PA14_70740	NA	NA	NA	NA	hypothetical protein	TRUE	FALSE	TRUE	FALSE
250	PA14_RS24250	103.329	-2.43609	0.322443	-7.5551	4.19e-14	9.94e-13	PA14_59470	NA	NA	NA	NA	hypothetical protein	FALSE	TRUE	FALSE	TRUE
251	PA14_RS15340	572.774	1.20976	0.160271	7.54822	4.41e-14	1.04e-12	PA14_37710	NA	fusA	NA	NA	elongation factor G	TRUE	FALSE	TRUE	FALSE
252	PA14_RS16295	115.046	1.68071	0.222971	7.53782	4.78e-14	1.13e-12	PA14_40200	NA	NA	NA	NA	xanthine dehydrogenase family protein molybdopterin-binding subunit	TRUE	FALSE	TRUE	FALSE
253	PA14_RS26225	2709.12	-0.97811	0.129779	-7.53674	4.82e-14	1.13e-12	PA14_64180	NA	dusB	NA	NA	tRNA dihydrouridine synthase DusB	FALSE	TRUE	FALSE	TRUE
254	PA14_RS00865	184.588	-1.70893	0.226844	-7.53352	4.94e-14	1.15e-12	PA14_02110	NA	NA	NA	NA	GGDEF domain-containing protein	FALSE	TRUE	FALSE	TRUE
255	PA14_RS06395	4230.92	-1.0932	0.145107	-7.53371	4.93e-14	1.15e-12	PA14_15970	NA	rpsP	NA	NA	30S ribosomal protein S16	FALSE	TRUE	FALSE	TRUE
256	PA14_RS03835	63.7246	2.70811	0.360012	7.52228	5.38e-14	1.25e-12	PA14_09460	NA	NA	NA	NA	phospho-2-dehydro-3-deoxyheptonate aldolase	TRUE	FALSE	TRUE	FALSE
257	PA14_RS13465	256.236	-1.33933	0.17822	-7.51506	5.69e-14	1.31e-12	PA14_33030	NA	NA	NA	NA	L-serine ammonia-lyase	FALSE	TRUE	FALSE	TRUE
258	PA14_RS20010	46.4466	2.62446	0.349652	7.50594	6.1e-14	1.4e-12	PA14_49270	NA	NA	NA	NA	cytochrome C protein NapC	TRUE	FALSE	TRUE	FALSE
259	PA14_RS12405	1825.53	-2.54071	0.339107	-7.49236	6.76e-14	1.55e-12	PA14_30420	NA	NA	NA	NA	tRNA-Ser	FALSE	TRUE	FALSE	TRUE
260	PA14_RS13545	76.2779	2.20416	0.296209	7.44124	9.97e-14	2.28e-12	PA14_33240	NA	ppk2	NA	NA	polyphosphate kinase 2	TRUE	FALSE	TRUE	FALSE
261	PA14_RS08415	564.658	2.58801	0.348605	7.4239	1.14e-13	2.59e-12	PA14_20940	NA	NA	NA	NA	acyl carrier protein	TRUE	FALSE	TRUE	FALSE
262	PA14_RS21820	498.46	-1.07245	0.144534	-7.42005	1.17e-13	2.65e-12	PA14_53580	NA	NA	NA	NA	hypothetical protein	FALSE	TRUE	FALSE	TRUE
263	PA14_RS00895	65.083	1.69034	0.227999	7.4138	1.23e-13	2.77e-12	PA14_02200	NA	NA	NA	NA	chemotaxis protein CheR	TRUE	FALSE	TRUE	FALSE
264	PA14_RS19985	139.008	2.02801	0.273941	7.40309	1.33e-13	2.99e-12	PA14_49210	NA	napE	NA	NA	"periplasmic nitrate reductase, NapE protein"	TRUE	FALSE	TRUE	FALSE
265	PA14_RS04165	478.799	1.17269	0.158896	7.38026	1.58e-13	3.54e-12	PA14_10290	NA	NA	NA	NA	sigma-54-dependent Fis family transcriptional regulator	TRUE	FALSE	TRUE	FALSE
266	PA14_RS21545	39.6639	-2.81658	0.381865	-7.37584	1.63e-13	3.64e-12	PA14_52910	NA	NA	NA	NA	hypothetical protein	FALSE	TRUE	FALSE	TRUE
267	PA14_RS14055	81.2439	2.0431	0.277673	7.35793	1.87e-13	4.15e-12	PA14_34500	NA	NA	NA	NA	ABC transporter ATP-binding protein	TRUE	FALSE	TRUE	FALSE
268	PA14_RS18570	255.127	-1.20531	0.164005	-7.34923	1.99e-13	4.42e-12	PA14_45760	fliQ	fliQ	NA	NA	flagellar biosynthesis protein FliQ	FALSE	TRUE	FALSE	TRUE
269	PA14_RS08445	459.093	2.43677	0.331951	7.34076	2.12e-13	4.69e-12	PA14_21010	NA	NA	NA	NA	FAD-dependent monooxygenase	TRUE	FALSE	TRUE	FALSE
270	PA14_RS08270	371.943	2.69348	0.367691	7.32538	2.38e-13	5.24e-12	PA14_20590	NA	NA	NA	NA	ANTAR domain-containing protein	TRUE	FALSE	TRUE	FALSE
271	PA14_RS08355	1118.21	1.00997	0.138576	7.28821	3.14e-13	6.88e-12	PA14_20780	NA	NA	NA	NA	SpoIIE family protein phosphatase	TRUE	FALSE	TRUE	FALSE
272	PA14_RS27430	734.675	-1.28932	0.177002	-7.28425	3.23e-13	7.06e-12	PA14_67230	NA	vgrG5	vgrG5	vgrG5	type VI secretion system tip protein VgrG	FALSE	TRUE	FALSE	TRUE
273	PA14_RS27600	497.032	-1.44575	0.199833	-7.23482	4.66e-13	1.01e-11	PA14_67670	NA	NA	NA	NA	nitrogen regulation protein NR(II)	FALSE	TRUE	FALSE	TRUE
274	PA14_RS24690	9848.86	-1.42496	0.198509	-7.17832	7.06e-13	1.53e-11	PA14_60450	NA	NA	NA	NA	50S ribosomal protein L27	FALSE	TRUE	FALSE	TRUE
275	PA14_RS10695	138.521	-1.49362	0.208154	-7.17552	7.2e-13	1.56e-11	PA14_26390	NA	NA	NA	NA	ABC transporter substrate-binding protein	FALSE	TRUE	FALSE	TRUE
276	PA14_RS15180	69.0783	4.78217	0.667453	7.1648	7.79e-13	1.68e-11	PA14_37290	NA	NA	NA	NA	allophanate hydrolase subunit 1	TRUE	FALSE	TRUE	FALSE
277	PA14_RS27660	988.11	-0.836126	0.116966	-7.14843	8.78e-13	1.88e-11	PA14_67830	NA	NA	NA	NA	hypothetical protein	FALSE	TRUE	FALSE	TRUE
278	PA14_RS15335	135.522	1.54943	0.216977	7.141	9.27e-13	1.98e-11	PA14_37690	NA	NA	NA	NA	bifunctional diguanylate cyclase/phosphodiesterase	TRUE	FALSE	TRUE	FALSE
279	PA14_RS00540	137.963	1.47608	0.207151	7.1256	1.04e-12	2.21e-11	PA14_01300	NA	ctaD	NA	NA	cytochrome c oxidase subunit I	TRUE	FALSE	TRUE	FALSE
280	PA14_RS13875	21.3614	2.89198	0.406703	7.11079	1.15e-12	2.45e-11	PA14_34010	NA	tssF3	NA	tssF3	type VI secretion system baseplate subunit TssF	TRUE	FALSE	TRUE	FALSE
281	PA14_RS23765	1317.98	0.768075	0.108168	7.10074	1.24e-12	2.62e-11	PA14_58260	NA	NA	NA	NA	DUF1175 domain-containing protein	TRUE	FALSE	TRUE	FALSE
282	PA14_RS10035	206.64	1.19709	0.169186	7.07555	1.49e-12	3.13e-11	PA14_24770	NA	NA	NA	NA	DUF883 domain-containing protein	TRUE	FALSE	TRUE	FALSE
283	PA14_RS11935	197.729	1.05598	0.149248	7.07532	1.49e-12	3.13e-11	PA14_29270	NA	NA	NA	NA	DUF1615 domain-containing protein	TRUE	FALSE	TRUE	FALSE
284	PA14_RS00875	70.4497	-1.84767	0.262249	-7.04545	1.85e-12	3.86e-11	PA14_02140	NA	NA	NA	NA	hypothetical protein	FALSE	TRUE	FALSE	TRUE
285	PA14_RS06675	363.718	1.01268	0.143751	7.04468	1.86e-12	3.86e-11	PA14_16660	NA	NA	NA	NA	heavy metal translocating P-type ATPase	TRUE	FALSE	TRUE	FALSE
286	PA14_RS09550	9913.92	-1.9885	0.282258	-7.04496	1.86e-12	3.86e-11		NA	tRNA-Glu	NA	NA	tRNA-Glu	FALSE	TRUE	FALSE	TRUE
287	PA14_RS08650	37.1154	2.06145	0.293633	7.02051	2.21e-12	4.57e-11	PA14_21510	NA	NA	NA	NA	hypothetical protein	TRUE	FALSE	TRUE	FALSE
288	PA14_RS15980	69.2437	1.3627	0.194516	7.00558	2.46e-12	5.07e-11	PA14_39360	NA	NA	NA	NA	sigma-54-dependent Fis family transcriptional regulator	TRUE	FALSE	TRUE	FALSE
289	PA14_RS27690	836.602	-0.842709	0.120439	-6.99699	2.62e-12	5.37e-11	PA14_67900	NA	NA	NA	NA	DUF2164 domain-containing protein	FALSE	TRUE	FALSE	TRUE
290	PA14_RS18730	89.567	1.61439	0.231536	6.97255	3.11e-12	6.37e-11	PA14_46150	NA	NA	NA	NA	MBL fold metallo-hydrolase	TRUE	FALSE	TRUE	FALSE
291	PA14_RS19715	23.8535	2.78709	0.399853	6.97028	3.16e-12	6.45e-11	PA14_48560	NA	NA	NA	NA	phytanoyl-CoA dioxygenase family protein	TRUE	FALSE	TRUE	FALSE
292	PA14_RS11170	8872.83	-2.17456	0.31244	-6.95993	3.4e-12	6.92e-11	PA14_27600	NA	tRNA-Glu	NA	NA	tRNA-Glu	FALSE	TRUE	FALSE	TRUE
293	PA14_RS27870	3017.39	-0.915195	0.132126	-6.9267	4.31e-12	8.73e-11	PA14_68360	NA	NA	NA	NA	beta-ketoacyl synthase	FALSE	TRUE	FALSE	TRUE
294	PA14_RS15170	243.514	3.60393	0.520364	6.9258	4.34e-12	8.75e-11	PA14_37260	NA	NA	NA	NA	OprD family porin	TRUE	FALSE	TRUE	FALSE
295	PA14_RS10150	2448.73	-1.00978	0.146126	-6.91037	4.83e-12	9.73e-11	PA14_25030	NA	NA	NA	NA	hypothetical protein	FALSE	TRUE	FALSE	TRUE
296	PA14_RS24775	281.598	-1.17951	0.171205	-6.88944	5.6e-12	1.12e-10	PA14_60650	NA	NA	NA	NA	RtcB family protein	FALSE	TRUE	FALSE	TRUE
297	PA14_RS18660	5642.88	1.12862	0.163884	6.88671	5.71e-12	1.14e-10	PA14_45970	NA	NA	NA	NA	cation-transporting P-type ATPase	TRUE	FALSE	TRUE	FALSE
298	PA14_RS26235	2571.07	-0.882865	0.128228	-6.8851	5.77e-12	1.15e-10	PA14_64200	NA	NA	NA	NA	bifunctional phosphoribosylaminoimidazolecarboxamide formyltransferase/IMP cyclohydrolase PurH	FALSE	TRUE	FALSE	TRUE
299	PA14_RS04725	48.4475	-2.28839	0.333557	-6.86057	6.86e-12	1.36e-10	PA14_11670	NA	NA	NA	NA	hypothetical protein	FALSE	TRUE	FALSE	TRUE
300	PA14_RS02030	790.714	-0.9126	0.133032	-6.86002	6.89e-12	1.36e-10	PA14_05000	NA	trmB	NA	NA	tRNA (guanosine(46)-N7)-methyltransferase TrmB	FALSE	TRUE	FALSE	TRUE
301	PA14_RS24240	41.3275	-2.19451	0.320408	-6.84909	7.43e-12	1.47e-10	PA14_59430	NA	NA	NA	NA	hypothetical protein	FALSE	TRUE	FALSE	TRUE
302	PA14_RS03840	156.161	2.65086	0.387579	6.83953	7.95e-12	1.56e-10	PA14_09470	NA	NA	NA	NA	phenazine biosynthesis protein	TRUE	FALSE	TRUE	FALSE
303	PA14_RS08745	1453.77	0.942351	0.137903	6.83342	8.29e-12	1.62e-10	PA14_21700	NA	NA	NA	NA	sensor histidine kinase	TRUE	FALSE	TRUE	FALSE
304	PA14_RS28340	93.9518	-1.93881	0.284619	-6.81197	9.63e-12	1.88e-10	PA14_69540	NA	NA	NA	NA	DUF4123 domain-containing protein	FALSE	TRUE	FALSE	TRUE
305	PA14_RS07075	192.793	-1.56252	0.229548	-6.80693	9.97e-12	1.94e-10	PA14_17610	NA	NA	NA	NA	spermidine/putrescine ABC transporter substrate-binding protein	FALSE	TRUE	FALSE	TRUE
306	PA14_RS15365	47.0888	2.83229	0.416249	6.80432	1.02e-11	1.97e-10	PA14_37780	NA	NA	NA	NA	YdcF family protein	TRUE	FALSE	TRUE	FALSE
307	PA14_RS12310	624.654	1.05757	0.155652	6.79449	1.09e-11	2.1e-10	PA14_30200	NA	cspD	NA	NA	cold shock domain-containing protein CspD	TRUE	FALSE	TRUE	FALSE
308	PA14_RS27135	235.39	1.97894	0.291438	6.79027	1.12e-11	2.16e-10	PA14_66510	NA	NA	NA	NA	MFS transporter	TRUE	FALSE	TRUE	FALSE
309	PA14_RS20985	4214.47	-1.77705	0.262214	-6.77708	1.23e-11	2.36e-10	PA14_51570	NA	NA	NA	NA	hypothetical protein	FALSE	TRUE	FALSE	TRUE
310	PA14_RS02420	1412.18	1.49285	0.220662	6.76532	1.33e-11	2.55e-10	PA14_06010	NA	NA	NA	NA	DUF2780 domain-containing protein	TRUE	FALSE	TRUE	FALSE
311	PA14_RS15360	29.2577	2.90415	0.430203	6.75065	1.47e-11	2.81e-10	PA14_37770	NA	NA	NA	NA	HAD family phosphatase	TRUE	FALSE	TRUE	FALSE
312	PA14_RS19745	25.668	2.6567	0.393755	6.74708	1.51e-11	2.87e-10	PA14_48630	NA	NA	NA	NA	MFS transporter	TRUE	FALSE	TRUE	FALSE
313	PA14_RS05285	129.41	1.1663	0.172917	6.74488	1.53e-11	2.9e-10	PA14_13140	NA	NA	NA	NA	DUF1329 domain-containing protein	TRUE	FALSE	TRUE	FALSE
314	PA14_RS13165	92.5999	1.56683	0.232502	6.739	1.59e-11	3.02e-10	PA14_32280	NA	NA	NA	NA	DUF2185 domain-containing protein	TRUE	FALSE	TRUE	FALSE
315	PA14_RS18080	473.226	-2.11337	0.313703	-6.73686	1.62e-11	3.05e-10	PA14_44480	NA	NA	NA	NA	hypothetical protein	FALSE	TRUE	FALSE	TRUE
316	PA14_RS30480	21.8025	3.42189	0.508792	6.72552	1.75e-11	3.29e-10		NA	NA	NA	NA	hypothetical protein	TRUE	FALSE	TRUE	FALSE
317	PA14_RS03495	14314.7	-1.35821	0.202064	-6.72167	1.8e-11	3.36e-10	PA14_08660	NA	NA	NA	NA	tRNA-Gly	FALSE	TRUE	FALSE	TRUE
318	PA14_RS05860	871.961	-1.01321	0.150921	-6.71355	1.9e-11	3.55e-10	PA14_14690	NA	trmJ	NA	NA	tRNA (cytosine(32)/uridine(32)-2'-O)-methyltransferase TrmJ	FALSE	TRUE	FALSE	TRUE
319	PA14_RS21540	85.9965	-1.98969	0.29722	-6.69433	2.17e-11	4.03e-10	PA14_52900	NA	NA	NA	NA	acyl-CoA/acyl-ACP dehydrogenase	FALSE	TRUE	FALSE	TRUE
320	PA14_RS25250	4730.62	-1.015	0.151984	-6.67838	2.42e-11	4.48e-10	PA14_61790	NA	NA	NA	NA	aminoacyl-tRNA hydrolase	FALSE	TRUE	FALSE	TRUE
321	PA14_RS30240	718.689	-1.92209	0.287976	-6.67448	2.48e-11	4.59e-10	PA14_21470	NA	tli1b	NA	tli1b	DUF3304 domain-containing protein	FALSE	TRUE	FALSE	TRUE
322	PA14_RS07090	75.213	-1.72674	0.259197	-6.6619	2.7e-11	4.98e-10	PA14_17640	NA	NA	NA	NA	ABC transporter ATP-binding protein	FALSE	TRUE	FALSE	TRUE
323	PA14_RS19740	22.2664	2.465	0.370204	6.65849	2.77e-11	5.09e-10	PA14_48620	NA	NA	NA	NA	hypothetical protein	TRUE	FALSE	TRUE	FALSE
324	PA14_RS08410	375.253	2.12166	0.318742	6.65635	2.81e-11	5.14e-10	PA14_20920	NA	NA	NA	NA	class I SAM-dependent methyltransferase	TRUE	FALSE	TRUE	FALSE
325	PA14_RS02375	86.3205	1.59901	0.240885	6.63805	3.18e-11	5.81e-10	PA14_05880	NA	NA	NA	NA	nodulation protein NfeD	TRUE	FALSE	TRUE	FALSE
326	PA14_RS13115	16.9747	4.60383	0.693763	6.63603	3.22e-11	5.87e-10	PA14_32140	NA	antC	NA	NA	"anthranilate 1,2-dioxygenase electron transfer component AntC"	TRUE	FALSE	TRUE	FALSE
327	PA14_RS26185	56.2304	-2.19254	0.330464	-6.63473	3.25e-11	5.9e-10	PA14_64060	NA	NA	NA	NA	methyl-accepting chemotaxis protein	FALSE	TRUE	FALSE	TRUE
328	PA14_RS14835	34.7746	1.9782	0.298395	6.62948	3.37e-11	6.1e-10	PA14_36460	NA	NA	NA	NA	hypothetical protein	TRUE	FALSE	TRUE	FALSE
329	PA14_RS19180	127.136	1.16005	0.175482	6.61064	3.83e-11	6.91e-10	PA14_47180	NA	cyoC	NA	NA	cytochrome o ubiquinol oxidase subunit III	TRUE	FALSE	TRUE	FALSE
330	PA14_RS00210	3041.3	-0.650274	0.0984746	-6.60347	4.02e-11	7.21e-10	PA14_00510	NA	NA	NA	NA	filamentous hemagglutinin N-terminal domain-containing protein	FALSE	TRUE	FALSE	TRUE
331	PA14_RS25085	2698.73	0.718091	0.108748	6.60328	4.02e-11	7.21e-10	PA14_61400	NA	mqo	NA	NA	malate dehydrogenase (quinone)	TRUE	FALSE	TRUE	FALSE
332	PA14_RS19735	24.9482	2.64851	0.401879	6.59031	4.39e-11	7.85e-10	PA14_48610	NA	NA	NA	NA	asparagine synthetase B	TRUE	FALSE	TRUE	FALSE
333	PA14_RS30315	165.824	-1.58558	0.240704	-6.58724	4.48e-11	7.99e-10		NA	NA	NA	NA	hypothetical protein	FALSE	TRUE	FALSE	TRUE
334	PA14_RS04255	302.987	1.35543	0.20601	6.57942	4.72e-11	8.4e-10	PA14_10560	NA	NA	NA	NA	DUF934 domain-containing protein	TRUE	FALSE	TRUE	FALSE
335	PA14_RS00510	587.623	1.10158	0.167601	6.57266	4.94e-11	8.76e-10	PA14_01220	NA	tsi7	NA	tsi7	hypothetical protein	TRUE	FALSE	TRUE	FALSE
336	PA14_RS03375	525.598	-0.893823	0.13605	-6.56979	5.04e-11	8.9e-10	PA14_08390	NA	speD	NA	NA	adenosylmethionine decarboxylase	FALSE	TRUE	FALSE	TRUE
337	PA14_RS27270	284.03	0.822653	0.125238	6.56874	5.07e-11	8.94e-10	PA14_66830	NA	phaZ	NA	NA	poly(3-hydroxyalkanoate) depolymerase	TRUE	FALSE	TRUE	FALSE
338	PA14_RS24995	561.253	0.952168	0.145061	6.56391	5.24e-11	9.21e-10	PA14_61190	NA	NA	NA	NA	two-partner secretion system transporter CdrB	TRUE	FALSE	TRUE	FALSE
339	PA14_RS01635	496.37	1.41023	0.214986	6.55965	5.39e-11	9.42e-10	PA14_04010	NA	NA	NA	NA	hypothetical protein	TRUE	FALSE	TRUE	FALSE
340	PA14_RS25850	195.433	1.2921	0.196967	6.55997	5.38e-11	9.42e-10	PA14_63210	NA	NA	NA	NA	two-component system response regulator	TRUE	FALSE	TRUE	FALSE
341	PA14_RS01265	722.204	1.03811	0.158574	6.54653	5.89e-11	1.03e-09	PA14_03160	NA	NA	NA	NA	hypothetical protein	TRUE	FALSE	TRUE	FALSE
342	PA14_RS00905	96.0097	1.68803	0.257885	6.54568	5.92e-11	1.03e-09	PA14_02230	cheW	cheW	NA	NA	chemotaxis protein CheW	TRUE	FALSE	TRUE	FALSE
343	PA14_RS16400	70.3172	1.48401	0.227182	6.53223	6.48e-11	1.12e-09	PA14_40430	NA	NA	NA	NA	class I SAM-dependent methyltransferase	TRUE	FALSE	TRUE	FALSE
344	PA14_RS26335	244.057	-1.1967	0.183708	-6.51414	7.31e-11	1.26e-09	PA14_64450	NA	NA	NA	NA	Hsp70 family protein	FALSE	TRUE	FALSE	TRUE
345	PA14_RS15750	56.316	1.91459	0.29395	6.51334	7.35e-11	1.26e-09	PA14_38770	NA	NA	NA	NA	S9 family peptidase	TRUE	FALSE	TRUE	FALSE
346	PA14_RS27280	53.6481	1.72907	0.267441	6.46521	1.01e-10	1.74e-09	PA14_66850	NA	NA	NA	NA	TetR/AcrR family transcriptional regulator	TRUE	FALSE	TRUE	FALSE
347	PA14_RS22935	224.791	-1.64311	0.254633	-6.45284	1.1e-10	1.88e-09	PA14_56200	NA	NA	NA	NA	hypothetical protein	FALSE	TRUE	FALSE	TRUE
348	PA14_RS29775	733.071	1.09212	0.169344	6.44912	1.13e-10	1.92e-09	PA14_73140	NA	NA	NA	NA	class I SAM-dependent methyltransferase	TRUE	FALSE	TRUE	FALSE
349	PA14_RS13905	159.755	1.30833	0.203685	6.4233	1.33e-10	2.27e-09	PA14_34100	NA	tssK3	NA	tssK3	type VI secretion system baseplate subunit TssK	TRUE	FALSE	TRUE	FALSE
350	PA14_RS15780	74.7908	-1.96383	0.305838	-6.42115	1.35e-10	2.29e-09	PA14_38840	NA	NA	NA	NA	aldehyde dehydrogenase	FALSE	TRUE	FALSE	TRUE
351	PA14_RS29065	118.076	-1.39854	0.218195	-6.4096	1.46e-10	2.47e-09		NA	NA	NA	NA	hypothetical protein	FALSE	TRUE	FALSE	TRUE
352	PA14_RS20940	115.066	1.28541	0.200658	6.40601	1.49e-10	2.52e-09	PA14_51490	NA	NA	NA	NA	NUDIX hydrolase	TRUE	FALSE	TRUE	FALSE
353	PA14_RS08340	4416.63	-1.39654	0.218137	-6.40213	1.53e-10	2.58e-09	PA14_20750	cheV	cheV	NA	NA	chemotaxis protein CheV	FALSE	TRUE	FALSE	TRUE
354	PA14_RS13920	72.637	1.5506	0.242906	6.38355	1.73e-10	2.9e-09	PA14_34140	NA	tssA3	NA	tssA3	type VI secretion system protein TssA	TRUE	FALSE	TRUE	FALSE
355	PA14_RS09555	190.159	-1.61209	0.252991	-6.37214	1.86e-10	3.12e-09	PA14_23570	NA	NA	NA	NA	tRNA-Ala	FALSE	TRUE	FALSE	TRUE
356	PA14_RS07680	264.932	-0.889779	0.139685	-6.36991	1.89e-10	3.15e-09	PA14_19160	NA	rarD	NA	NA	EamA family transporter RarD	FALSE	TRUE	FALSE	TRUE
357	PA14_RS09560	8366.82	-2.26122	0.355379	-6.36285	1.98e-10	3.29e-09	PA14_23580	NA	tRNA-Glu	NA	NA	tRNA-Glu	FALSE	TRUE	FALSE	TRUE
358	PA14_RS13120	16.8733	3.99904	0.629143	6.35632	2.07e-10	3.43e-09	PA14_32150	NA	antB	NA	NA	"anthranilate 1,2-dioxygenase small subunit"	TRUE	FALSE	TRUE	FALSE
359	PA14_RS23120	39.9256	1.81102	0.285116	6.35188	2.13e-10	3.52e-09	PA14_56730	NA	NA	NA	NA	NAD(P)H-binding protein	TRUE	FALSE	TRUE	FALSE
360	PA14_RS03490	6239.23	-1.30846	0.206204	-6.3455	2.22e-10	3.66e-09	PA14_08650	NA	NA	NA	NA	tRNA-Tyr	FALSE	TRUE	FALSE	TRUE
361	PA14_RS02350	156.113	1.00873	0.159129	6.33908	2.31e-10	3.79e-09	PA14_05820	NA	NA	NA	NA	CoA transferase	TRUE	FALSE	TRUE	FALSE
362	PA14_RS17840	334.365	-1.2384	0.195355	-6.33923	2.31e-10	3.79e-09	PA14_43910	NA	NA	NA	NA	DUF599 domain-containing protein	FALSE	TRUE	FALSE	TRUE
363	PA14_RS24715	503.425	-1.03742	0.163791	-6.33381	2.39e-10	3.91e-09	PA14_60500	NA	NA	NA	NA	FKBP-type peptidyl-prolyl cis-trans isomerase	FALSE	TRUE	FALSE	TRUE
364	PA14_RS08345	2102.69	-1.25225	0.197946	-6.3262	2.51e-10	4.1e-09	PA14_20760	cheR	cheR	NA	NA	protein-glutamate O-methyltransferase CheR	FALSE	TRUE	FALSE	TRUE
365	PA14_RS13305	134.076	0.985412	0.156585	6.29315	3.11e-10	5.06e-09	PA14_32630	NA	NA	NA	NA	cytochrome P450	TRUE	FALSE	TRUE	FALSE
366	PA14_RS22855	254.444	0.930244	0.147966	6.28687	3.24e-10	5.25e-09	PA14_56030	NA	NA	NA	NA	glycosyltransferase family 1 protein	TRUE	FALSE	TRUE	FALSE
367	PA14_RS11990	1031.97	0.917491	0.146282	6.27205	3.56e-10	5.76e-09	PA14_29400	NA	tse5/rhsP1	NA	tse5/rhsP1	RHS repeat protein	TRUE	FALSE	TRUE	FALSE
368	PA14_RS30245	142.268	-2.01999	0.322368	-6.2661	3.7e-10	5.97e-09	PA14_21470.1	NA	tli1c	NA	tli1c	DUF3304 domain-containing protein	FALSE	TRUE	FALSE	TRUE
369	PA14_RS11385	35.7091	2.16954	0.346559	6.26024	3.84e-10	6.18e-09	PA14_28060	NA	NA	NA	NA	M20/M25/M40 family metallo-hydrolase	TRUE	FALSE	TRUE	FALSE
370	PA14_RS20210	32.6768	2.15252	0.344212	6.25347	4.01e-10	6.44e-09	PA14_49760	NA	NA	NA	NA	rhamnosyltransferase	TRUE	FALSE	TRUE	FALSE
371	PA14_RS15190	63.5906	4.11255	0.661401	6.21795	5.04e-10	8.06e-09	PA14_37320	NA	NA	NA	NA	DUF4142 domain-containing protein	TRUE	FALSE	TRUE	FALSE
372	PA14_RS03005	511.45	1.02991	0.165844	6.21015	5.29e-10	8.45e-09	PA14_07500	NA	NA	NA	NA	bifunctional diguanylate cyclase/phosphodiesterase	TRUE	FALSE	TRUE	FALSE
373	PA14_RS16030	68.389	1.56605	0.252403	6.20456	5.48e-10	8.73e-09	PA14_39560	NA	NA	NA	NA	PAS domain S-box protein	TRUE	FALSE	TRUE	FALSE
374	PA14_RS18050	2547.71	0.917532	0.147988	6.20005	5.64e-10	8.96e-09	PA14_44420	NA	ccoG	NA	NA	cytochrome c oxidase accessory protein CcoG	TRUE	FALSE	TRUE	FALSE
375	PA14_RS26210	232.967	-0.978595	0.157931	-6.19634	5.78e-10	9.15e-09	PA14_64120	NA	NA	NA	NA	hypothetical protein	FALSE	TRUE	FALSE	TRUE
376	PA14_RS01555	1363.39	-0.944234	0.152512	-6.19121	5.97e-10	9.43e-09	PA14_03800	NA	NA	NA	NA	OprD family porin	FALSE	TRUE	FALSE	TRUE
377	PA14_RS09360	666.146	-0.988817	0.159789	-6.18827	6.08e-10	9.58e-09	PA14_23110	NA	rluB	NA	NA	23S rRNA pseudouridine(2605) synthase RluB	FALSE	TRUE	FALSE	TRUE
378	PA14_RS13170	197.234	-1.09929	0.177741	-6.18477	6.22e-10	9.77e-09	PA14_32290	NA	NA	NA	NA	ankyrin repeat domain-containing protein	FALSE	TRUE	FALSE	TRUE
379	PA14_RS04805	327.573	1.18721	0.191987	6.18381	6.26e-10	9.8e-09	PA14_11890	NA	NA	NA	NA	oxidoreductase	TRUE	FALSE	TRUE	FALSE
380	PA14_RS25620	241.44	-1.2953	0.209917	-6.17052	6.81e-10	1.06e-08	PA14_62680	NA	NA	NA	NA	CsbD family protein	FALSE	TRUE	FALSE	TRUE
381	PA14_RS10690	66.4079	-1.57675	0.256532	-6.14643	7.92e-10	1.23e-08	PA14_26360	NA	NA	NA	NA	iron ABC transporter permease	FALSE	TRUE	FALSE	TRUE
382	PA14_RS07650	1538.85	1.77466	0.288949	6.14177	8.16e-10	1.27e-08	PA14_19100	NA	NA	NA	NA	alpha/beta hydrolase	TRUE	FALSE	TRUE	FALSE
383	PA14_RS04305	140.584	-1.15009	0.187438	-6.13586	8.47e-10	1.31e-08	PA14_10670	NA	aph(3')-II	NA	NA	APH(3')-II family aminoglycoside O-phosphotransferase	FALSE	TRUE	FALSE	TRUE
384	PA14_RS14050	102.443	1.53399	0.250591	6.12152	9.27e-10	1.43e-08	PA14_34490	NA	NA	NA	NA	acyl-CoA/acyl-ACP dehydrogenase	TRUE	FALSE	TRUE	FALSE
385	PA14_RS15165	690.19	3.20552	0.524194	6.11514	9.65e-10	1.49e-08	PA14_37250	NA	NA	NA	NA	MFS transporter	TRUE	FALSE	TRUE	FALSE
386	PA14_RS23475	34939.9	-1.33927	0.219062	-6.11365	9.74e-10	1.5e-08	PA14_57580	NA	rpsI	NA	NA	30S ribosomal protein S9	FALSE	TRUE	FALSE	TRUE
387	PA14_RS18575	631.9	-0.856096	0.140208	-6.1059	1.02e-09	1.57e-08	PA14_45770	fliP	fliP	NA	NA	flagellar type III secretion system pore protein FliP	FALSE	TRUE	FALSE	TRUE
388	PA14_RS04360	313.069	1.07896	0.177121	6.09164	1.12e-09	1.71e-08	PA14_10820	NA	NA	NA	NA	HD-GYP domain-containing protein	TRUE	FALSE	TRUE	FALSE
389	PA14_RS19420	1429.49	-0.867359	0.142415	-6.09038	1.13e-09	1.72e-08	PA14_47800	NA	btuB	NA	NA	TonB-dependent vitamin B12 receptor	FALSE	TRUE	FALSE	TRUE
390	PA14_RS29420	4779.43	0.843807	0.13886	6.07666	1.23e-09	1.87e-08	PA14_72260	NA	NA	NA	NA	GNAT family N-acetyltransferase	TRUE	FALSE	TRUE	FALSE
391	PA14_RS10700	39.3292	-2.02762	0.333904	-6.07247	1.26e-09	1.91e-08	PA14_26400	NA	NA	NA	NA	ABC transporter ATP-binding protein	FALSE	TRUE	FALSE	TRUE
392	PA14_RS10475	243.612	-1.00581	0.165695	-6.07026	1.28e-09	1.93e-08	PA14_25830	NA	NA	NA	NA	DUF1285 domain-containing protein	FALSE	TRUE	FALSE	TRUE
393	PA14_RS12860	88.6166	1.23213	0.202991	6.06987	1.28e-09	1.93e-08	PA14_31390	NA	NA	NA	NA	hypothetical protein	TRUE	FALSE	TRUE	FALSE
394	PA14_RS16750	4194.11	-1.86028	0.306574	-6.06798	1.3e-09	1.95e-08		NA	tRNA-His	NA	NA	tRNA-His	FALSE	TRUE	FALSE	TRUE
395	PA14_RS08455	3413.02	1.61477	0.266164	6.06683	1.3e-09	1.96e-08	PA14_21030	NA	NA	NA	NA	ATP-dependent Clp protease proteolytic subunit	TRUE	FALSE	TRUE	FALSE
396	PA14_RS27345	406.558	-1.24982	0.206331	-6.05733	1.38e-09	2.07e-08	PA14_67010	NA	NA	NA	NA	methyl-accepting chemotaxis protein	FALSE	TRUE	FALSE	TRUE
397	PA14_RS09990	325.662	1.66429	0.274788	6.05662	1.39e-09	2.08e-08	PA14_24650	NA	NA	NA	NA	ribosome modulation factor	TRUE	FALSE	TRUE	FALSE
398	PA14_RS24900	1364.54	1.30807	0.215995	6.05602	1.4e-09	2.08e-08	PA14_60960	NA	NA	NA	NA	DUF3015 domain-containing protein	TRUE	FALSE	TRUE	FALSE
399	PA14_RS28160	11495.6	0.674039	0.111305	6.05581	1.4e-09	2.08e-08	PA14_69070	NA	NA	NA	NA	ribosome-associated ATPase/putative transporter RbbA	TRUE	FALSE	TRUE	FALSE
400	PA14_RS21760	1960.21	1.1545	0.191314	6.0346	1.59e-09	2.37e-08	PA14_53470	NA	NA	NA	NA	acetate kinase	TRUE	FALSE	TRUE	FALSE
401	PA14_RS18560	316.053	-0.873636	0.144878	-6.03016	1.64e-09	2.43e-08	PA14_45720	flhB	flhB	NA	NA	flagellar type III secretion system protein FlhB	FALSE	TRUE	FALSE	TRUE
402	PA14_RS29220	1099.02	-1.10328	0.183232	-6.02126	1.73e-09	2.56e-08	PA14_71750	NA	NA	NA	NA	LysR family transcriptional regulator	FALSE	TRUE	FALSE	TRUE
403	PA14_RS24670	2856.87	-1.59611	0.265345	-6.01521	1.8e-09	2.64e-08	PA14_60400	NA	rpsT	NA	NA	30S ribosomal protein S20	FALSE	TRUE	FALSE	TRUE
404	PA14_RS27425	722.495	-0.95626	0.158974	-6.01518	1.8e-09	2.64e-08	PA14_67220	NA	pldB	NA	pldB	hypothetical protein	FALSE	TRUE	FALSE	TRUE
405	PA14_RS00035	355.179	1.19366	0.19867	6.00823	1.88e-09	2.75e-08	PA14_00080	NA	NA	NA	NA	hypothetical protein	TRUE	FALSE	TRUE	FALSE
406	PA14_RS09545	186.632	-1.68918	0.281369	-6.00343	1.93e-09	2.83e-08		NA	tRNA-Ala	NA	NA	tRNA-Ala	FALSE	TRUE	FALSE	TRUE
407	PA14_RS05715	519.618	-1.0362	0.172636	-6.0022	1.95e-09	2.84e-08	PA14_14310	NA	NA	NA	NA	winged helix-turn-helix transcriptional regulator	FALSE	TRUE	FALSE	TRUE
408	PA14_RS24875	1472.79	-1.00762	0.167898	-6.00139	1.96e-09	2.85e-08	PA14_60890	NA	NA	NA	NA	serine hydroxymethyltransferase	FALSE	TRUE	FALSE	TRUE
409	PA14_RS16760	4462.59	-1.71639	0.286083	-5.99963	1.98e-09	2.87e-08	PA14_41330	NA	rtRNA-His	NA	NA	tRNA-His	FALSE	TRUE	FALSE	TRUE
410	PA14_RS25440	44.5612	1.74635	0.291729	5.98622	2.15e-09	3.11e-08	PA14_62250	NA	NA	NA	NA	TfoX/Sxy family protein	TRUE	FALSE	TRUE	FALSE
411	PA14_RS29045	268.236	-1.41663	0.236675	-5.98556	2.16e-09	3.12e-08	PA14_71320	NA	NA	NA	NA	hypothetical protein	FALSE	TRUE	FALSE	TRUE
412	PA14_RS19070	279.604	-1.23567	0.206689	-5.97842	2.25e-09	3.25e-08	PA14_46920	NA	NA	NA	NA	amino acid ABC transporter permease	FALSE	TRUE	FALSE	TRUE
413	PA14_RS04190	117.055	1.55712	0.260478	5.97792	2.26e-09	3.25e-08	PA14_10350	NA	NA	NA	NA	HlyD family efflux transporter periplasmic adaptor subunit	TRUE	FALSE	TRUE	FALSE
414	PA14_RS21790	160.668	1.68245	0.281733	5.97179	2.35e-09	3.37e-08	PA14_53530	NA	NA	NA	NA	metal-dependent hydrolase	TRUE	FALSE	TRUE	FALSE
415	PA14_RS09915	250.343	0.926146	0.155205	5.96725	2.41e-09	3.45e-08	PA14_24480	NA	pelA	NA	NA	PbsX family transcriptional regulator	TRUE	FALSE	TRUE	FALSE
416	PA14_RS08265	465.175	2.19264	0.367561	5.96537	2.44e-09	3.48e-08	PA14_20580	NA	NA	NA	NA	aliphatic amidase expression-regulating protein	TRUE	FALSE	TRUE	FALSE
417	PA14_RS10145	1943.98	-0.908995	0.152455	-5.9624	2.49e-09	3.54e-08	PA14_25020	NA	NA	NA	NA	ATP-binding cassette domain-containing protein	FALSE	TRUE	FALSE	TRUE
418	PA14_RS11705	5951.52	-1.67724	0.28135	-5.96138	2.5e-09	3.55e-08	PA14_28740	NA	tRNA-Pro	NA	NA	tRNA-Pro	FALSE	TRUE	FALSE	TRUE
419	PA14_RS01550	207.377	0.920435	0.154735	5.94847	2.71e-09	3.83e-08	PA14_03790	NA	NA	NA	NA	sensor domain-containing diguanylate cyclase	TRUE	FALSE	TRUE	FALSE
420	PA14_RS10495	2324.79	-0.858133	0.144254	-5.94877	2.7e-09	3.83e-08	PA14_25900	NA	NA	NA	NA	trans-2-enoyl-CoA reductase family protein	FALSE	TRUE	FALSE	TRUE
421	PA14_RS00410	646.103	0.973877	0.163799	5.94557	2.76e-09	3.89e-08		NA	tagH/fha1	NA	tagH1/fha1	type VI secretion system-associated FHA domain protein TagH	TRUE	FALSE	TRUE	FALSE
422	PA14_RS02850	2008.98	1.02061	0.171753	5.94229	2.81e-09	3.95e-08	PA14_07090	NA	NA	NA	NA	methionine adenosyltransferase	TRUE	FALSE	TRUE	FALSE
423	PA14_RS29170	4867.31	0.863191	0.145575	5.92952	3.04e-09	4.26e-08	PA14_71630	NA	adhP	NA	NA	alcohol dehydrogenase AdhP	TRUE	FALSE	TRUE	FALSE
424	PA14_RS04815	219.833	0.955761	0.161417	5.92108	3.2e-09	4.48e-08	PA14_11910	NA	NA	NA	NA	MaoC family dehydratase	TRUE	FALSE	TRUE	FALSE
425	PA14_RS21525	32.2853	-2.01637	0.341146	-5.91058	3.41e-09	4.76e-08	PA14_52870	NA	NA	NA	NA	CoA transferase	FALSE	TRUE	FALSE	TRUE
426	PA14_RS00190	90.7008	-1.31779	0.223115	-5.90632	3.5e-09	4.88e-08	PA14_00460	NA	NA	NA	NA	LysR family transcriptional regulator	FALSE	TRUE	FALSE	TRUE
427	PA14_RS04685	90.7671	1.19038	0.201942	5.89467	3.75e-09	5.22e-08	PA14_11580	NA	NA	NA	NA	mandelate racemase/muconate lactonizing enzyme family protein	TRUE	FALSE	TRUE	FALSE
428	PA14_RS00505	750.784	0.873313	0.148211	5.89236	3.81e-09	5.28e-08	PA14_01200	NA	tse7	NA	tse7	DUF4150 domain-containing protein	TRUE	FALSE	TRUE	FALSE
429	PA14_RS14065	109.753	1.16929	0.198498	5.89072	3.85e-09	5.32e-08	PA14_34520	NA	NA	NA	NA	ABC transporter permease	TRUE	FALSE	TRUE	FALSE
430	PA14_RS21015	148.749	-1.07614	0.182715	-5.88973	3.87e-09	5.34e-08	PA14_51650	NA	NA	NA	NA	site-specific integrase	FALSE	TRUE	FALSE	TRUE
431	PA14_RS18055	562.041	0.958958	0.163091	5.87988	4.11e-09	5.66e-08	PA14_44430	NA	NA	NA	NA	FixH family protein	TRUE	FALSE	TRUE	FALSE
432	PA14_RS20855	1109.85	-0.812261	0.138219	-5.87661	4.19e-09	5.76e-08	PA14_51300	NA	NA	NA	NA	AI-2E family transporter	FALSE	TRUE	FALSE	TRUE
433	PA14_RS07050	1672.14	1.07142	0.182666	5.86546	4.48e-09	6.14e-08	PA14_17550	NA	NA	NA	NA	LOG family protein	TRUE	FALSE	TRUE	FALSE
434	PA14_RS24795	1896.1	1.09799	0.187469	5.85691	4.72e-09	6.45e-08	PA14_60700	NA	NA	NA	NA	cytochrome-c peroxidase	TRUE	FALSE	TRUE	FALSE
435	PA14_RS06425	164.7	0.993948	0.169999	5.8468	5.01e-09	6.84e-08	PA14_16030	NA	NA	NA	NA	sodium:proton antiporter	TRUE	FALSE	TRUE	FALSE
436	PA14_RS21680	295.054	1.31139	0.224316	5.84617	5.03e-09	6.85e-08	PA14_53250	NA	cbpD	NA	NA	chitin-binding protein CbpD	TRUE	FALSE	TRUE	FALSE
437	PA14_RS15155	326.635	3.22335	0.551741	5.84215	5.15e-09	7e-08	PA14_37210	NA	NA	NA	NA	putative hydro-lyase	TRUE	FALSE	TRUE	FALSE
438	PA14_RS18495	1368.2	-0.99678	0.170727	-5.83844	5.27e-09	7.12e-08	PA14_45520	NA	NA	NA	NA	ParA family protein	FALSE	TRUE	FALSE	TRUE
439	PA14_RS18970	562.092	-0.649387	0.111226	-5.83844	5.27e-09	7.12e-08	PA14_46680	NA	pmpM	NA	NA	proton-coupled multidrug efflux MATE transporter PmpM	FALSE	TRUE	FALSE	TRUE
440	PA14_RS25230	8185.21	-1.3836	0.23699	-5.83821	5.28e-09	7.12e-08	PA14_61750	NA	ispE	NA	NA	4-(cytidine 5'-diphospho)-2-C-methyl-D-erythritol kinase	FALSE	TRUE	FALSE	TRUE
441	PA14_RS12020	272.084	1.17411	0.201169	5.83643	5.33e-09	7.18e-08	PA14_29470	NA	NA	NA	NA	class I SAM-dependent methyltransferase	TRUE	FALSE	TRUE	FALSE
442	PA14_RS21455	2579.5	0.728138	0.124879	5.83075	5.52e-09	7.41e-08	PA14_52700	NA	aruF	NA	NA	arginine/ornithine succinyltransferase subunit alpha	TRUE	FALSE	TRUE	FALSE
443	PA14_RS13900	143.12	1.00524	0.172454	5.82907	5.57e-09	7.47e-08	PA14_34080	NA	tssJ3	NA	tssJ3	hypothetical protein	TRUE	FALSE	TRUE	FALSE
444	PA14_RS10405	2113.51	-0.821251	0.140918	-5.82785	5.61e-09	7.51e-08	PA14_25650	NA	fabD	NA	NA	ACP S-malonyltransferase	FALSE	TRUE	FALSE	TRUE
445	PA14_RS27970	541.365	-0.818521	0.140532	-5.82445	5.73e-09	7.65e-08	PA14_68610	NA	NA	NA	NA	Hsp33 family molecular chaperone HslO	FALSE	TRUE	FALSE	TRUE
446	PA14_RS00845	172.662	-1.53719	0.264347	-5.81505	6.06e-09	8.07e-08	PA14_02060	NA	NA	NA	NA	hypothetical protein	FALSE	TRUE	FALSE	TRUE
447	PA14_RS06505	953.392	1.06039	0.182501	5.81034	6.23e-09	8.28e-08	PA14_16250	NA	NA	NA	NA	M4 family elastase LasB	TRUE	FALSE	TRUE	FALSE
448	PA14_RS25495	992.728	1.06872	0.184243	5.80057	6.61e-09	8.76e-08	PA14_62390	NA	NA	NA	NA	DUF411 domain-containing protein	TRUE	FALSE	TRUE	FALSE
449	PA14_RS02955	101.451	1.44446	0.2496	5.7871	7.16e-09	9.47e-08	PA14_07370	NA	NA	NA	NA	YqaE/Pmp3 family membrane protein	TRUE	FALSE	TRUE	FALSE
450	PA14_RS04990	2036.98	-0.732566	0.126756	-5.77936	7.5e-09	9.89e-08	PA14_12350	NA	miaB	NA	NA	tRNA (N6-isopentenyl adenosine(37)-C2)-methylthiotransferase MiaB	FALSE	TRUE	FALSE	TRUE
451	PA14_RS19185	713.375	0.906243	0.156874	5.77689	7.61e-09	1e-07	PA14_47190	NA	cyoB	NA	NA	cytochrome o ubiquinol oxidase subunit I	TRUE	FALSE	TRUE	FALSE
452	PA14_RS07060	7480	0.838166	0.145245	5.77072	7.89e-09	1.04e-07	PA14_17580	NA	NA	NA	NA	D-xylulose 5-phosphate/D-fructose 6-phosphate phosphoketolase	TRUE	FALSE	TRUE	FALSE
453	PA14_RS19140	220.289	1.09098	0.189092	5.76959	7.95e-09	1.04e-07	PA14_47090	NA	NA	NA	NA	protease	TRUE	FALSE	TRUE	FALSE
454	PA14_RS14030	23.0842	2.01576	0.349451	5.76837	8e-09	1.05e-07	PA14_34420	NA	NA	NA	NA	sugar ABC transporter substrate-binding protein	TRUE	FALSE	TRUE	FALSE
455	PA14_RS27570	3334.58	-1.06166	0.184064	-5.76788	8.03e-09	1.05e-07	PA14_67580	NA	thiI	NA	NA	tRNA 4-thiouridine(8) synthase ThiI	FALSE	TRUE	FALSE	TRUE
456	PA14_RS00870	94.4492	-1.71997	0.298286	-5.76616	8.11e-09	1.06e-07	PA14_02130	NA	NA	NA	NA	DUF1987 domain-containing protein	FALSE	TRUE	FALSE	TRUE
457	PA14_RS00500	115.761	0.990547	0.171874	5.76322	8.25e-09	1.07e-07	PA14_01190	NA	NA	NA	NA	3-oxoacyl-ACP synthase	TRUE	FALSE	TRUE	FALSE
458	PA14_RS24800	457.937	-0.739829	0.128773	-5.74522	9.18e-09	1.19e-07	PA14_60710	NA	NA	NA	NA	NADP-specific glutamate dehydrogenase	FALSE	TRUE	FALSE	TRUE
459	PA14_RS15775	83.363	2.1642	0.376994	5.74068	9.43e-09	1.22e-07	PA14_38825	NA	pqqA	NA	NA	pyrroloquinoline quinone precursor peptide PqqA	TRUE	FALSE	TRUE	FALSE
460	PA14_RS00915	217.029	1.17144	0.204372	5.73187	9.93e-09	1.28e-07	PA14_02260	NA	NA	NA	NA	response regulator	TRUE	FALSE	TRUE	FALSE
461	PA14_RS24770	190.535	-1.16973	0.204444	-5.72155	1.06e-08	1.36e-07	PA14_60630	NA	NA	NA	NA	slipin family protein	FALSE	TRUE	FALSE	TRUE
462	PA14_RS08635	473.556	-1.82268	0.318929	-5.71501	1.1e-08	1.41e-07	PA14_21480	NA	tli1a	NA	tli1a	DUF3304 domain-containing protein	FALSE	TRUE	FALSE	TRUE
463	PA14_RS18440	288.797	-0.808086	0.141422	-5.71402	1.1e-08	1.41e-07	PA14_45400	fliK	fliK	NA	NA	flagellar hook-length control protein FliK	FALSE	TRUE	FALSE	TRUE
464	PA14_RS25800	2518.34	-1.01577	0.177892	-5.71007	1.13e-08	1.44e-07	PA14_63100	NA	NA	NA	NA	FAD-binding oxidoreductase	FALSE	TRUE	FALSE	TRUE
465	PA14_RS11995	117.789	1.19592	0.210289	5.68701	1.29e-08	1.65e-07		NA	tsi5/rhsI1	NA	tsi5/rhsI1	hypothetical protein	TRUE	FALSE	TRUE	FALSE
466	PA14_RS01370	614.239	-1.22287	0.215104	-5.68502	1.31e-08	1.67e-07	PA14_03340	NA	NA	NA	NA	radical SAM protein	FALSE	TRUE	FALSE	TRUE
467	PA14_RS25240	8422.47	-0.779899	0.137328	-5.67909	1.35e-08	1.72e-07	PA14_61770	NA	NA	NA	NA	ribose-phosphate pyrophosphokinase	FALSE	TRUE	FALSE	TRUE
468	PA14_RS04235	628.291	1.24681	0.219899	5.66993	1.43e-08	1.81e-07	PA14_10500	NA	ccoN	NA	NA	"cytochrome-c oxidase, cbb3-type subunit I"	TRUE	FALSE	TRUE	FALSE
469	PA14_RS16195	90.6737	3.54095	0.62455	5.66961	1.43e-08	1.81e-07	PA14_39970	NA	NA	NA	NA	phenazine biosynthesis protein	TRUE	FALSE	TRUE	FALSE
470	PA14_RS25610	665.474	0.776887	0.137026	5.66963	1.43e-08	1.81e-07	PA14_62660	NA	NA	NA	NA	DUF2845 domain-containing protein	TRUE	FALSE	TRUE	FALSE
471	PA14_RS17135	456.188	-0.966841	0.170558	-5.6687	1.44e-08	1.81e-07	PA14_42230	NA	bglX	NA	NA	beta-glucosidase BglX	FALSE	TRUE	FALSE	TRUE
472	PA14_RS05245	321.133	1.04521	0.184458	5.66641	1.46e-08	1.83e-07	PA14_13030	NA	NA	NA	NA	cytochrome ubiquinol oxidase subunit I	TRUE	FALSE	TRUE	FALSE
473	PA14_RS00910	236.265	0.965092	0.170499	5.66041	1.51e-08	1.9e-07	PA14_02250	cheA.1	cheA.1	NA	NA	chemotaxis protein CheA.1	TRUE	FALSE	TRUE	FALSE
474	PA14_RS07750	615.533	0.998743	0.176565	5.65651	1.54e-08	1.93e-07	PA14_19370	NA	NA	NA	NA	N-acetylglutaminylglutamine amidotransferase	TRUE	FALSE	TRUE	FALSE
475	PA14_RS25790	1076.48	-0.917427	0.162198	-5.65624	1.55e-08	1.93e-07	PA14_63080	NA	NA	NA	NA	L-lactate permease	FALSE	TRUE	FALSE	TRUE
476	PA14_RS03445	4397.71	-0.89494	0.158247	-5.65532	1.56e-08	1.94e-07	PA14_08560	NA	NA	NA	NA	Tyrosine--tRNA ligase 2	FALSE	TRUE	FALSE	TRUE
477	PA14_RS30550	25.4052	3.55023	0.628508	5.64867	1.62e-08	2.01e-07		NA	NA	NA	NA	hypothetical protein	TRUE	FALSE	TRUE	FALSE
478	PA14_RS10025	77.9248	1.28876	0.228382	5.64301	1.67e-08	2.07e-07	PA14_24740	NA	NA	NA	NA	hypothetical protein	TRUE	FALSE	TRUE	FALSE
479	PA14_RS11650	175.626	1.30949	0.232062	5.64282	1.67e-08	2.07e-07	PA14_28610	NA	NA	NA	NA	hypothetical protein	TRUE	FALSE	TRUE	FALSE
480	PA14_RS05275	192.06	1.14011	0.202254	5.63701	1.73e-08	2.14e-07	PA14_13110	NA	NA	NA	NA	fatty acid--CoA ligase	TRUE	FALSE	TRUE	FALSE
481	PA14_RS03675	7375.53	-0.795051	0.141099	-5.6347	1.75e-08	2.16e-07	PA14_09040	NA	rplO	NA	NA	50S ribosomal protein L15	FALSE	TRUE	FALSE	TRUE
482	PA14_RS10685	154.626	1.14235	0.203004	5.62724	1.83e-08	2.25e-07	PA14_26350	NA	NA	NA	NA	MBL fold metallo-hydrolase	TRUE	FALSE	TRUE	FALSE
483	PA14_RS25510	641.786	0.602198	0.107015	5.62726	1.83e-08	2.25e-07	PA14_62420	NA	NA	NA	NA	neutral zinc metallopeptidase	TRUE	FALSE	TRUE	FALSE
484	PA14_RS06645	531.61	0.703885	0.125137	5.62493	1.86e-08	2.28e-07	PA14_16590	NA	NA	NA	NA	TIGR00266 family protein	TRUE	FALSE	TRUE	FALSE
485	PA14_RS29665	153.822	-0.948463	0.168701	-5.62217	1.89e-08	2.31e-07	PA14_72880	NA	NA	NA	NA	SDR family oxidoreductase	FALSE	TRUE	FALSE	TRUE
486	PA14_RS00825	871.021	-0.78494	0.139805	-5.61452	1.97e-08	2.41e-07	PA14_02020	NA	NA	NA	NA	OprD family porin	FALSE	TRUE	FALSE	TRUE
487	PA14_RS18895	422.716	1.16166	0.206949	5.6133	1.99e-08	2.42e-07	PA14_46540	NA	NA	NA	NA	hypothetical protein	TRUE	FALSE	TRUE	FALSE
488	PA14_RS27090	1456.05	1.14392	0.203828	5.61218	2e-08	2.43e-07	PA14_66380	NA	NA	NA	NA	potassium/proton antiporter	TRUE	FALSE	TRUE	FALSE
489	PA14_RS20310	110.318	1.02022	0.182078	5.60318	2.1e-08	2.56e-07	PA14_50010	NA	NA	NA	NA	PQQ-dependent sugar dehydrogenase	TRUE	FALSE	TRUE	FALSE
490	PA14_RS19955	78.3539	-1.81794	0.324791	-5.59727	2.18e-08	2.64e-07	PA14_49130	NA	NA	NA	NA	dicarboxylate/amino acid:cation symporter	FALSE	TRUE	FALSE	TRUE
491	PA14_RS24695	4462.09	-1.46165	0.261571	-5.58796	2.3e-08	2.78e-07	PA14_60460	NA	rplU	NA	NA	50S ribosomal protein L21	FALSE	TRUE	FALSE	TRUE
492	PA14_RS06420	438.273	-0.873213	0.156389	-5.58358	2.36e-08	2.84e-07	PA14_16020	NA	NA	NA	NA	hypothetical protein	FALSE	TRUE	FALSE	TRUE
493	PA14_RS06585	1436.51	0.542078	0.0971526	5.57966	2.41e-08	2.9e-07	PA14_16430	NA	NA	NA	NA	methyl-accepting chemotaxis protein	TRUE	FALSE	FALSE	FALSE
494	PA14_RS14825	118.222	0.917246	0.164483	5.57652	2.45e-08	2.95e-07	PA14_36420	NA	NA	NA	NA	PAS domain-containing hybrid sensor histidine kinase/response regulator	TRUE	FALSE	TRUE	FALSE
495	PA14_RS07110	385.083	-0.960396	0.17245	-5.56914	2.56e-08	3.07e-07	PA14_17675	NA	NA	NA	NA	diacylglycerol kinase	FALSE	TRUE	FALSE	TRUE
496	PA14_RS19095	344.06	-0.832069	0.149497	-5.5658	2.61e-08	3.12e-07	PA14_46980	NA	NA	NA	NA	sensor histidine kinase	FALSE	TRUE	FALSE	TRUE
497	PA14_RS03500	2637.91	-1.1997	0.215601	-5.56446	2.63e-08	3.14e-07	PA14_08670	NA	NA	NA	NA	tRNA-Thr	FALSE	TRUE	FALSE	TRUE
498	PA14_RS08315	149.128	1.00898	0.181502	5.55903	2.71e-08	3.23e-07	PA14_20690	NA	NA	NA	NA	DUF2064 domain-containing protein	TRUE	FALSE	TRUE	FALSE
499	PA14_RS21765	3457.96	0.780966	0.140637	5.55308	2.81e-08	3.34e-07	PA14_53480	NA	NA	NA	NA	phosphate acetyltransferase	TRUE	FALSE	TRUE	FALSE
500	PA14_RS30865	886.132	-1.22788	0.221223	-5.55043	2.85e-08	3.38e-07		NA	NA	NA	NA	integrase	FALSE	TRUE	FALSE	TRUE
501	PA14_RS05970	292.01	0.906134	0.163862	5.52987	3.2e-08	3.8e-07	PA14_14990	NA	NA	NA	NA	aldo/keto reductase	TRUE	FALSE	TRUE	FALSE
502	PA14_RS28315	1498.97	0.706911	0.128027	5.52159	3.36e-08	3.97e-07	PA14_69470	NA	algR	NA	NA	response regulator transcription factor	TRUE	FALSE	TRUE	FALSE
503	PA14_RS12275	909.161	-0.956733	0.173387	-5.51792	3.43e-08	4.05e-07	PA14_30110	NA	purB	NA	NA	adenylosuccinate lyase	FALSE	TRUE	FALSE	TRUE
504	PA14_RS27800	2980.02	-2.99405	0.543058	-5.51331	3.52e-08	4.15e-07	PA14_68150	NA	tRNA-Thr	NA	NA	tRNA-Thr	FALSE	TRUE	FALSE	TRUE
505	PA14_RS25255	2925.21	-0.760805	0.138019	-5.51234	3.54e-08	4.16e-07	PA14_61820	NA	ychF	NA	NA	redox-regulated ATPase YchF	FALSE	TRUE	FALSE	TRUE
506	PA14_RS22020	144.887	1.07127	0.194601	5.50495	3.69e-08	4.33e-07	PA14_54080	NA	NA	NA	NA	penicillin-binding protein	TRUE	FALSE	TRUE	FALSE
507	PA14_RS21405	30387.8	-1.90713	0.347245	-5.49218	3.97e-08	4.65e-07	PA14_52560	NA	tRNA-Ser	NA	NA	tRNA-Ser	FALSE	TRUE	FALSE	TRUE
508	PA14_RS07080	50.7944	-1.76405	0.321251	-5.49121	3.99e-08	4.67e-07	PA14_17620	NA	NA	NA	NA	ABC transporter permease	FALSE	TRUE	FALSE	TRUE
509	PA14_RS06650	558.696	0.746694	0.13642	5.4735	4.41e-08	5.15e-07	PA14_16600	NA	NA	NA	NA	alpha/beta hydrolase	TRUE	FALSE	TRUE	FALSE
510	PA14_RS16990	466.003	0.706146	0.129196	5.46569	4.61e-08	5.37e-07	PA14_41880	NA	NA	NA	NA	universal stress protein	TRUE	FALSE	TRUE	FALSE
511	PA14_RS03040	200.718	-1.12117	0.205311	-5.46087	4.74e-08	5.49e-07	PA14_07590	NA	folB	NA	NA	dihydroneopterin aldolase	FALSE	TRUE	FALSE	TRUE
512	PA14_RS03435	1687.27	0.472445	0.0865165	5.46075	4.74e-08	5.49e-07	PA14_08520	NA	NA	NA	NA	anhydro-N-acetylmuramic acid kinase	TRUE	FALSE	FALSE	FALSE
513	PA14_RS30930	1516.91	-0.823014	0.150708	-5.461	4.73e-08	5.49e-07	PA14_59550	NA	NA	NA	NA	hypothetical protein	FALSE	TRUE	FALSE	TRUE
514	PA14_RS06295	125.518	-1.08112	0.198317	-5.4515	4.99e-08	5.77e-07	PA14_15710	NA	NA	NA	NA	DUF2239 family protein	FALSE	TRUE	FALSE	TRUE
515	PA14_RS20040	67.6656	1.25948	0.231111	5.44969	5.05e-08	5.82e-07	PA14_49330	NA	NA	NA	NA	dienelactone hydrolase family protein	TRUE	FALSE	TRUE	FALSE
516	PA14_RS01065	112.905	2.2381	0.411628	5.4372	5.41e-08	6.23e-07	PA14_02640	NA	madM	NA	NA	malonate transporter subunit MadM	TRUE	FALSE	TRUE	FALSE
517	PA14_RS24780	286.612	-0.775767	0.142698	-5.43641	5.44e-08	6.24e-07	PA14_60660	NA	NA	NA	NA	nucleotidyltransferase	FALSE	TRUE	FALSE	TRUE
518	PA14_RS07085	87.1412	-1.25779	0.231467	-5.43399	5.51e-08	6.32e-07	PA14_17630	NA	NA	NA	NA	ABC transporter permease	FALSE	TRUE	FALSE	TRUE
519	PA14_RS15765	76.1714	1.11392	0.205165	5.42935	5.66e-08	6.47e-07	PA14_38800	NA	pqqC	NA	NA	pyrroloquinoline-quinone synthase PqqC	TRUE	FALSE	TRUE	FALSE
520	PA14_RS13055	241.368	0.839486	0.15468	5.42723	5.72e-08	6.53e-07	PA14_31920	NA	opmB	NA	NA	multidrug efflux RND transporter outer membrane subunit OpmB	TRUE	FALSE	TRUE	FALSE
521	PA14_RS03000	1261.25	-1.2718	0.234489	-5.42371	5.84e-08	6.65e-07	PA14_07480	NA	ltrA	NA	NA	group II intron reverse transcriptase/maturase	FALSE	TRUE	FALSE	TRUE
522	PA14_RS14070	49.4235	1.42987	0.263753	5.42125	5.92e-08	6.73e-07	PA14_34540	NA	NA	NA	NA	LLM class flavin-dependent oxidoreductase	TRUE	FALSE	TRUE	FALSE
523	PA14_RS05635	342.049	0.797691	0.147258	5.41696	6.06e-08	6.88e-07	PA14_14100	NA	NA	NA	NA	amino acid ABC transporter substrate-binding protein	TRUE	FALSE	TRUE	FALSE
524	PA14_RS06605	1078.89	0.656575	0.121219	5.41642	6.08e-08	6.89e-07	PA14_16470	NA	NA	NA	NA	hybrid sensor histidine kinase/response regulator	TRUE	FALSE	TRUE	FALSE
525	PA14_RS12000	253.765	0.780691	0.144223	5.41309	6.19e-08	7.01e-07	PA14_29410	NA	NA	NA	NA	threo-3-hydroxy-L-aspartate ammonia-lyase	TRUE	FALSE	TRUE	FALSE
526	PA14_RS09835	876.809	-0.630028	0.116486	-5.40862	6.35e-08	7.17e-07	PA14_24290	NA	NA	NA	NA	DUF1302 domain-containing protein	FALSE	TRUE	FALSE	TRUE
527	PA14_RS08400	5695.35	0.748699	0.138766	5.39541	6.84e-08	7.7e-07	PA14_20890	NA	rfaD	NA	NA	ADP-glyceromanno-heptose 6-epimerase	TRUE	FALSE	TRUE	FALSE
528	PA14_RS12255	748.429	0.789143	0.146332	5.39284	6.94e-08	7.8e-07	PA14_30070	NA	NA	NA	NA	secretin	TRUE	FALSE	TRUE	FALSE
529	PA14_RS00520	530.284	0.72167	0.134049	5.38362	7.3e-08	8.19e-07	PA14_01240	NA	NA	NA	NA	carbonic anhydrase	TRUE	FALSE	TRUE	FALSE
530	PA14_RS12205	2924.15	0.645642	0.120012	5.37982	7.46e-08	8.35e-07	PA14_29930	NA	nuoH	NA	NA	NADH-quinone oxidoreductase subunit NuoH	TRUE	FALSE	TRUE	FALSE
531	PA14_RS09905	632.597	0.798481	0.148603	5.37324	7.73e-08	8.63e-07		NA	NA	NA	NA	hypothetical protein	TRUE	FALSE	TRUE	FALSE
532	PA14_RS16800	491.192	-0.718409	0.133695	-5.37351	7.72e-08	8.63e-07	PA14_41430	NA	NA	NA	NA	tRNA-(ms[2]io[6]A)-hydroxylase	FALSE	TRUE	FALSE	TRUE
533	PA14_RS02065	593.513	-0.897572	0.167083	-5.372	7.79e-08	8.67e-07	PA14_05070	NA	metW	NA	NA	methionine biosynthesis protein MetW	FALSE	TRUE	FALSE	TRUE
534	PA14_RS13665	118.677	-1.81033	0.337099	-5.37033	7.86e-08	8.74e-07	PA14_33530	NA	NA	NA	NA	zinc ABC transporter solute-binding protein	FALSE	TRUE	FALSE	TRUE
535	PA14_RS21450	1442.37	0.730365	0.136027	5.36927	7.91e-08	8.77e-07	PA14_52690	NA	astA	NA	NA	arginine N-succinyltransferase	TRUE	FALSE	TRUE	FALSE
536	PA14_RS13380	454.583	-1.68405	0.313759	-5.36733	7.99e-08	8.85e-07	PA14_32790.4	NA	cdiI	NA	NA	hypothetical protein	FALSE	TRUE	FALSE	TRUE
537	PA14_RS16445	648.974	-0.96515	0.179984	-5.36243	8.21e-08	9.08e-07	PA14_40560	NA	NA	NA	NA	hypothetical protein	FALSE	TRUE	FALSE	TRUE
538	PA14_RS13890	35.8903	1.37347	0.256338	5.35803	8.41e-08	9.28e-07	PA14_34050	NA	tssC3	NA	tssC3	type VI secretion system contractile sheath large subunit	TRUE	FALSE	TRUE	FALSE
539	PA14_RS09715	1022.42	0.577243	0.108024	5.34366	9.11e-08	1e-06	PA14_23990	NA	gspE	NA	NA	GspE family T2SS ATPase variant XcpR	TRUE	FALSE	FALSE	FALSE
540	PA14_RS24905	543.83	0.759962	0.142275	5.34149	9.22e-08	1.01e-06	PA14_60970	NA	NA	NA	NA	PilZ domain-containing protein	TRUE	FALSE	TRUE	FALSE
541	PA14_RS05740	3378.88	0.817404	0.153197	5.33565	9.52e-08	1.04e-06	PA14_14360	NA	NA	NA	NA	SLC13 family permease	TRUE	FALSE	TRUE	FALSE
542	PA14_RS24700	1471.79	-0.681868	0.127956	-5.32894	9.88e-08	1.08e-06	PA14_60470	NA	NA	NA	NA	octaprenyl-diphosphate synthase	FALSE	TRUE	FALSE	TRUE
543	PA14_RS25095	235.924	-0.830275	0.155964	-5.32352	1.02e-07	1.11e-06	PA14_61430	NA	NA	NA	NA	hypothetical protein	FALSE	TRUE	FALSE	TRUE
544	PA14_RS13885	15.5493	2.06312	0.387774	5.32042	1.04e-07	1.13e-06	PA14_34030	NA	hcp3	hcp3	hcp3	type VI secretion system tube protein Hcp	TRUE	FALSE	TRUE	FALSE
545	PA14_RS17665	118.62	-1.18881	0.22358	-5.31716	1.05e-07	1.15e-06	PA14_43490	NA	NA	NA	NA	CynX/NimT family MFS transporter	FALSE	TRUE	FALSE	TRUE
546	PA14_RS08835	9284.23	0.659556	0.124136	5.31317	1.08e-07	1.17e-06	PA14_21880	NA	NA	NA	NA	tail-specific protease	TRUE	FALSE	TRUE	FALSE
547	PA14_RS25170	215.663	0.889743	0.16765	5.30714	1.11e-07	1.21e-06	PA14_61600	NA	NA	NA	NA	NAD(P)/FAD-dependent oxidoreductase	TRUE	FALSE	TRUE	FALSE
548	PA14_RS02535	1599.82	0.638676	0.12044	5.30288	1.14e-07	1.23e-06	PA14_06290	NA	NA	NA	NA	malate synthase G	TRUE	FALSE	TRUE	FALSE
549	PA14_RS10045	653.584	1.14858	0.216621	5.30226	1.14e-07	1.24e-06	PA14_24790	NA	NA	NA	NA	OprD family porin	TRUE	FALSE	TRUE	FALSE
550	PA14_RS11010	4855.8	-0.990822	0.186952	-5.29988	1.16e-07	1.25e-06	PA14_27210	NA	efp	NA	NA	elongation factor P	FALSE	TRUE	FALSE	TRUE
551	PA14_RS18485	1345.07	-0.78591	0.14829	-5.29981	1.16e-07	1.25e-06	PA14_45500	NA	NA	NA	NA	chemotaxis protein CheW	FALSE	TRUE	FALSE	TRUE
552	PA14_RS18490	923.439	-0.846298	0.159803	-5.29588	1.18e-07	1.27e-06	PA14_45510	NA	NA	NA	NA	CheW domain-containing protein	FALSE	TRUE	FALSE	TRUE
553	PA14_RS06410	10115.9	-0.980508	0.185261	-5.29259	1.21e-07	1.29e-06	PA14_16000	NA	NA	NA	NA	50S ribosomal protein L19	FALSE	TRUE	FALSE	TRUE
554	PA14_RS13860	26.6447	1.86812	0.353189	5.28929	1.23e-07	1.32e-06	PA14_33980	NA	NA	NA	NA	hypothetical protein	TRUE	FALSE	TRUE	FALSE
555	PA14_RS21515	93.0321	-1.39015	0.262909	-5.28756	1.24e-07	1.33e-06	PA14_52840	NA	NA	NA	NA	TRAP transporter substrate-binding protein	FALSE	TRUE	FALSE	TRUE
556	PA14_RS21025	494.829	-1.06866	0.202194	-5.2853	1.26e-07	1.34e-06	PA14_51670	NA	queC	NA	NA	7-cyano-7-deazaguanine synthase QueC	FALSE	TRUE	FALSE	TRUE
557	PA14_RS03660	6433.31	-0.908405	0.17222	-5.27467	1.33e-07	1.42e-06	PA14_09010	NA	NA	NA	NA	50S ribosomal protein L18	FALSE	TRUE	FALSE	TRUE
558	PA14_RS04720	85.0495	-1.48111	0.280899	-5.27276	1.34e-07	1.43e-06	PA14_11660	NA	aqpZ	NA	NA	aquaporin Z	FALSE	TRUE	FALSE	TRUE
559	PA14_RS25190	2928.27	1.19108	0.225985	5.27061	1.36e-07	1.44e-06	PA14_61650	NA	NA	NA	NA	acyloxyacyl hydrolase	TRUE	FALSE	TRUE	FALSE
560	PA14_RS03665	8358.19	-0.948982	0.180271	-5.2642	1.41e-07	1.49e-06	PA14_09020	NA	NA	NA	NA	30S ribosomal protein S5	FALSE	TRUE	FALSE	TRUE
561	PA14_RS00285	105.897	-1.37245	0.26077	-5.26308	1.42e-07	1.5e-06	PA14_00680	NA	NA	NA	NA	LysR family transcriptional regulator	FALSE	TRUE	FALSE	TRUE
562	PA14_RS26200	1543.42	-0.544625	0.103595	-5.25722	1.46e-07	1.54e-06	PA14_64100	NA	NA	NA	NA	acetyl-CoA carboxylase biotin carboxyl carrier protein	FALSE	TRUE	FALSE	FALSE
563	PA14_RS13385	336.549	-1.31463	0.250248	-5.25331	1.49e-07	1.58e-06	PA14_32790.6	NA	cdiI	NA	NA	ribonuclease toxin immunity protein CdiI	FALSE	TRUE	FALSE	TRUE
564	PA14_RS28915	280.09	0.72381	0.138	5.24499	1.56e-07	1.65e-06	PA14_71000	NA	choV	NA	NA	choline ABC transporter ATP-binding protein	TRUE	FALSE	TRUE	FALSE
565	PA14_RS02915	233.984	-0.934931	0.178302	-5.24352	1.58e-07	1.65e-06	PA14_07280	NA	NA	NA	NA	NAD(P)/FAD-dependent oxidoreductase	FALSE	TRUE	FALSE	TRUE
566	PA14_RS29455	86.3208	-1.55189	0.295975	-5.24334	1.58e-07	1.65e-06	PA14_72370	NA	NA	NA	NA	DUF1328 domain-containing protein	FALSE	TRUE	FALSE	TRUE
567	PA14_RS25585	415.027	-0.892626	0.170269	-5.24245	1.58e-07	1.66e-06	PA14_62600	NA	NA	NA	NA	aspartate 1-decarboxylase	FALSE	TRUE	FALSE	TRUE
568	PA14_RS09685	1137.26	-0.835469	0.159447	-5.23981	1.61e-07	1.68e-06	PA14_23900	NA	NA	NA	NA	CvpA family protein	FALSE	TRUE	FALSE	TRUE
569	PA14_RS20225	502.244	0.953842	0.182132	5.23709	1.63e-07	1.7e-06	PA14_49800	NA	NA	NA	NA	aldo/keto reductase	TRUE	FALSE	TRUE	FALSE
570	PA14_RS04250	1435.69	1.04197	0.199086	5.23376	1.66e-07	1.73e-06	PA14_10550	NA	NA	NA	NA	nitrite/sulfite reductase	TRUE	FALSE	TRUE	FALSE
571	PA14_RS02855	1669.55	0.966145	0.184734	5.22991	1.7e-07	1.76e-06	PA14_07110	NA	NA	NA	NA	metalloregulator ArsR/SmtB family transcription factor	TRUE	FALSE	TRUE	FALSE
572	PA14_RS12305	9414.41	0.862828	0.16505	5.22767	1.72e-07	1.78e-06	PA14_30190	NA	NA	NA	NA	NADP-dependent isocitrate dehydrogenase	TRUE	FALSE	TRUE	FALSE
573	PA14_RS20260	445.785	0.612804	0.117253	5.22634	1.73e-07	1.79e-06	PA14_49890	NA	NA	NA	NA	diguanylate cyclase	TRUE	FALSE	TRUE	FALSE
574	PA14_RS00300	131.876	1.0428	0.199639	5.22344	1.76e-07	1.82e-06	PA14_00710	NA	NA	NA	NA	OsmC family protein	TRUE	FALSE	TRUE	FALSE
575	PA14_RS10525	1034	-0.637075	0.122093	-5.21796	1.81e-07	1.86e-06	PA14_25960	NA	cobW	NA	NA	cobalamin biosynthesis protein CobW	FALSE	TRUE	FALSE	TRUE
576	PA14_RS26600	118.766	0.994874	0.190659	5.21809	1.81e-07	1.86e-06	PA14_65050	NA	NA	NA	NA	transglutaminase family protein	TRUE	FALSE	TRUE	FALSE
577	PA14_RS31035	136.907	-1.33972	0.256784	-5.21731	1.82e-07	1.87e-06		NA	NA	NA	NA	hypothetical protein	FALSE	TRUE	FALSE	TRUE
578	PA14_RS22250	152.337	1.15451	0.221516	5.21187	1.87e-07	1.92e-06	PA14_54670	NA	mmsB	NA	NA	3-hydroxyisobutyrate dehydrogenase	TRUE	FALSE	TRUE	FALSE
579	PA14_RS07915	100.85	0.975539	0.187401	5.20564	1.93e-07	1.98e-06	PA14_19740	NA	NA	NA	NA	crotonase/enoyl-CoA hydratase family protein	TRUE	FALSE	TRUE	FALSE
580	PA14_RS06870	1892.1	-0.678856	0.130435	-5.20457	1.94e-07	1.99e-06	PA14_17120	NA	NA	NA	NA	phosphatidate cytidylyltransferase	FALSE	TRUE	FALSE	TRUE
581	PA14_RS25110	464.042	-1.00265	0.192882	-5.19823	2.01e-07	2.06e-06	PA14_61460	NA	NA	NA	NA	hypoxanthine-guanine phosphoribosyltransferase	FALSE	TRUE	FALSE	TRUE
582	PA14_RS26305	392.372	0.636218	0.12244	5.19614	2.03e-07	2.08e-06	PA14_64390	NA	ureC	NA	NA	urease subunit alpha	TRUE	FALSE	TRUE	FALSE
583	PA14_RS23750	1572.25	0.595108	0.114575	5.19404	2.06e-07	2.1e-06	PA14_58230	NA	NA	NA	NA	YfaP family protein	TRUE	FALSE	TRUE	FALSE
584	PA14_RS07015	2912.53	0.844813	0.162801	5.18923	2.11e-07	2.15e-06	PA14_17480	NA	rpoS	NA	NA	RNA polymerase sigma factor RpoS	TRUE	FALSE	TRUE	FALSE
585	PA14_RS08130	2732.57	-0.820749	0.158199	-5.18808	2.12e-07	2.16e-06	PA14_20290	NA	NA	NA	NA	Arc family DNA-binding protein	FALSE	TRUE	FALSE	TRUE
586	PA14_RS24710	6557.49	0.782116	0.150771	5.18745	2.13e-07	2.16e-06	PA14_60490	NA	NA	NA	NA	c-type cytochrome	TRUE	FALSE	TRUE	FALSE
587	PA14_RS12215	2887.24	0.632689	0.121973	5.18711	2.14e-07	2.16e-06	PA14_29970	NA	nuoF	NA	NA	NADH-quinone oxidoreductase subunit NuoF	TRUE	FALSE	TRUE	FALSE
588	PA14_RS15755	73.6293	1.34693	0.259701	5.18647	2.14e-07	2.16e-06	PA14_38780	NA	pqqE	NA	NA	pyrroloquinoline quinone biosynthesis protein PqqE	TRUE	FALSE	TRUE	FALSE
589	PA14_RS15770	35.3225	1.64138	0.316592	5.18453	2.17e-07	2.18e-06	PA14_38820	NA	pqqB	NA	NA	pyrroloquinoline quinone biosynthesis protein PqqB	TRUE	FALSE	TRUE	FALSE
590	PA14_RS25275	595.555	-0.870688	0.168451	-5.1688	2.36e-07	2.37e-06	PA14_61860	NA	NA	NA	NA	carbonate dehydratase	FALSE	TRUE	FALSE	TRUE
591	PA14_RS03845	116.591	1.86022	0.360095	5.16591	2.39e-07	2.4e-06	PA14_09480	NA	NA	NA	NA	phenazine biosynthesis protein	TRUE	FALSE	TRUE	FALSE
592	PA14_RS18535	3059.89	-0.534522	0.10347	-5.16596	2.39e-07	2.4e-06	PA14_45640	fleN	fleN	NA	NA	fleN Flagella Synhtesis regulator MinD/ParA family protein	FALSE	TRUE	FALSE	FALSE
593	PA14_RS09730	207.724	0.88231	0.17086	5.16394	2.42e-07	2.42e-06	PA14_24040	NA	gspH	NA	NA	GspH family T2SS minor pseudopilin variant XcpU	TRUE	FALSE	TRUE	FALSE
594	PA14_RS03020	1019.05	-1.27331	0.246595	-5.16355	2.42e-07	2.42e-06	PA14_07550	NA	NA	NA	NA	GatB/YqeY domain-containing protein	FALSE	TRUE	FALSE	TRUE
595	PA14_RS27120	1775.45	0.906102	0.175705	5.15695	2.51e-07	2.5e-06	PA14_66460	NA	NA	NA	NA	universal stress protein	TRUE	FALSE	TRUE	FALSE
596	PA14_RS18995	15.4818	2.22513	0.431931	5.1516	2.58e-07	2.57e-06	PA14_46750	NA	NA	NA	NA	hypothetical protein	TRUE	FALSE	TRUE	FALSE
597	PA14_RS10470	298.218	-0.83903	0.163223	-5.1404	2.74e-07	2.73e-06	PA14_25820	NA	NA	NA	NA	DUF4823 domain-containing protein	FALSE	TRUE	FALSE	TRUE
598	PA14_RS09870	272.419	0.719143	0.14017	5.1305	2.89e-07	2.87e-06	PA14_24370	NA	NA	NA	NA	alpha/beta hydrolase fold domain-containing protein	TRUE	FALSE	TRUE	FALSE
599	PA14_RS00365	192.869	0.950906	0.185681	5.12117	3.04e-07	3.01e-06	PA14_00850	NA	tagS	NA	tagS	ABC transporter permease	TRUE	FALSE	TRUE	FALSE
600	PA14_RS03540	38020.5	-0.821822	0.16063	-5.11626	3.12e-07	3.08e-06	PA14_08750	NA	rplL	NA	NA	50S ribosomal protein L7/L12	FALSE	TRUE	FALSE	TRUE
601	PA14_RS17865	4650.58	0.606315	0.118508	5.11623	3.12e-07	3.08e-06	PA14_44000	NA	odhB	NA	NA	2-oxoglutarate dehydrogenase complex dihydrolipoyllysine-residue succinyltransferase	TRUE	FALSE	TRUE	FALSE
602	PA14_RS30975	1452.69	-0.990072	0.193526	-5.11597	3.12e-07	3.08e-06	PA14_60100	NA	NA	NA	NA	deoxycytidine deaminase	FALSE	TRUE	FALSE	TRUE
603	PA14_RS28010	945.312	-0.713593	0.139511	-5.11496	3.14e-07	3.09e-06	PA14_68710	NA	NA	NA	NA	RNA-binding transcriptional accessory protein	FALSE	TRUE	FALSE	TRUE
604	PA14_RS23965	1619.83	0.631369	0.123653	5.10597	3.29e-07	3.23e-06	PA14_58770	NA	pilD	NA	NA	type 4a pilus secretin PilQ	TRUE	FALSE	TRUE	FALSE
605	PA14_RS25680	18352.9	-0.817915	0.160377	-5.09996	3.4e-07	3.33e-06	PA14_62830	NA	NA	NA	NA	triose-phosphate isomerase	FALSE	TRUE	FALSE	TRUE
606	PA14_RS25965	2942.92	-0.969025	0.190227	-5.09403	3.51e-07	3.43e-06	PA14_63460	NA	tRNA-Sec	NA	NA	tRNA-Sec	FALSE	TRUE	FALSE	TRUE
607	PA14_RS10680	17.9786	2.27942	0.447591	5.09265	3.53e-07	3.45e-06	PA14_26340	NA	NA	NA	NA	LysE family translocator	TRUE	FALSE	TRUE	FALSE
608	PA14_RS00455	1880.48	0.726284	0.142675	5.09046	3.57e-07	3.49e-06	PA14_01100	NA	tssH/ClpV1	NA	tssH/ClpV1	type VI secretion system ATPase TssH	TRUE	FALSE	TRUE	FALSE
609	PA14_RS29450	125.884	-1.51897	0.298417	-5.09008	3.58e-07	3.49e-06	PA14_72360	NA	NA	NA	NA	hypothetical protein	FALSE	TRUE	FALSE	TRUE
610	PA14_RS03710	8683.96	-0.795362	0.156446	-5.08393	3.7e-07	3.6e-06	PA14_09130	NA	rplQ	NA	NA	50S ribosomal protein L17	FALSE	TRUE	FALSE	TRUE
611	PA14_RS28105	121.82	1.24225	0.244381	5.08327	3.71e-07	3.6e-06	PA14_68940	NA	NA	NA	NA	hypothetical protein	TRUE	FALSE	TRUE	FALSE
612	PA14_RS08540	7316.22	0.661018	0.130121	5.08002	3.77e-07	3.66e-06	PA14_21220	NA	NA	NA	NA	universal stress protein	TRUE	FALSE	TRUE	FALSE
613	PA14_RS06405	9354.6	-0.991814	0.195273	-5.07912	3.79e-07	3.67e-06	PA14_15990	NA	trmD	NA	NA	tRNA (guanosine(37)-N1)-methyltransferase TrmD	FALSE	TRUE	FALSE	TRUE
614	PA14_RS17860	6317.4	0.612683	0.120669	5.0774	3.83e-07	3.7e-06	PA14_43970	NA	lpdA	NA	NA	dihydrolipoyl dehydrogenase	TRUE	FALSE	TRUE	FALSE
615	PA14_RS19155	160.364	0.946918	0.186578	5.07517	3.87e-07	3.74e-06	PA14_47120	NA	NA	NA	NA	hypothetical protein	TRUE	FALSE	TRUE	FALSE
616	PA14_RS00045	1026.33	-0.649199	0.127963	-5.07332	3.91e-07	3.76e-06	PA14_00100	NA	glyQ	NA	NA	glycine--tRNA ligase subunit alpha	FALSE	TRUE	FALSE	TRUE
617	PA14_RS02020	167.55	-0.98686	0.194515	-5.07345	3.91e-07	3.76e-06	PA14_04970	NA	thiS	NA	NA	sulfur carrier protein ThiS	FALSE	TRUE	FALSE	TRUE
618	PA14_RS22090	227.464	-1.01735	0.200564	-5.07243	3.93e-07	3.77e-06	PA14_54270	NA	cmoB	NA	NA	tRNA 5-methoxyuridine(34)/uridine 5-oxyacetic acid(34) synthase CmoB	FALSE	TRUE	FALSE	TRUE
619	PA14_RS22085	207.194	-0.990713	0.195371	-5.07094	3.96e-07	3.8e-06	PA14_54260	NA	cmoA	NA	NA	carboxy-S-adenosyl-L-methionine synthase CmoA	FALSE	TRUE	FALSE	TRUE
620	PA14_RS16565	1700.71	0.806651	0.159215	5.06644	4.05e-07	3.88e-06	PA14_40860	NA	NA	NA	NA	hypothetical protein	TRUE	FALSE	TRUE	FALSE
621	PA14_RS06455	99.4942	1.22871	0.242674	5.0632	4.12e-07	3.94e-06	PA14_16110	NA	NA	NA	NA	DUF3509 domain-containing protein	TRUE	FALSE	TRUE	FALSE
622	PA14_RS13840	19.7222	2.03456	0.401925	5.06205	4.15e-07	3.96e-06	PA14_33930	NA	NA	NA	NA	DUF4280 domain-containing protein	TRUE	FALSE	TRUE	FALSE
623	PA14_RS23795	495.203	0.801812	0.158608	5.05529	4.3e-07	4.1e-06	PA14_58350	NA	NA	NA	NA	ABC transporter substrate-binding protein	TRUE	FALSE	TRUE	FALSE
624	PA14_RS08040	85.4611	-1.29021	0.255592	-5.04792	4.47e-07	4.25e-06	PA14_20070	NA	NA	NA	NA	phosphate-starvation-inducible protein PsiE	FALSE	TRUE	FALSE	TRUE
625	PA14_RS11235	188.589	-0.913406	0.180966	-5.04738	4.48e-07	4.25e-06	PA14_27710	NA	NA	NA	NA	hypothetical protein	FALSE	TRUE	FALSE	TRUE
626	PA14_RS01900	371.357	-0.98699	0.195573	-5.04666	4.5e-07	4.26e-06	PA14_04680	NA	NA	NA	NA	acyltransferase	FALSE	TRUE	FALSE	TRUE
627	PA14_RS31070	70624.6	-0.869198	0.172222	-5.04696	4.49e-07	4.26e-06		NA	ssrS	NA	NA	6S RNA	FALSE	TRUE	FALSE	TRUE
628	PA14_RS21020	4147.25	-2.40313	0.476265	-5.0458	4.52e-07	4.27e-06	PA14_51660	NA	NA	NA	NA	tRNA-Lys	FALSE	TRUE	FALSE	TRUE
629	PA14_RS28745	394.45	-0.799158	0.158444	-5.04378	4.56e-07	4.31e-06	PA14_70590	NA	NA	NA	NA	hypothetical protein	FALSE	TRUE	FALSE	TRUE
630	PA14_RS29695	77.8885	-1.09824	0.217774	-5.04301	4.58e-07	4.32e-06	PA14_72960	NA	NA	NA	NA	MFS transporter	FALSE	TRUE	FALSE	TRUE
631	PA14_RS13850	39.9443	1.2847	0.254969	5.03866	4.69e-07	4.41e-06	PA14_33960	NA	vgrG3	vgrG3	vgrG3	type VI secretion system tip protein VgrG	TRUE	FALSE	TRUE	FALSE
632	PA14_RS24740	930.73	1.14866	0.228158	5.03451	4.79e-07	4.5e-06	PA14_60560	NA	NA	NA	NA	TraR/DksA family transcriptional regulator	TRUE	FALSE	TRUE	FALSE
633	PA14_RS09910	7763.38	0.705719	0.140437	5.02517	5.03e-07	4.71e-06	PA14_24445	NA	NA	NA	NA	NAD-glutamate dehydrogenase	TRUE	FALSE	TRUE	FALSE
634	PA14_RS11600	74.8739	1.07542	0.213996	5.02542	5.02e-07	4.71e-06		NA	NA	NA	NA	hypothetical protein	TRUE	FALSE	TRUE	FALSE
635	PA14_RS08365	2771.25	-0.66301	0.132251	-5.01328	5.35e-07	5e-06	PA14_20810	NA	recQ	NA	NA	DNA helicase RecQ	FALSE	TRUE	FALSE	TRUE
636	PA14_RS18400	590.805	0.548804	0.109496	5.0121	5.38e-07	5.03e-06	PA14_45290	NA	NA	NA	NA	cytochrome c-type biogenesis protein CcmH	TRUE	FALSE	FALSE	FALSE
637	PA14_RS07960	18.367	1.96662	0.392706	5.00788	5.5e-07	5.13e-06	PA14_19900	NA	pdhA	NA	NA	pyruvate dehydrogenase (acetyl-transferring) E1 component subunit alpha	TRUE	FALSE	TRUE	FALSE
638	PA14_RS19705	11.1324	2.66056	0.531421	5.00649	5.54e-07	5.16e-06	PA14_48540	NA	NA	NA	NA	hypothetical protein	TRUE	FALSE	TRUE	FALSE
639	PA14_RS15690	200.88	-0.899592	0.179809	-5.00303	5.64e-07	5.24e-06	PA14_38610	NA	NA	NA	NA	short-chain fatty acid transporter	FALSE	TRUE	FALSE	TRUE
640	PA14_RS11410	57.051	1.7024	0.340565	4.99874	5.77e-07	5.35e-06	PA14_28110	NA	NA	NA	NA	hypothetical protein	TRUE	FALSE	TRUE	FALSE
641	PA14_RS24270	16.2348	-2.43357	0.487119	-4.99585	5.86e-07	5.43e-06	PA14_59510	NA	NA	NA	NA	hypothetical protein	FALSE	TRUE	FALSE	TRUE
642	PA14_RS02585	211.222	1.30211	0.260706	4.99456	5.9e-07	5.44e-06	PA14_06420	NA	NA	NA	NA	5-oxoprolinase subunit PxpA	TRUE	FALSE	TRUE	FALSE
643	PA14_RS12320	6103.2	0.657722	0.131689	4.99452	5.9e-07	5.44e-06	PA14_30230	NA	clpA	NA	NA	ATP-dependent Clp protease ATP-binding subunit ClpA	TRUE	FALSE	TRUE	FALSE
644	PA14_RS26635	10433.7	-0.834811	0.167148	-4.99445	5.9e-07	5.44e-06	PA14_65160	NA	NA	NA	NA	hypothetical protein	FALSE	TRUE	FALSE	TRUE
645	PA14_RS03030	1482.69	-0.856308	0.171503	-4.99297	5.95e-07	5.47e-06	PA14_07570	NA	tsaD	NA	NA	tRNA (adenosine(37)-N6)-threonylcarbamoyltransferase complex transferase subunit TsaD	FALSE	TRUE	FALSE	TRUE
646	PA14_RS16670	577.055	0.782181	0.156754	4.98986	6.04e-07	5.55e-06	PA14_41140	NA	NA	NA	NA	microcin C ABC transporter permease YejB	TRUE	FALSE	TRUE	FALSE
647	PA14_RS04230	77.1185	1.35103	0.270919	4.98684	6.14e-07	5.63e-06	PA14_10490	NA	NA	NA	NA	hypothetical protein	TRUE	FALSE	TRUE	FALSE
[truncated: 5,530 more rows]

## Sheet: Table S6 RNAseq rsmAsfa2 v rsmA
Table S6	rowname	baseMean	log2FoldChange	lfcSE	stat	pvalue	padj	old_locus_tag	symbol	flagella_motility	vgrG_hcp	T6SS	Protein_function	P value and >0	P value and <0	P value and >0.58	P value and <-0.58
[truncated: 6,177 more rows]

[truncated: 2 more sheets: Table S7 RpoN ChIP-seq, Table S8 RNAseq results of PA14]
